# Supplementary material for: Amino acid residue at position 188 determines the UV-sensitive bistable property of vertebrate non-visual opsin Opn5
Source: Commun Biol. 2022 Jan 18;5:63. doi: 10.1038/s42003-022-03010-x (PMC8766551; doi:10.1038/s42003-022-03010-x)
Supplement: Supplementary file 4 — Supplementary Data 1 [file 42003_2022_3010_MOESM4_ESM.xlsx]

## Sheet: wild-type
	wild-type
	11-cis retinal		all-trans retinal
Wavelength (nm)	Dark	Light	Dark	Light
700	1.90294e-07	3.72113e-07	0.000109091	0.000236364
699.5	7.80924e-05	7.82742e-05	0.000409091	0.000236364
699	0.000255994	5.61762e-05	0.000309091	0.000236364
698.5	-6.61035e-05	-6.59217e-05	0.000509091	0.000336364
698	0.000111799	0.00011198	0.000709091	0.000536364
697.5	0.000189701	0.000289882	0.000709091	0.000736364
697	-0.000232397	-3.22155e-05	0.00110909	0.00103636
696.5	4.55047e-05	4.56865e-05	0.00130909	0.00133636
696	0.000123407	-0.000176411	0.00160909	0.00133636
695.5	-9.86912e-05	1.49062e-06	0.00160909	0.00133636
695	7.92109e-05	0.000179393	0.00160909	0.00173636
694.5	0.000357113	-4.27053e-05	0.00180909	0.00163636
694	3.5015e-05	3.51968e-05	0.00210909	0.00183636
693.5	0.000312917	0.000213099	0.00260909	0.00233636
693	0.000490819	0.000291001	0.00270909	0.00243636
692.5	0.000368721	0.000168903	0.00280909	0.00253636
692	0.000246623	0.000246805	0.00290909	0.00273636
691.5	0.000224525	0.000124707	0.00300909	0.00293636
691	0.000102427	0.000102609	0.00320909	0.00303636
690.5	0.000580329	8.05112e-05	0.00320909	0.00313636
690	0.000158231	0.000158413	0.00360909	0.00333636
689.5	3.61335e-05	0.000136315	0.00370909	0.00343636
689	0.000114036	1.42174e-05	0.00370909	0.00363636
688.5	-0.000208062	-7.88059e-06	0.00400909	0.00373636
688	-0.00013016	-0.000229979	0.00420909	0.00383636
687.5	-0.000152258	-5.20765e-05	0.00450909	0.00403636
687	-0.000374356	-0.000174174	0.00460909	0.00433636
686.5	-0.000196454	-0.000296272	0.00480909	0.00473636
686	8.14479e-05	-0.00031837	0.00510909	0.00483636
685.5	5.93499e-05	-4.04682e-05	0.00500909	0.00493636
685	0.000137252	-6.25662e-05	0.00540909	0.00523636
684.5	0.000115154	1.53359e-05	0.00550909	0.00513636
684	0.000193056	0.000193238	0.00570909	0.00543636
683.5	0.000170958	0.00017114	0.00600909	0.00573636
683	0.00024886	-5.0958e-05	0.00600909	0.00593636
682.5	2.67623e-05	0.000126944	0.00630909	0.00603636
682	0.000204664	0.000204846	0.00640909	0.00613636
681.5	-0.000117434	-0.000117252	0.00670909	0.00653636
681	0.000160468	6.06503e-05	0.00670909	0.00643636
680.5	3.83705e-05	-0.000161448	0.00680909	0.00653636
680	0.000116273	-8.35456e-05	0.00700909	0.00683636
679.5	0.000194175	-0.000105644	0.00720909	0.00683636
679	0.000272077	-0.000227742	0.00740909	0.00683636
678.5	4.99787e-05	5.01605e-05	0.00730909	0.00703636
678	0.000127881	-7.19374e-05	0.00740909	0.00733636
677.5	0.000405783	0.000105965	0.00770909	0.00743636
677	8.36849e-05	8.38667e-05	0.00780909	0.00773636
676.5	0.000161587	0.000461769	0.00820909	0.00813636
676	0.000139489	3.96708e-05	0.00840909	0.00813636
675.5	-8.26089e-05	-8.24271e-05	0.00880909	0.00843636
675	9.52931e-05	-4.52506e-06	0.00900909	0.00863636
674.5	-0.000126805	0.000173377	0.00900909	0.00853636
674	5.10972e-05	-4.8721e-05	0.00900909	0.00873636
673.5	2.89993e-05	-0.000170819	0.00910909	0.00893636
673	-0.000193099	7.08316e-06	0.00950909	0.00913636
672.5	-1.51966e-05	8.49852e-05	0.00970909	0.00943636
672	-0.000137295	-0.000237113	0.00990909	0.00973636
671.5	4.06075e-05	-0.000159211	0.0102091	0.00973636
671	0.00011851	1.86914e-05	0.0101091	0.00963636
670.5	-3.58837e-06	-0.000103407	0.0104091	0.0100364
670	7.43137e-05	-0.000125504	0.0106091	0.0103364
669.5	0.000152216	-4.76024e-05	0.0109091	0.0104364
669	-0.000169882	-6.97004e-05	0.0111091	0.0107364
668.5	-9.19801e-05	0.000108202	0.0112091	0.0109364
668	-1.40781e-05	-1.38963e-05	0.0115091	0.0110364
667.5	-0.000136176	-3.59942e-05	0.0115091	0.0110364
667	-0.000158274	0.000241908	0.0118091	0.0114364
666.5	-8.03719e-05	-8.01901e-05	0.0120091	0.0116364
666	-0.00040247	-0.000102288	0.0122091	0.0116364
665.5	-0.000224568	-2.4386e-05	0.0124091	0.0120364
665	-4.66658e-05	-4.64839e-05	0.0125091	0.0120364
664.5	-6.87637e-05	3.14181e-05	0.0127091	0.0121364
664	-0.000190862	9.32018e-06	0.0128091	0.0123364
663.5	-1.29596e-05	-0.000112778	0.0131091	0.0127364
663	6.49425e-05	-0.000134876	0.0134091	0.0129364
662.5	0.000142845	-0.000156974	0.0136091	0.0131364
662	-7.92534e-05	-0.000279072	0.0139091	0.0135364
661.5	-0.000301351	-0.00010117	0.0141091	0.0136364
661	-2.34493e-05	7.67325e-05	0.0144091	0.0137364
660.5	-0.000245547	5.46346e-05	0.0146091	0.0141364
660	-0.000267645	-6.74634e-05	0.0149091	0.0143364
659.5	-0.000189743	-8.95613e-05	0.0151091	0.0144364
659	-0.000111841	-1.16593e-05	0.0151091	0.0146364
658.5	-0.000333939	-3.37572e-05	0.0155091	0.0150364
658	-0.000256037	-0.000155855	0.0157091	0.0152364
657.5	-0.000378135	-7.79531e-05	0.0159091	0.0154364
657	-0.000400233	-0.000200051	0.0163091	0.0157364
656.5	7.76692e-05	-0.000122149	0.0164091	0.0159364
656	-4.44287e-05	5.57531e-05	0.0168091	0.0160364
655.5	3.34733e-05	-6.63449e-05	0.0170091	0.0163364
655	1.13754e-05	-0.000188443	0.0172091	0.0168364
654.5	-0.000110723	0.000189459	0.0174091	0.0169364
654	6.71795e-05	-3.26387e-05	0.0176091	0.0168364
653.5	-5.49185e-05	-0.000254737	0.0179091	0.0173364
653	-0.000377016	-0.000276835	0.0179091	0.0173364
652.5	-0.000299114	-0.000298933	0.0182091	0.0175364
652	-2.12123e-05	-0.00012103	0.0185091	0.0179364
651.5	-0.00024331	-0.000143128	0.0188091	0.0180364
651	-6.54082e-05	-6.52264e-05	0.0190091	0.0183364
650.5	1.24939e-05	0.000112676	0.0190091	0.0185364
650	0.000190396	9.05778e-05	0.0193091	0.0186364
649.5	0.000268298	0.00016848	0.0195091	0.0187364
649	4.62001e-05	4.63819e-05	0.0198091	0.0190364
648.5	0.000124102	0.000324284	0.0201091	0.0195364
648	0.000202004	0.000102186	0.0202091	0.0197364
647.5	0.000179906	0.000180088	0.0204091	0.0197364
647	5.78083e-05	5.79901e-05	0.0204091	0.0199364
646.5	-6.42897e-05	-6.41078e-05	0.0208091	0.0201364
646	-8.63876e-05	-0.000186206	0.0211091	0.0203364
645.5	-0.000108486	-0.000408304	0.0212091	0.0206364
645	-0.000130583	-0.000230402	0.0216091	0.0210364
644.5	-0.000252681	-0.0001525	0.0217091	0.0209364
644	-7.47794e-05	-0.000474598	0.0219091	0.0210364
643.5	-0.000196877	-0.000196696	0.0221091	0.0214364
643	-0.000218975	-0.000318793	0.0222091	0.0213364
642.5	5.89268e-05	-0.000240891	0.0225091	0.0217364
642	0.000136829	-6.29893e-05	0.0228091	0.0221364
641.5	1.47309e-05	-8.50873e-05	0.0232091	0.0224364
641	0.000192633	-7.18522e-06	0.0233091	0.0226364
640.5	7.0535e-05	7.07168e-05	0.0236091	0.0228364
640	-5.15629e-05	-5.13811e-05	0.0237091	0.0232364
639.5	2.63391e-05	0.000126521	0.0240091	0.0233364
639	0.000104241	4.423e-06	0.0244091	0.0237364
638.5	8.21432e-05	-1.76749e-05	0.0246091	0.0239364
638	0.000160045	-3.97729e-05	0.0249091	0.0239364
637.5	0.000137947	0.000138129	0.0250091	0.0241364
637	0.000315849	-8.39688e-05	0.0251091	0.0244364
636.5	9.37515e-05	-0.000106067	0.0255091	0.0246364
636	0.000171654	7.18353e-05	0.0256091	0.0248364
635.5	-5.04444e-05	-5.02626e-05	0.0262091	0.0253364
635	0.000127458	0.000127639	0.0264091	0.0255364
634.5	0.00010536	-9.44585e-05	0.0264091	0.0255364
634	0.000283262	8.34436e-05	0.0268091	0.0260364
633.5	0.000361164	0.000261346	0.0270091	0.0262364
633	0.000139066	3.92477e-05	0.0273091	0.0262364
632.5	1.69679e-05	-0.00018285	0.0274091	0.0264364
632	-5.13003e-06	-4.94821e-06	0.0277091	0.0269364
631.5	7.2772e-05	-0.000127046	0.0280091	0.0271364
631	0.000150674	-0.000349144	0.0281091	0.0273364
630.5	0.000128576	-0.000171242	0.0284091	0.0277364
630	6.4782e-06	-9.334e-05	0.0285091	0.0278364
629.5	0.00018438	-1.54379e-05	0.0288091	0.0279364
629	0.000162282	-0.000137536	0.0291091	0.0282364
628.5	0.000340184	-0.000259634	0.0292091	0.0284364
628	0.000218086	0.000118268	0.0296091	0.0286364
627.5	0.000195988	-3.8297e-06	0.0298091	0.0288364
627	0.000373891	7.40724e-05	0.0302091	0.0292364
626.5	0.000651793	0.000251974	0.0304091	0.0294364
626	0.000229695	0.000229876	0.0307091	0.0297364
625.5	0.000307597	-9.22215e-05	0.0309091	0.0303364
625	0.000385499	-1.43194e-05	0.0311091	0.0303364
624.5	0.000263401	6.35826e-05	0.0316091	0.0304364
624	0.000641303	0.000141485	0.0318091	0.0308364
623.5	0.000419205	0.000119387	0.0319091	0.0309364
623	0.000397107	-2.71119e-06	0.0322091	0.0312364
622.5	0.000475009	-2.48091e-05	0.0324091	0.0316364
622	0.000252911	-4.69071e-05	0.0329091	0.0319364
621.5	0.000130813	-0.000169005	0.0331091	0.0320364
621	0.000208715	8.89703e-06	0.0335091	0.0324364
620.5	0.000286617	8.67991e-05	0.0338091	0.0330364
620	0.000264519	0.000164701	0.0340091	0.0331364
619.5	0.000342421	0.000242603	0.0345091	0.0334364
619	0.000320323	0.000220505	0.0347091	0.0338364
618.5	0.000298225	0.000198407	0.0351091	0.0342364
618	0.000476128	0.000176309	0.0353091	0.0345364
617.5	0.00025403	0.000254211	0.0357091	0.0347364
617	0.000431932	0.000232113	0.0360091	0.0351364
616.5	0.000509834	0.000310016	0.0360091	0.0351364
616	0.000387736	-1.20824e-05	0.0367091	0.0356364
615.5	0.000265638	0.00026582	0.0370091	0.0362364
615	0.00044354	0.000343722	0.0375091	0.0365364
614.5	0.000321442	0.000221624	0.0379091	0.0369364
614	0.000499344	0.000199526	0.0380091	0.0373364
613.5	0.000377246	0.000177428	0.0384091	0.0375364
613	0.000355148	0.00025533	0.0386091	0.0378364
612.5	0.00043305	-6.6768e-05	0.0391091	0.0381364
612	0.000410952	1.11341e-05	0.0397091	0.0386364
611.5	0.000388854	0.000289036	0.0402091	0.0389364
611	0.000466756	0.000366938	0.0406091	0.0395364
610.5	0.000144658	4.48402e-05	0.0409091	0.0400364
610	0.00052256	0.000122742	0.0414091	0.0402364
609.5	0.000400463	0.000300644	0.0419091	0.0406364
609	0.000278365	7.85464e-05	0.0424091	0.0412364
608.5	0.000156267	5.64484e-05	0.0429091	0.0418364
608	0.000334169	0.000234351	0.0432091	0.0421364
607.5	0.000312071	0.000112253	0.0436091	0.0424364
607	0.000489973	0.000290155	0.0437091	0.0428364
606.5	0.000567875	0.000468057	0.0443091	0.0431364
606	0.000345777	0.000345959	0.0450091	0.0437364
605.5	0.000623679	0.000323861	0.0453091	0.0444364
605	0.000601581	0.000401763	0.0459091	0.0449364
604.5	0.000379483	0.000379665	0.0462091	0.0453364
604	0.000757385	0.000457567	0.0465091	0.0454364
603.5	0.000535287	0.000435469	0.0466091	0.0455364
603	0.000513189	0.000313371	0.0469091	0.0459364
602.5	0.000591091	0.000491273	0.0473091	0.0464364
602	0.000268993	0.000269175	0.0476091	0.0467364
601.5	0.000446895	0.000347077	0.0480091	0.0468364
601	0.000724797	0.000424979	0.0482091	0.0473364
600.5	0.0005027	0.000402881	0.0483091	0.0476364
600	0.000480602	0.000380783	0.0487091	0.0478364
599.5	0.000658504	0.000558685	0.0491091	0.0483364
599	0.000436406	0.000636588	0.0497091	0.0486364
598.5	0.000614308	0.00061449	0.0497091	0.0487364
598	0.00059221	0.000592392	0.0498091	0.0489364
597.5	0.000570112	0.000470294	0.0501091	0.0492364
597	0.000648014	0.000348196	0.0503091	0.0495364
596.5	0.000525916	0.000526098	0.0507091	0.0498364
596	0.000503818	0.000504	0.0511091	0.0500364
595.5	0.00068172	0.000581902	0.0513091	0.0502364
595	0.000659622	0.000559804	0.0516091	0.0505364
594.5	0.000437524	0.000437706	0.0517091	0.0508364
594	0.000715426	0.000315608	0.0520091	0.0511364
593.5	0.000693328	0.00029351	0.0521091	0.0512364
593	0.00067123	0.000471412	0.0525091	0.0518364
592.5	0.000749132	0.000549314	0.0529091	0.0522364
592	0.000627034	0.000427216	0.0531091	0.0521364
591.5	0.000804937	0.000605118	0.0535091	0.0524364
591	0.000882839	0.00088302	0.0536091	0.0529364
590.5	0.000760741	0.000760922	0.0541091	0.0529364
590	0.000938643	0.000738825	0.0544091	0.0531364
589.5	0.000816545	0.000816727	0.0546091	0.0536364
589	0.000394447	0.000494629	0.0550091	0.0540364
588.5	0.000772349	0.000472531	0.0551091	0.0542364
588	0.000650251	0.000650433	0.0554091	0.0544364
587.5	0.000528153	0.000728335	0.0558091	0.0548364
587	0.000706055	0.000906237	0.0563091	0.0552364
586.5	0.000583957	0.000684139	0.0568091	0.0558364
586	0.000561859	0.000862041	0.0570091	0.0561364
585.5	0.000839761	0.000739943	0.0574091	0.0563364
585	0.000917663	0.000617845	0.0576091	0.0567364
584.5	0.000795565	0.000595747	0.0580091	0.0572364
584	0.000773467	0.000673649	0.0583091	0.0575364
583.5	0.000551369	0.000751551	0.0586091	0.0577364
583	0.000929272	0.000729453	0.0591091	0.0581364
582.5	0.00100717	0.00100736	0.0592091	0.0584364
582	0.000785076	0.000985257	0.0597091	0.0586364
581.5	0.000862978	0.00106316	0.0600091	0.0589364
581	0.00094088	0.000941062	0.0603091	0.0593364
580.5	0.000918782	0.00101896	0.0607091	0.0595364
580	0.00119668	0.00109687	0.0610091	0.0598364
579.5	0.000974586	0.000774768	0.0614091	0.0603364
579	0.000952488	0.00085267	0.0617091	0.0607364
578.5	0.00113039	0.00123057	0.0622091	0.0609364
578	0.00100829	0.00120847	0.0627091	0.0615364
577.5	0.000986194	0.00108638	0.0628091	0.0620364
577	0.0010641	0.00116428	0.0632091	0.0622364
576.5	0.001142	0.00104218	0.0635091	0.0624364
576	0.0011199	0.00102008	0.0640091	0.0629364
575.5	0.000997802	0.000997984	0.0645091	0.0634364
575	0.000875704	0.00117589	0.0648091	0.0637364
574.5	0.00135361	0.00115379	0.0653091	0.0644364
574	0.00133151	0.00113169	0.0657091	0.0648364
573.5	0.00110941	0.000909592	0.0664091	0.0650364
573	0.00118731	0.000987494	0.0668091	0.0655364
572.5	0.000965215	0.0010654	0.0671091	0.0660364
572	0.00104312	0.0010433	0.0678091	0.0665364
571.5	0.00122102	0.0010212	0.0681091	0.0671364
571	0.00119892	0.0010991	0.0687091	0.0676364
570.5	0.00127682	0.001277	0.0691091	0.0679364
570	0.00145472	0.00125491	0.0695091	0.0682364
569.5	0.00113263	0.00113281	0.0701091	0.0691364
569	0.00141053	0.00151071	0.0707091	0.0698364
568.5	0.00128843	0.00138861	0.0714091	0.0702364
568	0.00126633	0.00136652	0.0718091	0.0707364
567.5	0.00154424	0.00134442	0.0723091	0.0711364
567	0.00142214	0.00142232	0.0727091	0.0714364
566.5	0.00140004	0.00150022	0.0730091	0.0717364
566	0.00147794	0.00147812	0.0736091	0.0725364
565.5	0.00155584	0.00135603	0.0741091	0.0732364
565	0.00123375	0.00153393	0.0749091	0.0735364
564.5	0.00161165	0.00151183	0.0754091	0.0741364
564	0.00148955	0.00138973	0.0758091	0.0748364
563.5	0.00166745	0.00166763	0.0765091	0.0752364
563	0.00174535	0.00154554	0.0770091	0.0757364
562.5	0.00142326	0.00132344	0.0776091	0.0764364
562	0.00170116	0.00170134	0.0781091	0.0769364
561.5	0.00157906	0.00167924	0.0784091	0.0772364
561	0.00165696	0.00165714	0.0789091	0.0777364
560.5	0.00183486	0.00163505	0.0793091	0.0782364
560	0.00161277	0.00171295	0.0800091	0.0787364
559.5	0.00179067	0.00159085	0.0804091	0.0792364
559	0.00176857	0.00156875	0.0809091	0.0797364
558.5	0.00154647	0.00154665	0.0816091	0.0802364
558	0.00162437	0.00162456	0.0821091	0.0808364
557.5	0.00180228	0.00160246	0.0829091	0.0817364
557	0.00168018	0.00158036	0.0835091	0.0824364
556.5	0.00185808	0.00195826	0.0845091	0.0830364
556	0.00203598	0.00183616	0.0852091	0.0839364
555.5	0.00161388	0.00161407	0.0858091	0.0850364
555	0.00199179	0.00179197	0.0868091	0.0858364
554.5	0.00226969	0.00186987	0.0877091	0.0867364
554	0.00214759	0.00184777	0.0890091	0.0881364
553.5	0.00222549	0.00212567	0.0900091	0.0893364
553	0.00220339	0.00200358	0.0911091	0.0904364
552.5	0.0022813	0.00218148	0.0925091	0.0916364
552	0.0025592	0.00215938	0.0935091	0.0930364
551.5	0.0021371	0.00203728	0.0946091	0.0942364
551	0.002015	0.00211518	0.0953091	0.0950364
550.5	0.00239291	0.00209309	0.0960091	0.0959364
550	0.00207081	0.00207099	0.0968091	0.0964364
549.5	0.00214871	0.00204889	0.0971091	0.0966364
549	0.00232661	0.00222679	0.0975091	0.0971364
548.5	0.00220451	0.0021047	0.0977091	0.0973364
548	0.00238242	0.0022826	0.0980091	0.0973364
547.5	0.00256032	0.0020605	0.0982091	0.0974364
547	0.00223822	0.0022384	0.0982091	0.0976364
546.5	0.00241612	0.0024163	0.0981091	0.0975364
546	0.00239402	0.00239421	0.0980091	0.0974364
545.5	0.00237193	0.00237211	0.0983091	0.0975364
545	0.00254983	0.00255001	0.0985091	0.0975364
544.5	0.00262773	0.00232791	0.0989091	0.0977364
544	0.00230563	0.00250581	0.0995091	0.0982364
543.5	0.00268353	0.00238372	0.0997091	0.0985364
543	0.00266144	0.00256162	0.100209	0.0989364
542.5	0.00253934	0.00263952	0.100709	0.0992364
542	0.00271724	0.00251742	0.101309	0.100036
541.5	0.00249514	0.00249532	0.102009	0.100536
541	0.00277304	0.00257323	0.102609	0.101036
540.5	0.00295095	0.00255113	0.103309	0.101936
540	0.00262885	0.00282903	0.103809	0.102236
539.5	0.00290675	0.00300693	0.104509	0.102636
539	0.00298465	0.00278483	0.105209	0.103536
538.5	0.00306255	0.00276274	0.106109	0.104536
538	0.00324046	0.00274064	0.107109	0.105236
537.5	0.00311836	0.00281854	0.107609	0.105736
537	0.00299626	0.00299644	0.108409	0.106536
536.5	0.00347416	0.00307434	0.109409	0.107336
536	0.00295206	0.00265225	0.110209	0.108036
535.5	0.00282997	0.00293015	0.110909	0.108836
535	0.00330787	0.00310805	0.111709	0.109536
534.5	0.00328577	0.00288595	0.112209	0.110136
534	0.00326367	0.00296385	0.113109	0.111136
533.5	0.00354158	0.00324176	0.114009	0.111936
533	0.00321948	0.00311966	0.114909	0.112936
532.5	0.00349738	0.00319756	0.116009	0.114136
532	0.00357528	0.00327546	0.116909	0.114736
531.5	0.00355318	0.00345337	0.118009	0.115736
531	0.00353109	0.00343127	0.118909	0.116636
530.5	0.00390899	0.00330917	0.119709	0.117536
530	0.00348689	0.00318707	0.120409	0.118136
529.5	0.00356479	0.00336497	0.121409	0.119036
529	0.00364269	0.00344288	0.122809	0.120236
528.5	0.0037206	0.00352078	0.123809	0.121136
528	0.0039985	0.00369868	0.125009	0.122436
527.5	0.0039764	0.00377658	0.126009	0.123736
527	0.0039543	0.00385448	0.127109	0.124636
526.5	0.0042322	0.00393239	0.128409	0.125536
526	0.00451011	0.00381029	0.129309	0.126636
525.5	0.00408801	0.00378819	0.130609	0.128036
525	0.00426591	0.00386609	0.131709	0.129036
524.5	0.00414381	0.00374399	0.132909	0.130136
524	0.00412171	0.0039219	0.134109	0.131336
523.5	0.00419962	0.0038998	0.135209	0.132336
523	0.00417752	0.0036777	0.136809	0.133736
522.5	0.00425542	0.0040556	0.138209	0.135136
522	0.00443332	0.0040335	0.139609	0.136536
521.5	0.00441122	0.00421141	0.140909	0.137736
521	0.00458913	0.00418931	0.142009	0.138836
520.5	0.00456703	0.00416721	0.143209	0.140036
520	0.00444493	0.00444511	0.144409	0.140936
519.5	0.00482283	0.00452301	0.145909	0.142236
519	0.00470073	0.00440092	0.147309	0.143636
518.5	0.00487864	0.00457882	0.148609	0.144936
518	0.00495654	0.00445672	0.149909	0.145836
517.5	0.00483444	0.00463462	0.151009	0.147136
517	0.00501234	0.00451252	0.152409	0.148236
516.5	0.00499025	0.00449043	0.153509	0.149236
516	0.00496815	0.00466833	0.154809	0.150536
515.5	0.00514605	0.00464623	0.156309	0.151936
515	0.00552395	0.00442413	0.157309	0.152936
514.5	0.00500185	0.00450204	0.158509	0.153936
514	0.00517976	0.00477994	0.159509	0.155036
513.5	0.00525766	0.00475784	0.160809	0.156136
513	0.00523556	0.00483574	0.162109	0.157236
512.5	0.00551346	0.00491364	0.163509	0.158636
512	0.00529136	0.00479155	0.164909	0.159836
511.5	0.00556927	0.00496945	0.165809	0.160636
511	0.00564717	0.00504735	0.167009	0.161736
510.5	0.00572507	0.00522525	0.168209	0.163236
510	0.00580297	0.00560315	0.169709	0.164436
509.5	0.00588087	0.00528106	0.171109	0.165636
509	0.00585878	0.00545896	0.172509	0.166836
508.5	0.00603668	0.00553686	0.173909	0.167936
508	0.00611458	0.00551476	0.175109	0.168836
507.5	0.00589248	0.00559266	0.176409	0.170236
507	0.00617038	0.00557057	0.177809	0.171536
506.5	0.00624829	0.00564847	0.179409	0.172536
506	0.00612619	0.00582637	0.181209	0.174236
505.5	0.00640409	0.00550427	0.182509	0.175836
505	0.00628199	0.00568217	0.183909	0.177136
504.5	0.00635989	0.00576008	0.185309	0.178336
504	0.0066378	0.00593798	0.186709	0.179636
503.5	0.0064157	0.00581588	0.188209	0.181136
503	0.0064936	0.00609378	0.189609	0.182236
502.5	0.0066715	0.00627168	0.191309	0.183636
502	0.0066494	0.00634959	0.192709	0.185036
501.5	0.00672731	0.00622749	0.194109	0.186136
501	0.00680521	0.00620539	0.195609	0.187536
500.5	0.00678311	0.00638329	0.197009	0.188936
500	0.00716101	0.00656119	0.198709	0.190336
499.5	0.00693891	0.0062391	0.200209	0.191636
499	0.00721682	0.006517	0.201809	0.193236
498.5	0.00739472	0.0065949	0.203109	0.194636
498	0.00747262	0.0067728	0.204609	0.195736
497.5	0.00755052	0.0069507	0.206509	0.197536
497	0.00772843	0.00702861	0.208309	0.199236
496.5	0.00770633	0.00690651	0.210209	0.200736
496	0.00768423	0.00728441	0.211709	0.202336
495.5	0.00796213	0.00716231	0.213409	0.203936
495	0.00804003	0.00724022	0.215109	0.205336
494.5	0.00811794	0.00761812	0.216709	0.206736
494	0.00819584	0.00759602	0.218509	0.208536
493.5	0.00807374	0.00757392	0.220209	0.210136
493	0.00855164	0.00785182	0.222109	0.211736
492.5	0.00852954	0.00782973	0.223809	0.213436
492	0.00840745	0.00800763	0.225509	0.214836
491.5	0.00868535	0.00788553	0.227309	0.216336
491	0.00876325	0.00806343	0.228709	0.217736
490.5	0.00874115	0.00834133	0.230409	0.219536
490	0.00901905	0.00831924	0.232209	0.221236
489.5	0.00879696	0.00819714	0.234109	0.222536
489	0.00897486	0.00867504	0.235809	0.224236
488.5	0.00935276	0.00845294	0.237409	0.225836
488	0.00933066	0.00873084	0.239309	0.227436
487.5	0.00930856	0.00890875	0.240909	0.229136
487	0.00958647	0.00908665	0.242709	0.230836
486.5	0.00956437	0.00906455	0.244709	0.232736
486	0.0100423	0.00914245	0.246409	0.234536
485.5	0.00982017	0.00922035	0.248509	0.236336
485	0.00989807	0.00969826	0.250309	0.238036
484.5	0.010176	0.00937616	0.252109	0.239636
484	0.0100539	0.00945406	0.254009	0.241536
483.5	0.0102318	0.00963196	0.255609	0.243236
483	0.0101097	0.00960986	0.257609	0.245036
482.5	0.0101876	0.00988777	0.259609	0.247036
482	0.0102655	0.00956567	0.261709	0.248836
481.5	0.0104434	0.00994357	0.263609	0.250336
481	0.0106213	0.0102215	0.265309	0.251936
480.5	0.0109992	0.0102994	0.267109	0.253736
480	0.0109771	0.0102773	0.268709	0.255336
479.5	0.011055	0.0103552	0.270609	0.256836
479	0.0114329	0.0106331	0.272209	0.258736
478.5	0.0112108	0.010511	0.273709	0.260236
478	0.0113887	0.0107889	0.275309	0.261536
477.5	0.0113666	0.0107668	0.276709	0.262936
477	0.0113445	0.0108447	0.278509	0.264336
476.5	0.0114224	0.0109226	0.280209	0.265936
476	0.0117003	0.0108005	0.281809	0.267836
475.5	0.0115782	0.0110784	0.283609	0.269636
475	0.0117561	0.0113563	0.285109	0.270936
474.5	0.011834	0.0112342	0.286809	0.272436
474	0.0119119	0.0115121	0.288309	0.274236
473.5	0.0119898	0.01159	0.290009	0.275736
473	0.0121677	0.0116679	0.291909	0.277436
472.5	0.0120456	0.0118458	0.293709	0.279036
472	0.0122235	0.0120237	0.295709	0.280636
471.5	0.0127014	0.0120016	0.297109	0.282036
471	0.0126793	0.0123795	0.298709	0.283836
470.5	0.0128572	0.0125574	0.300409	0.285636
470	0.0126351	0.0123353	0.302009	0.287136
469.5	0.012613	0.0127132	0.303909	0.288836
469	0.0129909	0.0122911	0.305809	0.290736
468.5	0.0126688	0.012269	0.307609	0.292436
468	0.0127467	0.0125469	0.309109	0.294036
467.5	0.0128246	0.0124248	0.310709	0.295836
467	0.0128025	0.0126027	0.312609	0.297536
466.5	0.0133805	0.0127806	0.314609	0.298936
466	0.0135584	0.0128585	0.316609	0.300836
465.5	0.0134363	0.0133364	0.318109	0.302536
465	0.0139142	0.0134143	0.319509	0.303836
464.5	0.0137921	0.0132922	0.320909	0.305536
464	0.01387	0.0135701	0.322509	0.307236
463.5	0.0141479	0.013848	0.324309	0.308636
463	0.0139258	0.0137259	0.325909	0.310336
462.5	0.0143037	0.0140038	0.327909	0.312436
462	0.0144816	0.0140818	0.329609	0.313936
461.5	0.0141595	0.0141597	0.331309	0.315436
461	0.0145374	0.0142376	0.333109	0.317436
460.5	0.0147153	0.0142155	0.334509	0.319036
460	0.0143932	0.0141934	0.336509	0.320736
459.5	0.0147711	0.0142713	0.338309	0.322836
459	0.014549	0.0144492	0.340009	0.324536
458.5	0.0147269	0.0145271	0.341809	0.325936
458	0.0148048	0.014705	0.343509	0.327836
457.5	0.0147827	0.0146829	0.345509	0.330036
457	0.0149606	0.0150608	0.347509	0.331736
456.5	0.0154385	0.0153387	0.349709	0.333836
456	0.0156164	0.0155166	0.352009	0.336236
455.5	0.0158943	0.0156945	0.354009	0.338236
455	0.0159722	0.0156724	0.356109	0.340436
454.5	0.0157501	0.0157503	0.358409	0.342536
454	0.015928	0.0161282	0.360709	0.344536
453.5	0.0163059	0.0160061	0.362809	0.346636
453	0.0158838	0.016084	0.365009	0.348736
452.5	0.0163617	0.0162619	0.367809	0.351636
452	0.0158396	0.0161398	0.370209	0.354236
451.5	0.0161175	0.0164177	0.372609	0.356836
451	0.0161954	0.0162956	0.375009	0.359536
450.5	0.0162733	0.0161735	0.377409	0.361836
450	0.0162512	0.0165514	0.379909	0.364436
449.5	0.0166291	0.0164293	0.382409	0.366936
449	0.016607	0.0167072	0.385009	0.369436
448.5	0.0171849	0.0171851	0.387509	0.371836
448	0.0174628	0.017463	0.389909	0.374236
447.5	0.0171407	0.0175409	0.392609	0.377136
447	0.0176186	0.0176188	0.395109	0.379536
446.5	0.0174965	0.0175967	0.397609	0.381936
446	0.0174744	0.0177746	0.400109	0.384636
445.5	0.0177523	0.0179525	0.402809	0.387136
445	0.0178302	0.0178304	0.405309	0.389836
444.5	0.0179081	0.0180083	0.407309	0.392536
444	0.017986	0.0179862	0.410009	0.394836
443.5	0.0178639	0.0178641	0.412409	0.397136
443	0.0180418	0.018242	0.414909	0.399536
442.5	0.0183197	0.0184199	0.417109	0.402136
442	0.0184977	0.0184978	0.419309	0.404236
441.5	0.0185756	0.0189757	0.421509	0.406436
441	0.0187535	0.0188536	0.423509	0.408836
440.5	0.0186314	0.0189315	0.426009	0.411236
440	0.0191093	0.0191094	0.428709	0.413436
439.5	0.0194872	0.0193873	0.431409	0.416136
439	0.0195651	0.0197652	0.434209	0.419136
438.5	0.019943	0.0200431	0.436509	0.421536
438	0.0200209	0.020021	0.438909	0.424236
437.5	0.0199988	0.020499	0.441409	0.426936
437	0.0201767	0.0203769	0.444109	0.429236
436.5	0.0201546	0.0201548	0.446909	0.432136
436	0.0203325	0.0205327	0.449809	0.435036
435.5	0.0205104	0.0205106	0.452909	0.437936
435	0.0202883	0.0207885	0.455609	0.440936
434.5	0.0206662	0.0210664	0.458809	0.444236
434	0.0208441	0.0211443	0.461809	0.447436
433.5	0.021022	0.0215222	0.465009	0.450736
433	0.0213999	0.0219001	0.468809	0.454336
432.5	0.0214778	0.021778	0.472109	0.457736
432	0.0215557	0.0219559	0.475809	0.461136
431.5	0.0221336	0.0222338	0.479309	0.464836
431	0.0221115	0.0222117	0.482509	0.468536
430.5	0.0221894	0.0225896	0.486109	0.472136
430	0.0223673	0.0225675	0.489509	0.475636
429.5	0.0224452	0.0228454	0.493309	0.479736
429	0.0228231	0.0230233	0.497209	0.483736
428.5	0.023001	0.0231012	0.501009	0.487436
428	0.0228789	0.0232791	0.505009	0.491336
427.5	0.0231568	0.023757	0.508709	0.495336
427	0.0233347	0.0237349	0.512809	0.499136
426.5	0.0236126	0.0241128	0.516909	0.503536
426	0.0236905	0.0241907	0.521309	0.508236
425.5	0.0240684	0.0242686	0.525909	0.512836
425	0.0241463	0.0246465	0.530509	0.517436
424.5	0.0250242	0.0250244	0.535309	0.522636
424	0.0251021	0.0253023	0.540109	0.527636
423.5	0.02538	0.0258802	0.545109	0.532536
423	0.0255579	0.0258581	0.550109	0.537736
422.5	0.0258358	0.026136	0.555109	0.543336
422	0.0262137	0.0266139	0.560409	0.548836
421.5	0.0264916	0.0267918	0.565509	0.553736
421	0.0267695	0.0269697	0.570309	0.558836
420.5	0.0271474	0.0275476	0.575009	0.563836
420	0.0276253	0.0278255	0.580509	0.569036
419.5	0.0279032	0.0278034	0.585809	0.574336
419	0.0280811	0.0283813	0.590109	0.579336
418.5	0.028359	0.0285592	0.594909	0.584036
418	0.028537	0.0289371	0.599709	0.588736
417.5	0.0289149	0.029215	0.604009	0.593436
417	0.0292928	0.0295929	0.608009	0.597436
416.5	0.0296707	0.0298708	0.612409	0.602036
416	0.0304486	0.0308487	0.616209	0.605936
415.5	0.0307265	0.0311266	0.619609	0.608836
415	0.0313044	0.0316045	0.622609	0.611936
414.5	0.0320823	0.0320824	0.625309	0.614536
414	0.0320602	0.0322603	0.627809	0.616636
413.5	0.0323381	0.0329383	0.629409	0.618536
413	0.032916	0.0334162	0.631409	0.620536
412.5	0.0335939	0.0335941	0.633209	0.621736
412	0.0337718	0.034072	0.634609	0.623036
411.5	0.0343497	0.0347499	0.636009	0.624836
411	0.0343276	0.0346278	0.636809	0.625636
410.5	0.0352055	0.0355057	0.637809	0.626336
410	0.0354834	0.0356836	0.638409	0.627036
409.5	0.0356613	0.0361615	0.639109	0.628036
409	0.0362392	0.0365394	0.640009	0.628736
408.5	0.0366171	0.0369173	0.640109	0.629036
408	0.037195	0.0375952	0.640809	0.629936
407.5	0.0378729	0.0379731	0.641609	0.630436
407	0.0379508	0.038351	0.642509	0.631136
406.5	0.0380287	0.0388289	0.643209	0.632236
406	0.0390066	0.0395068	0.643609	0.632436
405.5	0.0392845	0.0394847	0.644109	0.632836
405	0.0396624	0.0402626	0.643909	0.633636
404.5	0.0400403	0.0406405	0.644509	0.634136
404	0.0405182	0.0413184	0.645109	0.634336
403.5	0.0415961	0.0415963	0.645309	0.634936
403	0.042174	0.0423742	0.646209	0.635836
402.5	0.0423519	0.0427521	0.647209	0.636936
402	0.0428298	0.04353	0.648309	0.638036
401.5	0.0433077	0.0435079	0.649309	0.639036
401	0.0439856	0.0441858	0.650409	0.640236
400.5	0.0441635	0.0448637	0.651809	0.641436
400	0.0447414	0.0452416	0.653109	0.642336
399.5	0.0453193	0.0458195	0.654209	0.643536
399	0.0461972	0.0463974	0.654709	0.644936
398.5	0.0465751	0.0469753	0.655709	0.646636
398	0.047253	0.0476532	0.657209	0.648036
397.5	0.0475309	0.0477311	0.659009	0.649236
397	0.0481088	0.048509	0.660909	0.651336
396.5	0.0485867	0.0491869	0.661709	0.652736
396	0.0491646	0.0496648	0.662909	0.654036
395.5	0.0499425	0.0502427	0.664509	0.655436
395	0.0505204	0.0508206	0.666109	0.656836
394.5	0.0510983	0.0511985	0.667809	0.658736
394	0.0518762	0.0519764	0.669009	0.660536
393.5	0.0522542	0.0526543	0.670709	0.662236
393	0.0525321	0.0531322	0.671909	0.663436
392.5	0.05351	0.0540101	0.672909	0.664936
392	0.0536879	0.053888	0.674309	0.666336
391.5	0.0543658	0.0548659	0.675709	0.667836
391	0.0548437	0.0554438	0.677109	0.669536
390.5	0.0552216	0.0559217	0.678409	0.670836
390	0.0562995	0.0565996	0.679609	0.671636
389.5	0.0569774	0.0570775	0.680509	0.672536
389	0.0572553	0.0577555	0.681709	0.674136
388.5	0.0577332	0.0586334	0.683109	0.675336
388	0.0579111	0.0588113	0.684109	0.676436
387.5	0.059089	0.0589892	0.685309	0.677936
387	0.0592669	0.0600671	0.686609	0.678836
386.5	0.0593448	0.059845	0.687509	0.679836
386	0.0597227	0.0604229	0.688109	0.680936
385.5	0.0609006	0.0609008	0.689209	0.682236
385	0.0609785	0.0613787	0.690709	0.684536
384.5	0.0611564	0.0618566	0.691609	0.685836
384	0.0620343	0.0624345	0.692709	0.686536
383.5	0.0625122	0.0628124	0.693809	0.687636
383	0.0632901	0.0635903	0.694309	0.688136
382.5	0.063668	0.0638682	0.695209	0.688636
382	0.0639459	0.0643461	0.695509	0.690036
381.5	0.0650238	0.064924	0.696709	0.691536
381	0.0654017	0.0660019	0.724909	0.693036
380.5	0.0656796	0.0660798	0.281009	0.694036
380	0.0663575	0.0663577	0.238009	0.694736
379.5	0.0666354	0.0668356	0.683409	0.695636
379	0.0669133	0.0670135	0.701909	0.696336
378.5	0.0671912	0.0676914	0.702809	0.697536
378	0.0674691	0.0679693	0.703609	0.698536
377.5	0.067847	0.0682472	0.704309	0.699436
377	0.0684249	0.0692251	0.705209	0.700936
376.5	0.0688028	0.069703	0.706409	0.702536
376	0.0697807	0.0699809	0.707609	0.703936
375.5	0.0703586	0.0705588	0.708909	0.705036
375	0.0703365	0.0705367	0.709809	0.706336
374.5	0.0710144	0.0706146	0.710809	0.707136
374	0.0715923	0.0712925	0.711509	0.707736
373.5	0.0713702	0.0713704	0.711609	0.708636
373	0.0711481	0.0717483	0.712209	0.709936
372.5	0.071826	0.0720262	0.713109	0.710836
372	0.0721039	0.0721041	0.714809	0.712136
371.5	0.0729818	0.072582	0.716309	0.713636
371	0.0728597	0.0727599	0.716709	0.714536
370.5	0.0729376	0.0732378	0.717809	0.715536
370	0.0733155	0.0737157	0.719009	0.716436
369.5	0.0740934	0.0739936	0.720009	0.717236
369	0.0743714	0.0741715	0.720609	0.717736
368.5	0.0748493	0.0748494	0.720509	0.718836
368	0.0745272	0.0751273	0.720409	0.719936
367.5	0.0751051	0.0751052	0.721109	0.720636
367	0.074883	0.0752831	0.722609	0.721036
366.5	0.0748609	0.074961	0.723509	0.721236
366	0.0756388	0.0754389	0.723809	0.722036
365.5	0.0755167	0.0762168	0.724709	0.723536
365	0.0762946	0.0761947	0.726009	0.724636
364.5	0.0753725	0.0747727	0.726509	0.724636
364	0.0746504	0.0752506	0.726709	0.724836
363.5	0.0757283	0.0754285	0.727109	0.725736
363	0.0755062	0.0755064	0.726809	0.726136
362.5	0.0757841	0.0761843	0.727209	0.726636
362	0.075862	0.0761622	0.727809	0.727436
361.5	0.0762399	0.0759401	0.728009	0.727336
361	0.0762178	0.076218	0.728309	0.727436
360.5	0.0762957	0.0765959	0.728609	0.728636
360	0.0765736	0.0767738	0.729309	0.729336
359.5	0.0766515	0.0766517	0.729609	0.728936
359	0.0767294	0.0766296	0.729409	0.729336
358.5	0.0762073	0.0770075	0.729209	0.730136
358	0.0761852	0.0763854	0.729909	0.730336
357.5	0.0768631	0.0770633	0.730309	0.730636
357	0.076841	0.0775412	0.730609	0.731536
356.5	0.0769189	0.0768191	0.731909	0.732136
356	0.0768968	0.076697	0.732509	0.733036
355.5	0.0767747	0.0770749	0.733009	0.733636
355	0.0764526	0.0768528	0.733309	0.733936
354.5	0.0769305	0.0767307	0.734009	0.734936
354	0.0766084	0.0764086	0.734809	0.736036
353.5	0.0767863	0.0766865	0.735009	0.736836
353	0.0765642	0.0771644	0.735609	0.737236
352.5	0.0767421	0.0769423	0.736409	0.737836
352	0.07672	0.0768202	0.737209	0.738936
351.5	0.0760979	0.0768981	0.738909	0.739736
351	0.0765758	0.076476	0.740009	0.740636
350.5	0.0762537	0.0762539	0.740609	0.742136
350	0.0761316	0.0759318	0.740609	0.742736
349.5	0.0757095	0.0754097	0.740909	0.743736
349	0.0758874	0.0763876	0.741609	0.744336
348.5	0.0755653	0.0756655	0.742209	0.744636
348	0.0757432	0.0753434	0.743009	0.745436
347.5	0.0752211	0.0759213	0.744009	0.746236
347	0.075099	0.0753992	0.745009	0.747736
346.5	0.0749769	0.0753771	0.745309	0.748636
346	0.0750548	0.074955	0.746409	0.749136
345.5	0.0743327	0.0748329	0.747709	0.749536
345	0.0753107	0.0756108	0.748009	0.750036
344.5	0.0746886	0.0750887	0.748909	0.750936
344	0.0755665	0.0755666	0.748809	0.751736
343.5	0.0752444	0.0749445	0.748709	0.752236
343	0.0742223	0.0749224	0.749709	0.752636
342.5	0.0744002	0.0741003	0.749809	0.753236
342	0.0740781	0.0745782	0.750409	0.754536
341.5	0.073956	0.0740561	0.751409	0.755336
341	0.0743339	0.074634	0.752209	0.755436
340.5	0.0743118	0.073712	0.752809	0.756936
340	0.0737897	0.0742899	0.753009	0.757336
339.5	0.0737676	0.0733678	0.753909	0.758336
339	0.0738455	0.0739457	0.754309	0.760336
338.5	0.0735234	0.0735236	0.755509	0.761336
338	0.0728013	0.0734015	0.756809	0.761436
337.5	0.0729792	0.0731794	0.757009	0.760636
337	0.0724571	0.0727573	0.757909	0.761236
336.5	0.072135	0.0729352	0.758209	0.762936
336	0.0720129	0.0725131	0.760009	0.764236
335.5	0.0716908	0.071791	0.761009	0.766136
335	0.0712687	0.0719689	0.761309	0.767536
334.5	0.0718466	0.0715468	0.763109	0.767536
334	0.0715245	0.0714247	0.763709	0.767736
333.5	0.0713024	0.0716026	0.763509	0.769936
333	0.0712803	0.0711805	0.764509	0.771636
332.5	0.0712582	0.0717584	0.766409	0.771936
332	0.0712361	0.0716363	0.767609	0.773036
331.5	0.071014	0.0713142	0.768709	0.774936
331	0.0709919	0.0709921	0.769709	0.775836
330.5	0.0710698	0.07107	0.770809	0.775636
330	0.0708477	0.0706479	0.772709	0.776536
329.5	0.0714256	0.0706258	0.772609	0.777936
329	0.0707035	0.0708037	0.772609	0.779636
328.5	0.0700814	0.0709816	0.774609	0.781236
328	0.0708593	0.0704595	0.775709	0.781436
327.5	0.0699372	0.0700374	0.775809	0.781236
327	0.0701151	0.0705153	0.775809	0.782436
326.5	0.069693	0.0703932	0.776509	0.783736
326	0.0694709	0.0697711	0.778309	0.784036
325.5	0.0696488	0.069849	0.784209	0.790536
325	0.0693267	0.0701269	0.789909	0.797036
324.5	0.0697046	0.0695048	0.791009	0.797936
324	0.0692825	0.0694827	0.792309	0.799236
323.5	0.0690604	0.0694606	0.793709	0.800636
323	0.0689383	0.0689385	0.795109	0.802136
322.5	0.0690162	0.0689164	0.796609	0.803436
322	0.0692941	0.0689943	0.798009	0.804736
321.5	0.069172	0.0690722	0.800409	0.807536
321	0.0685499	0.0691501	0.801309	0.809236
320.5	0.0685279	0.068828	0.802509	0.810536
320	0.0692058	0.0690059	0.805409	0.812836
319.5	0.0692837	0.0693838	0.806909	0.815136
319	0.0698616	0.0696617	0.809609	0.817936
318.5	0.0697395	0.0698396	0.811909	0.819836
318	0.0693174	0.0692175	0.813809	0.822236
317.5	0.0697953	0.0692954	0.817109	0.825036
317	0.0695732	0.0695733	0.819109	0.827036
316.5	0.0695511	0.0696512	0.821009	0.829636
316	0.069829	0.0696292	0.823309	0.831936
315.5	0.0691069	0.0695071	0.826609	0.834236
315	0.0693848	0.069385	0.829509	0.838236
314.5	0.0694627	0.0696629	0.832709	0.841536
314	0.0695406	0.0701408	0.836709	0.844236
313.5	0.0704185	0.0702187	0.839909	0.848336
313	0.0706964	0.0698966	0.843809	0.852836
312.5	0.0705743	0.0707745	0.848109	0.856936
312	0.0712522	0.0715524	0.853009	0.861736
311.5	0.0712301	0.0714303	0.858809	0.868236
311	0.071108	0.0715082	0.864209	0.873836
310.5	0.0718859	0.0716861	0.870809	0.880536
310	0.0723638	0.072264	0.878609	0.889336
309.5	0.0729417	0.0733419	0.887109	0.897736
309	0.0741196	0.0737198	0.897409	0.907136
308.5	0.0746975	0.0743977	0.908809	0.918136
308	0.0760754	0.0756756	0.922109	0.930136
307.5	0.0764533	0.0768535	0.937209	0.944136
307	0.0772312	0.0777314	0.953809	0.960536
306.5	0.0791091	0.0781093	0.973209	0.978736
306	0.079587	0.0791872	0.993709	0.999636
305.5	0.0801649	0.0797651	1.01601	1.02334
305	0.0825428	0.082043	1.04251	1.04984
304.5	0.0845207	0.0836209	1.07421	1.08114
304	0.0860986	0.0859988	1.11181	1.11764
303.5	0.0891765	0.0890767	1.15561	1.15944
303	0.0921544	0.0919546	1.20411	1.20574
302.5	0.0954323	0.0950325	1.25571	1.25714
302	0.0989102	0.0982104	1.31631	1.31834
301.5	0.102488	0.102088	1.38431	1.38554
301	0.107066	0.106566	1.45681	1.45624
300.5	0.111244	0.111244	1.54091	1.53884
300	0.116122	0.115622	1.63241	1.62894

## Sheet: W167F
	W167F
	11-cis retinal		all-trans retinal
Wavelength (nm)	Dark	Light	Dark	Light
700	0.000145455	9.0909e-06	7.27274e-05	-9.09093e-06
699.5	4.54546e-05	9.0909e-06	-2.72728e-05	9.0909e-05
699	-5.45455e-05	9.0909e-06	0.000172727	0.000190909
698.5	-0.000154545	-0.000190909	0.000272727	-0.000109091
698	-0.000254545	-9.09091e-05	7.27274e-05	0.000290909
697.5	4.54546e-05	9.0909e-06	7.27273e-05	0.000290909
697	-0.000254545	9.0909e-06	-0.000127273	0.000290909
696.5	-5.45455e-05	-0.000190909	7.27271e-05	9.09091e-05
696	-0.000354545	-9.09091e-05	0.000172727	-9.0908e-06
695.5	-5.45455e-05	-9.09091e-05	7.27273e-05	0.000190909
695	0.000145455	9.0909e-06	7.27273e-05	-0.000109091
694.5	4.54546e-05	0.000309091	0.000172727	9.0909e-05
694	4.54546e-05	-9.09091e-05	-2.72727e-05	-9.09093e-06
693.5	0.000245454	9.0909e-06	-2.72727e-05	9.09091e-05
693	0.000345454	0.000209091	0.000272727	0.000190909
692.5	-5.45455e-05	0.000209091	7.27273e-05	9.0909e-05
692	4.54546e-05	9.0909e-06	0.000172727	0.000290909
691.5	0.000145455	0.000109091	-2.72727e-05	-9.09093e-06
691	0.000345454	9.0909e-06	-0.000127273	-0.000309091
690.5	4.54546e-05	0.000109091	-0.000127273	9.09091e-05
690	-5.45455e-05	0.000109091	-2.72728e-05	-0.000109091
689.5	4.54546e-05	9.0909e-06	-2.72728e-05	-0.000109091
689	0.000345454	9.0909e-06	7.27271e-05	9.09091e-05
688.5	4.54546e-05	0.000109091	0.000172727	0.000290909
688	-5.45455e-05	9.0909e-06	-2.72728e-05	9.0909e-05
687.5	4.54546e-05	0.000109091	7.27273e-05	-9.09081e-06
687	0.000145455	0.000109091	0.000272727	0.000190909
686.5	0.000245454	0.000209091	0.000172727	9.09092e-05
686	0.000445454	0.000209091	0.000372727	0.000290909
685.5	-5.45455e-05	0.000109091	0.000372727	0.000190909
685	-0.000254545	9.0909e-06	0.000272727	-9.09093e-06
684.5	0.000145455	-9.09091e-05	0.000172727	-9.09093e-06
684	4.54546e-05	-0.000190909	0.000272727	9.0909e-05
683.5	-0.000154545	-0.000190909	0.000272727	-0.000109091
683	-0.000154545	-0.000190909	0.000172727	0.000290909
682.5	0.000145455	9.0909e-06	0.000172727	0.000190909
682	0.000145455	9.0909e-06	-2.72727e-05	9.09091e-05
681.5	0.000245454	0.000109091	0.000172727	9.0909e-05
681	-0.000154545	9.0909e-06	0.000372727	9.09092e-05
680.5	4.54546e-05	-0.000290909	0.000372727	0.000190909
680	0.000145455	-0.000190909	7.27273e-05	9.0909e-05
679.5	4.54546e-05	9.0909e-06	0.000372727	0.000290909
679	4.54546e-05	-9.09091e-05	0.000272727	9.09091e-05
678.5	4.54546e-05	0.000109091	0.000272727	0.000190909
678	0.000145455	0.000309091	0.000472727	0.000390909
677.5	0.000145455	9.0909e-06	0.000172727	0.000290909
677	-5.45455e-05	0.000109091	0.000272727	0.000290909
676.5	4.54546e-05	9.0909e-06	0.000372727	0.000490909
676	4.54546e-05	9.0909e-06	7.27273e-05	9.0909e-05
675.5	0.000145455	0.000209091	0.000472727	0.000290909
675	-5.45455e-05	0.000109091	0.000472727	0.000190909
674.5	0.000145455	9.0909e-06	0.000172727	0.000290909
674	-0.000154545	9.0909e-06	0.000472727	0.000190909
673.5	4.54546e-05	0.000109091	0.000372727	0.000190909
673	0.000245454	-0.000190909	0.000472727	0.000390909
672.5	-0.000254545	0.000109091	0.000572727	0.000490909
672	-5.45455e-05	9.0909e-06	0.000572727	0.000390909
671.5	0.000145455	-9.09091e-05	-2.72727e-05	-9.09093e-06
671	-5.45455e-05	9.0909e-06	0.000272727	9.09091e-05
670.5	-0.000254545	-0.000190909	0.000372727	0.000190909
670	-5.45455e-05	-0.000190909	0.000272727	9.0909e-05
669.5	-5.45455e-05	-9.09091e-05	0.000272727	0.000390909
669	0.000245454	9.0909e-06	0.000272727	0.000290909
668.5	0.000245454	-9.09091e-05	0.000372727	9.0909e-05
668	-5.45455e-05	9.0909e-06	0.000572727	0.000390909
667.5	4.54546e-05	0.000109091	0.000672727	0.000490909
667	0.000245454	9.0909e-06	0.000372727	0.000290909
666.5	4.54546e-05	0.000109091	0.000372727	0.000190909
666	-0.000154545	-9.09091e-05	0.000472727	0.000290909
665.5	4.54546e-05	9.0909e-06	0.000172727	0.000290909
665	0.000245454	0.000209091	0.000472727	0.000190909
664.5	0.000245454	0.000109091	0.000572727	0.000390909
664	-5.45455e-05	-9.09091e-05	0.000572727	0.000390909
663.5	-5.45455e-05	9.0909e-06	0.000472727	0.000290909
663	0.000245454	0.000309091	0.000372727	0.000190909
662.5	0.000245454	-9.09091e-05	0.000472727	0.000390909
662	4.54546e-05	-9.09091e-05	0.000472727	0.000190909
661.5	0.000245454	9.0909e-06	0.000372727	0.000390909
661	4.54546e-05	-9.09091e-05	0.000172727	9.0909e-05
660.5	0.000245454	0.000109091	0.000672727	0.000590909
660	0.000445454	0.000109091	0.000572727	0.000490909
659.5	4.54546e-05	9.0909e-06	0.000372727	0.000290909
659	0.000245454	0.000309091	0.000472727	0.000390909
658.5	0.000345454	0.000309091	0.000572727	0.000590909
658	0.000345454	0.000109091	0.000472727	0.000390909
657.5	0.000545455	0.000209091	0.000772727	0.000390909
657	0.000245454	0.000209091	0.000472727	0.000490909
656.5	0.000345454	0.000309091	0.000372727	0.000190909
656	0.000445454	0.000309091	0.000572727	0.000190909
655.5	0.000445454	0.000109091	0.000472727	0.000390909
655	0.000245454	0.000309091	0.000172727	0.000290909
654.5	0.000445454	0.000609091	0.000472727	0.000390909
654	0.000445454	0.000209091	0.000872727	0.000590909
653.5	0.000545455	0.000109091	0.000572727	0.000590909
653	0.000445454	0.000409091	0.000672727	0.000490909
652.5	0.000345454	0.000409091	0.000572727	0.000390909
652	0.000445454	0.000309091	0.000472727	0.000290909
651.5	0.000545455	0.000409091	0.000872727	0.000690909
651	0.000145455	0.000309091	0.000772727	0.000690909
650.5	0.000345454	0.000209091	0.000572727	0.000590909
650	0.000245454	0.000409091	0.000772727	0.000690909
649.5	0.000345454	0.000109091	0.000572727	0.000490909
649	0.000545455	0.000309091	0.000872727	0.000590909
648.5	0.000445454	0.000509091	0.000872727	0.000690909
648	0.000445454	0.000509091	0.000372727	0.000290909
647.5	0.000445454	0.000309091	0.000772727	0.000590909
647	0.000445454	0.000309091	0.000772727	0.000890909
646.5	0.000245454	0.000309091	0.000972727	0.000890909
646	0.000445454	0.000309091	0.000572727	0.000390909
645.5	0.000345454	0.000309091	0.000672727	0.000390909
645	0.000245454	0.000209091	0.000672727	0.000590909
644.5	0.000545455	0.000309091	0.000872727	0.000690909
644	0.000345454	0.000509091	0.000772727	0.000590909
643.5	0.000345454	0.000309091	0.000572727	0.000390909
643	0.000545455	0.000409091	0.000872727	0.000690909
642.5	0.000445454	0.000509091	0.000772727	0.000790909
642	0.000345454	0.000109091	0.000372727	0.000390909
641.5	0.000345454	0.000209091	0.000472727	0.000590909
641	0.000545455	0.000309091	0.000972727	0.000790909
640.5	0.000545455	0.000209091	0.000472727	0.000490909
640	0.000445454	0.000609091	0.000872727	0.000590909
639.5	0.000445454	0.000409091	0.000872727	0.000690909
639	0.000445454	0.000409091	0.000672727	0.000390909
638.5	0.000545455	0.000409091	0.000772727	0.000490909
638	0.000245454	0.000509091	0.000672727	0.000590909
637.5	0.000445454	0.000509091	0.000772727	0.000490909
637	0.000345454	0.000509091	0.000972727	0.000690909
636.5	0.000445454	0.000409091	0.000872727	0.000690909
636	0.000645455	0.000109091	0.000572727	0.000490909
635.5	0.000645455	0.000509091	0.000872727	0.000690909
635	0.000445454	0.000509091	0.000772727	0.000490909
634.5	0.000745455	0.000509091	0.000672727	0.000590909
634	0.000745455	0.000609091	0.000672727	0.000690909
633.5	0.000545455	0.000609091	0.000572727	0.000590909
633	0.000445454	0.000509091	0.000572727	0.000390909
632.5	0.000545455	0.000309091	0.000672727	0.000790909
632	0.000545455	0.000509091	0.000472727	0.000490909
631.5	0.000645455	0.000409091	0.000672727	0.000390909
631	0.000445454	0.000709091	0.000772727	0.000890909
630.5	0.000345454	0.000509091	0.000872727	0.000790909
630	0.000845455	0.000409091	0.000672727	0.000490909
629.5	0.000645455	0.000609091	0.000872727	0.000790909
629	0.000445454	0.000609091	0.000672727	0.000590909
628.5	0.000545455	0.000509091	0.000872727	0.000690909
628	0.000545455	0.000609091	0.000772727	0.000690909
627.5	0.000745455	0.000509091	0.000772727	0.000690909
627	0.000645455	0.000509091	0.000972727	0.000990909
626.5	0.000545455	0.000709091	0.000872727	0.000690909
626	0.000645455	0.000609091	0.000872727	0.000590909
625.5	0.000845455	0.000309091	0.000972727	0.000890909
625	0.000545455	0.000409091	0.000572727	0.000590909
624.5	0.000245454	0.000409091	0.000472727	0.000390909
624	0.000545455	0.000309091	0.000972727	0.000790909
623.5	0.000645455	0.000409091	0.000972727	0.000790909
623	0.000645455	0.000509091	0.000772727	0.000490909
622.5	0.000645455	0.000609091	0.00107273	0.000990909
622	0.000445454	0.000709091	0.000872727	0.000490909
621.5	0.000645455	0.000409091	0.000972727	0.000590909
621	0.000845455	0.000409091	0.000972727	0.000690909
620.5	0.000645455	0.000709091	0.000972727	0.000690909
620	0.000645455	0.000609091	0.000872727	0.000590909
619.5	0.000845455	0.000709091	0.000872727	0.000690909
619	0.000745455	0.000609091	0.000872727	0.000790909
618.5	0.000945454	0.000509091	0.000772727	0.000590909
618	0.000645455	0.000709091	0.000972727	0.000890909
617.5	0.000545455	0.000709091	0.000872727	0.000790909
617	0.000945454	0.000509091	0.000772727	0.000490909
616.5	0.000745455	0.000509091	0.00107273	0.00109091
616	0.000645455	0.000509091	0.000872727	0.000690909
615.5	0.000645455	0.000509091	0.000972727	0.000790909
615	0.000745455	0.000509091	0.000772727	0.000990909
614.5	0.000745455	0.000409091	0.000972727	0.000690909
614	0.000845455	0.000509091	0.00107273	0.000690909
613.5	0.000545455	0.000509091	0.00127273	0.000990909
613	0.000545455	0.000509091	0.000772727	0.000690909
612.5	0.000645455	0.000309091	0.000872727	0.000590909
612	0.000545455	0.000409091	0.00127273	0.00109091
611.5	0.000745455	0.000609091	0.000972727	0.000790909
611	0.000645455	0.000409091	0.000772727	0.000790909
610.5	0.000745455	0.000609091	0.00107273	0.00109091
610	0.000745455	0.000609091	0.00107273	0.000990909
609.5	0.000845455	0.000509091	0.000972727	0.000890909
609	0.000845455	0.000709091	0.00107273	0.000890909
608.5	0.000845455	0.000909091	0.000972727	0.000790909
608	0.000945454	0.000309091	0.00147273	0.00109091
607.5	0.000745455	0.000609091	0.00127273	0.000890909
607	0.000745455	0.000709091	0.00107273	0.000790909
606.5	0.000845455	0.000509091	0.00127273	0.00109091
606	0.000745455	0.000709091	0.00157273	0.00119091
605.5	0.000745455	0.000709091	0.00107273	0.000790909
605	0.000745455	0.000709091	0.00137273	0.00119091
604.5	0.000845455	0.000809091	0.00127273	0.000890909
604	0.000845455	0.000709091	0.00137273	0.000890909
603.5	0.000745455	0.000309091	0.00127273	0.00129091
603	0.000745455	0.000609091	0.00107273	0.000990909
602.5	0.000645455	0.000709091	0.00157273	0.00119091
602	0.000745455	0.000609091	0.00147273	0.00129091
601.5	0.000945454	0.000709091	0.00117273	0.000990909
601	0.00104545	0.000709091	0.00117273	0.000890909
600.5	0.000845455	0.000809091	0.00137273	0.00119091
600	0.000845455	0.000909091	0.000972727	0.00109091
599.5	0.000945454	0.000809091	0.00107273	0.000990909
599	0.00104545	0.000809091	0.00127273	0.000990909
598.5	0.000845455	0.00100909	0.00117273	0.000890909
598	0.000945454	0.00100909	0.00147273	0.00139091
597.5	0.00104545	0.000809091	0.00127273	0.000990909
597	0.00104545	0.000809091	0.00117273	0.000990909
596.5	0.00124545	0.00100909	0.00137273	0.00109091
596	0.000945454	0.000809091	0.00137273	0.00139091
595.5	0.000645455	0.000809091	0.00127273	0.000990909
595	0.000945454	0.000709091	0.00147273	0.00119091
594.5	0.00104545	0.000809091	0.00157273	0.00119091
594	0.00104545	0.00100909	0.00137273	0.00109091
593.5	0.00124545	0.00110909	0.00127273	0.00109091
593	0.00124545	0.000809091	0.00127273	0.00109091
592.5	0.00124545	0.00100909	0.00137273	0.000890909
592	0.00114545	0.00120909	0.00137273	0.00129091
591.5	0.00114545	0.00100909	0.00157273	0.00119091
591	0.00124545	0.00110909	0.00117273	0.000990909
590.5	0.00134545	0.00100909	0.00167273	0.00129091
590	0.00134545	0.00100909	0.00147273	0.00159091
589.5	0.00104545	0.00100909	0.00127273	0.00119091
589	0.00134545	0.00100909	0.00147273	0.00109091
588.5	0.00114545	0.00100909	0.00157273	0.00119091
588	0.00114545	0.00110909	0.00127273	0.00109091
587.5	0.00124545	0.000909091	0.00147273	0.00149091
587	0.000845455	0.000909091	0.00167273	0.00119091
586.5	0.00104545	0.00100909	0.00157273	0.00139091
586	0.00134545	0.00100909	0.00167273	0.00129091
585.5	0.00104545	0.00100909	0.00157273	0.00109091
585	0.00104545	0.00100909	0.00167273	0.00129091
584.5	0.00124545	0.000909091	0.00187273	0.00159091
584	0.00104545	0.00100909	0.00167273	0.00129091
583.5	0.00124545	0.00110909	0.00167273	0.00119091
583	0.00114545	0.000909091	0.00167273	0.00139091
582.5	0.00134545	0.00100909	0.00147273	0.00139091
582	0.00134545	0.00120909	0.00167273	0.00109091
581.5	0.00134545	0.00120909	0.00197273	0.00149091
581	0.00114545	0.00120909	0.00157273	0.00119091
580.5	0.00134545	0.00100909	0.00167273	0.00109091
580	0.00144545	0.00120909	0.00177273	0.00139091
579.5	0.00114545	0.00130909	0.00187273	0.00139091
579	0.00144545	0.00140909	0.00167273	0.00139091
578.5	0.00144545	0.00110909	0.00207273	0.00179091
578	0.00124545	0.00100909	0.00157273	0.00149091
577.5	0.00154545	0.00120909	0.00157273	0.00139091
577	0.00134545	0.00110909	0.00187273	0.00139091
576.5	0.00124545	0.00110909	0.00207273	0.00169091
576	0.00144545	0.00120909	0.00197273	0.00159091
575.5	0.00144545	0.00130909	0.00197273	0.00139091
575	0.00124545	0.00140909	0.00187273	0.00149091
574.5	0.00124545	0.00140909	0.00187273	0.00159091
574	0.00134545	0.00120909	0.00207273	0.00179091
573.5	0.00154545	0.00130909	0.00177273	0.00139091
573	0.00164545	0.00150909	0.00207273	0.00159091
572.5	0.00144545	0.00120909	0.00197273	0.00189091
572	0.00144545	0.00130909	0.00197273	0.00149091
571.5	0.00154545	0.00120909	0.00227273	0.00159091
571	0.00144545	0.00120909	0.00187273	0.00169091
570.5	0.00124545	0.00140909	0.00197273	0.00159091
570	0.00134545	0.00110909	0.00227273	0.00169091
569.5	0.00114545	0.00100909	0.00227273	0.00189091
569	0.00144545	0.00140909	0.00217273	0.00169091
568.5	0.00174545	0.00140909	0.00227273	0.00169091
568	0.00164545	0.00130909	0.00217273	0.00169091
567.5	0.00144545	0.00130909	0.00197273	0.00129091
567	0.00174545	0.00150909	0.00237273	0.00169091
566.5	0.00144545	0.00150909	0.00237273	0.00179091
566	0.00134545	0.00140909	0.00227273	0.00159091
565.5	0.00164545	0.00150909	0.00247273	0.00169091
565	0.00174545	0.00140909	0.00227273	0.00169091
564.5	0.00174545	0.00150909	0.00227273	0.00169091
564	0.00184545	0.00140909	0.00257273	0.00209091
563.5	0.00164545	0.00140909	0.00247273	0.00189091
563	0.00184545	0.00160909	0.00247273	0.00179091
562.5	0.00184545	0.00160909	0.00247273	0.00209091
562	0.00164545	0.00180909	0.00267273	0.00199091
561.5	0.00174545	0.00170909	0.00287273	0.00199091
561	0.00174545	0.00170909	0.00277273	0.00199091
560.5	0.00174545	0.00160909	0.00277273	0.00199091
560	0.00194545	0.00190909	0.00267273	0.00169091
559.5	0.00204545	0.00180909	0.00297273	0.00209091
559	0.00184545	0.00170909	0.00287273	0.00209091
558.5	0.00184545	0.00170909	0.00257273	0.00179091
558	0.00204545	0.00170909	0.00297273	0.00219091
557.5	0.00174545	0.00180909	0.00307273	0.00209091
557	0.00204545	0.00190909	0.00287273	0.00199091
556.5	0.00204545	0.00170909	0.00297273	0.00209091
556	0.00204545	0.00170909	0.00327273	0.00209091
555.5	0.00224545	0.00190909	0.00327273	0.00219091
555	0.00204545	0.00190909	0.00327273	0.00209091
554.5	0.00204545	0.00180909	0.00307273	0.00199091
554	0.00204545	0.00200909	0.00357273	0.00239091
553.5	0.00194545	0.00190909	0.00337273	0.00209091
553	0.00194545	0.00190909	0.00367273	0.00229091
552.5	0.00214545	0.00200909	0.00367273	0.00239091
552	0.00194545	0.00170909	0.00367273	0.00259091
551.5	0.00204545	0.00200909	0.00377273	0.00229091
551	0.00224545	0.00230909	0.00377273	0.00239091
550.5	0.00224545	0.00200909	0.00407273	0.00269091
550	0.00224545	0.00210909	0.00367273	0.00249091
549.5	0.00244545	0.00220909	0.00387273	0.00249091
549	0.00214545	0.00210909	0.00437273	0.00269091
548.5	0.00224545	0.00210909	0.00407273	0.00269091
548	0.00244545	0.00240909	0.00407273	0.00229091
547.5	0.00264545	0.00230909	0.00427273	0.00249091
547	0.00244545	0.00260909	0.00447273	0.00249091
546.5	0.00284545	0.00250909	0.00437273	0.00289091
546	0.00254545	0.00250909	0.00417273	0.00239091
545.5	0.00284545	0.00270909	0.00447273	0.00259091
545	0.00294545	0.00260909	0.00487273	0.00279091
544.5	0.00274545	0.00250909	0.00477273	0.00259091
544	0.00284545	0.00260909	0.00477273	0.00279091
543.5	0.00284545	0.00260909	0.00517273	0.00289091
543	0.00284545	0.00270909	0.00517273	0.00279091
542.5	0.00284545	0.00310909	0.00477273	0.00259091
542	0.00304545	0.00280909	0.00527273	0.00309091
541.5	0.00274545	0.00290909	0.00517273	0.00259091
541	0.00294545	0.00280909	0.00557273	0.00319091
540.5	0.00284545	0.00290909	0.00597273	0.00329091
540	0.00274545	0.00270909	0.00567273	0.00299091
539.5	0.00304545	0.00290909	0.00557273	0.00299091
539	0.00314545	0.00300909	0.00597273	0.00299091
538.5	0.00294545	0.00290909	0.00587273	0.00319091
538	0.00294545	0.00320909	0.00577273	0.00309091
537.5	0.00304545	0.00310909	0.00627273	0.00309091
537	0.00314545	0.00280909	0.00627273	0.00299091
536.5	0.00324545	0.00300909	0.00657273	0.00319091
536	0.00294545	0.00280909	0.00687273	0.00359091
535.5	0.00314545	0.00290909	0.00687273	0.00359091
535	0.00294545	0.00310909	0.00667273	0.00339091
534.5	0.00314545	0.00320909	0.00737273	0.00369091
534	0.00314545	0.00310909	0.00757273	0.00379091
533.5	0.00334545	0.00300909	0.00757273	0.00369091
533	0.00354545	0.00340909	0.00757273	0.00349091
532.5	0.00334545	0.00340909	0.00797273	0.00389091
532	0.00314545	0.00330909	0.00787273	0.00379091
531.5	0.00364545	0.00340909	0.00837273	0.00389091
531	0.00334545	0.00340909	0.00797273	0.00399091
530.5	0.00334545	0.00360909	0.00837273	0.00399091
530	0.00374545	0.00380909	0.00887273	0.00399091
529.5	0.00384545	0.00370909	0.00867273	0.00379091
529	0.00394545	0.00370909	0.00897273	0.00419091
528.5	0.00404545	0.00390909	0.00947273	0.00399091
528	0.00394545	0.00390909	0.00947273	0.00419091
527.5	0.00394545	0.00400909	0.00977273	0.00429091
527	0.00414545	0.00400909	0.00987273	0.00419091
526.5	0.00384545	0.00380909	0.00987273	0.00429091
526	0.00414545	0.00390909	0.0105727	0.00459091
525.5	0.00424545	0.00420909	0.0103727	0.00459091
525	0.00414545	0.00380909	0.0104727	0.00449091
524.5	0.00424545	0.00410909	0.0107727	0.00439091
524	0.00424545	0.00440909	0.0112727	0.00479091
523.5	0.00414545	0.00410909	0.0114727	0.00479091
523	0.00434545	0.00430909	0.0115727	0.00459091
522.5	0.00444545	0.00450909	0.0121727	0.00509091
522	0.00444545	0.00450909	0.0120727	0.00489091
521.5	0.00434545	0.00450909	0.0125727	0.00499091
521	0.00434545	0.00440909	0.0127727	0.00519091
520.5	0.00454545	0.00430909	0.0129727	0.00519091
520	0.00474545	0.00450909	0.0132727	0.00509091
519.5	0.00464545	0.00460909	0.0135727	0.00539091
519	0.00444545	0.00450909	0.0134727	0.00519091
518.5	0.00464545	0.00480909	0.0142727	0.00569091
518	0.00494545	0.00480909	0.0144727	0.00539091
517.5	0.00464545	0.00490909	0.0142727	0.00509091
517	0.00494545	0.00520909	0.0147727	0.00569091
516.5	0.00504545	0.00500909	0.0152727	0.00589091
516	0.00494545	0.00490909	0.0154727	0.00559091
515.5	0.00504545	0.00530909	0.0154727	0.00589091
515	0.00514545	0.00530909	0.0159727	0.00599091
514.5	0.00494545	0.00500909	0.0162727	0.00579091
514	0.00514545	0.00550909	0.0166727	0.00619091
513.5	0.00534545	0.00530909	0.0167727	0.00619091
513	0.00514545	0.00570909	0.0172727	0.00619091
512.5	0.00534545	0.00560909	0.0176727	0.00629091
512	0.00564545	0.00570909	0.0177727	0.00639091
511.5	0.00574545	0.00590909	0.0179727	0.00619091
511	0.00594545	0.00590909	0.0184727	0.00639091
510.5	0.00574545	0.00570909	0.0187727	0.00669091
510	0.00554545	0.00600909	0.0186727	0.00629091
509.5	0.00604545	0.00630909	0.0191727	0.00679091
509	0.00634545	0.00630909	0.0195727	0.00659091
508.5	0.00614545	0.00640909	0.0199727	0.00699091
508	0.00624545	0.00650909	0.0203727	0.00699091
507.5	0.00604545	0.00610909	0.0204727	0.00679091
507	0.00614545	0.00650909	0.0208727	0.00739091
506.5	0.00654545	0.00670909	0.0212727	0.00739091
506	0.00644545	0.00670909	0.0214727	0.00709091
505.5	0.00664545	0.00700909	0.0219727	0.00779091
505	0.00694545	0.00710909	0.0222727	0.00789091
504.5	0.00684545	0.00700909	0.0225727	0.00759091
504	0.00674545	0.00730909	0.0229727	0.00779091
503.5	0.00704545	0.00720909	0.0229727	0.00769091
503	0.00684545	0.00720909	0.0236727	0.00789091
502.5	0.00684545	0.00720909	0.0242727	0.00829091
502	0.00714545	0.00750909	0.0242727	0.00809091
501.5	0.00724545	0.00720909	0.0245727	0.00819091
501	0.00724545	0.00780909	0.0250727	0.00839091
500.5	0.00744545	0.00790909	0.0254727	0.00839091
500	0.00724545	0.00780909	0.0254727	0.00849091
499.5	0.00724545	0.00780909	0.0260727	0.00859091
499	0.00714545	0.00760909	0.0262727	0.00839091
498.5	0.00734545	0.00780909	0.0267727	0.00899091
498	0.00754545	0.00810909	0.0270727	0.00899091
497.5	0.00754545	0.00800909	0.0270727	0.00859091
497	0.00754545	0.00810909	0.0277727	0.00939091
496.5	0.00784545	0.00830909	0.0280727	0.00919091
496	0.00804546	0.00850909	0.0280727	0.00889091
495.5	0.00784545	0.00820909	0.0283727	0.00919091
495	0.00814546	0.00870909	0.0290727	0.00939091
494.5	0.00834545	0.00870909	0.0292727	0.00959091
494	0.00824546	0.00880909	0.0296727	0.00959091
493.5	0.00824546	0.00910909	0.0299727	0.00999091
493	0.00874546	0.00910909	0.0300727	0.00969091
492.5	0.00844545	0.00900909	0.0301727	0.00959091
492	0.00844545	0.00930909	0.0304727	0.00999091
491.5	0.00884546	0.00930909	0.0309727	0.00999091
491	0.00884546	0.00930909	0.0312727	0.0102909
490.5	0.00894545	0.00940909	0.0314727	0.0101909
490	0.00894545	0.00940909	0.0312727	0.00999091
489.5	0.00874546	0.00970909	0.0321727	0.0105909
489	0.00894545	0.00970909	0.0323727	0.0103909
488.5	0.00914546	0.00970909	0.0325727	0.0104909
488	0.00904545	0.00970909	0.0326727	0.0106909
487.5	0.00934546	0.0100091	0.0330727	0.0106909
487	0.00924546	0.0100091	0.0334727	0.0109909
486.5	0.00954545	0.0100091	0.0335727	0.0111909
486	0.00954545	0.0102091	0.0335727	0.0110909
485.5	0.00974546	0.0102091	0.0340727	0.0110909
485	0.00944545	0.0104091	0.0346727	0.0111909
484.5	0.00964545	0.0106091	0.0343727	0.0112909
484	0.0100455	0.0103091	0.0347727	0.0113909
483.5	0.00984546	0.0107091	0.0351727	0.0114909
483	0.00984546	0.0106091	0.0351727	0.0117909
482.5	0.0100455	0.0106091	0.0354727	0.0117909
482	0.00994546	0.0107091	0.0357727	0.0116909
481.5	0.0102455	0.0109091	0.0359727	0.0120909
481	0.0102455	0.0109091	0.0360727	0.0119909
480.5	0.0102455	0.0112091	0.0362727	0.0119909
480	0.0103455	0.0110091	0.0364727	0.0120909
479.5	0.0105455	0.0113091	0.0370727	0.0125909
479	0.0103455	0.0114091	0.0370727	0.0125909
478.5	0.0106455	0.0113091	0.0371727	0.0125909
478	0.0107455	0.0113091	0.0373727	0.0126909
477.5	0.0107455	0.0115091	0.0373727	0.0126909
477	0.0110455	0.0117091	0.0374727	0.0126909
476.5	0.0111455	0.0118091	0.0378727	0.0125909
476	0.0109455	0.0121091	0.0377727	0.0129909
475.5	0.0112455	0.0120091	0.0377727	0.0128909
475	0.0113455	0.0120091	0.0379727	0.0128909
474.5	0.0113455	0.0126091	0.0381727	0.0133909
474	0.0113455	0.0124091	0.0385727	0.0132909
473.5	0.0117455	0.0123091	0.0388727	0.0131909
473	0.0117455	0.0126091	0.0382727	0.0132909
472.5	0.0118455	0.0126091	0.0387727	0.0136909
472	0.0121455	0.0128091	0.0390727	0.0135909
471.5	0.0118455	0.0130091	0.0388727	0.0136909
471	0.0121455	0.0129091	0.0387727	0.0137909
470.5	0.0124455	0.0131091	0.0392727	0.0137909
470	0.0125455	0.0135091	0.0394727	0.0141909
469.5	0.0123455	0.0132091	0.0395727	0.0143909
469	0.0125455	0.0133091	0.0393727	0.0142909
468.5	0.0125455	0.0134091	0.0393727	0.0143909
468	0.0127455	0.0135091	0.0395727	0.0142909
467.5	0.0131455	0.0135091	0.0397727	0.0144909
467	0.0127455	0.0137091	0.0394727	0.0143909
466.5	0.0128455	0.0137091	0.0398727	0.0145909
466	0.0130455	0.0139091	0.0400727	0.0146909
465.5	0.0130455	0.0141091	0.0397727	0.0147909
465	0.0131455	0.0139091	0.0398727	0.0146909
464.5	0.0131455	0.0141091	0.0400727	0.0149909
464	0.0131455	0.0142091	0.0399727	0.0148909
463.5	0.0134455	0.0142091	0.0397727	0.0150909
463	0.0133455	0.0143091	0.0400727	0.0151909
462.5	0.0134455	0.0146091	0.0401727	0.0152909
462	0.0136455	0.0144091	0.0402727	0.0156909
461.5	0.0138455	0.0146091	0.0397727	0.0151909
461	0.0137455	0.0148091	0.0397727	0.0149909
460.5	0.0140455	0.0147091	0.0403727	0.0158909
460	0.0141455	0.0149091	0.0399727	0.0156909
459.5	0.0138455	0.0151091	0.0397727	0.0153909
459	0.0143455	0.0151091	0.0400727	0.0158909
458.5	0.0142455	0.0152091	0.0401727	0.0159909
458	0.0141455	0.0152091	0.0401727	0.0161909
457.5	0.0142455	0.0149091	0.0397727	0.0161909
457	0.0145455	0.0156091	0.0396727	0.0158909
456.5	0.0144455	0.0155091	0.0399727	0.0162909
456	0.0151455	0.0156091	0.0398727	0.0163909
455.5	0.0148455	0.0156091	0.0392727	0.0159909
455	0.0149455	0.0157091	0.0396727	0.0163909
454.5	0.0153455	0.0158091	0.0398727	0.0165909
454	0.0151455	0.0159091	0.0393727	0.0162909
453.5	0.0152455	0.0162091	0.0393727	0.0164909
453	0.0155455	0.0162091	0.0393727	0.0165909
452.5	0.0157455	0.0166091	0.0395727	0.0166909
452	0.0158455	0.0166091	0.0391727	0.0168909
451.5	0.0159455	0.0166091	0.0390727	0.0170909
451	0.0157455	0.0167091	0.0390727	0.0169909
450.5	0.0160455	0.0171091	0.0394727	0.0174909
450	0.0163455	0.0169091	0.0388727	0.0172909
449.5	0.0164455	0.0174091	0.0390727	0.0173909
449	0.0164455	0.0173091	0.0390727	0.0177909
448.5	0.0167455	0.0173091	0.0387727	0.0176909
448	0.0163455	0.0176091	0.0384727	0.0176909
447.5	0.0169455	0.0172091	0.0387727	0.0179909
447	0.0169455	0.0177091	0.0386727	0.0177909
446.5	0.0171455	0.0179091	0.0386727	0.0181909
446	0.0171455	0.0181091	0.0382727	0.0181909
445.5	0.0175455	0.0178091	0.0378727	0.0176909
445	0.0175455	0.0181091	0.0384727	0.0183909
444.5	0.0174455	0.0180091	0.0382727	0.0184909
444	0.0177455	0.0186091	0.0379727	0.0183909
443.5	0.0179455	0.0186091	0.0379727	0.0186909
443	0.0179455	0.0185091	0.0379727	0.0187909
442.5	0.0184455	0.0188091	0.0380727	0.0191909
442	0.0185455	0.0192091	0.0375727	0.0191909
441.5	0.0185455	0.0194091	0.0377727	0.0190909
441	0.0189455	0.0195091	0.0376727	0.0190909
440.5	0.0190455	0.0197091	0.0378727	0.0196909
440	0.0190455	0.0197091	0.0372727	0.0192909
439.5	0.0195455	0.0201091	0.0373727	0.0199909
439	0.0195455	0.0204091	0.0374727	0.0200909
438.5	0.0197455	0.0204091	0.0371727	0.0197909
438	0.0201455	0.0207091	0.0367727	0.0198909
437.5	0.0202455	0.0210091	0.0367727	0.0201909
437	0.0206455	0.0211091	0.0367727	0.0202909
436.5	0.0209455	0.0216091	0.0368727	0.0206909
436	0.0209455	0.0216091	0.0366727	0.0207909
435.5	0.0210455	0.0217091	0.0361727	0.0202909
435	0.0214455	0.0221091	0.0363727	0.0206909
434.5	0.0214455	0.0222091	0.0362727	0.0210909
434	0.0217455	0.0220091	0.0359727	0.0208909
433.5	0.0219455	0.0224091	0.0361727	0.0212909
433	0.0221455	0.0228091	0.0361727	0.0214909
432.5	0.0222455	0.0228091	0.0357727	0.0212909
432	0.0224455	0.0231091	0.0359727	0.0215909
431.5	0.0226455	0.0233091	0.0358727	0.0215909
431	0.0231455	0.0235091	0.0358727	0.0217909
430.5	0.0233455	0.0239091	0.0358727	0.0224909
430	0.0233455	0.0238091	0.0356727	0.0223909
429.5	0.0235455	0.0242091	0.0355727	0.0224909
429	0.0240455	0.0245091	0.0355727	0.0225909
428.5	0.0243455	0.0248091	0.0355727	0.0227909
428	0.0247455	0.0251091	0.0353727	0.0228909
427.5	0.0249455	0.0253091	0.0357727	0.0235909
427	0.0250455	0.0258091	0.0354727	0.0231909
426.5	0.0254455	0.0258091	0.0352727	0.0234909
426	0.0257455	0.0260091	0.0353727	0.0237909
425.5	0.0257455	0.0262091	0.0352727	0.0236909
425	0.0260455	0.0265091	0.0351727	0.0240909
424.5	0.0266455	0.0272091	0.0351727	0.0241909
424	0.0267455	0.0272091	0.0350727	0.0241909
423.5	0.0273455	0.0275091	0.0351727	0.0250909
423	0.0275455	0.0280091	0.0352727	0.0248909
422.5	0.0275455	0.0280091	0.0350727	0.0251909
422	0.0284455	0.0284091	0.0351727	0.0254909
421.5	0.0285455	0.0286091	0.0352727	0.0257909
421	0.0289455	0.0293091	0.0348727	0.0258909
420.5	0.0293455	0.0298091	0.0348727	0.0260909
420	0.0297455	0.0302091	0.0347727	0.0264909
419.5	0.0302455	0.0305091	0.0351727	0.0267909
419	0.0306455	0.0313091	0.0351727	0.0269909
418.5	0.0313455	0.0313091	0.0353727	0.0271909
418	0.0314455	0.0316091	0.0347727	0.0272909
417.5	0.0323455	0.0325091	0.0354727	0.0277909
417	0.0326455	0.0327091	0.0349727	0.0279909
416.5	0.0327455	0.0329091	0.0352727	0.0283909
416	0.0333455	0.0336091	0.0355727	0.0286909
415.5	0.0337455	0.0336091	0.0358727	0.0290909
415	0.0338455	0.0341091	0.0351727	0.0290909
414.5	0.0341455	0.0348091	0.0350727	0.0290909
414	0.0349455	0.0350091	0.0357727	0.0294909
413.5	0.0348455	0.0350091	0.0353727	0.0298909
413	0.0356455	0.0356091	0.0355727	0.0301909
412.5	0.0360455	0.0364091	0.0358727	0.0304909
412	0.0362455	0.0366091	0.0359727	0.0307909
411.5	0.0368455	0.0369091	0.0355727	0.0309909
411	0.0374455	0.0374091	0.0353727	0.0310909
410.5	0.0375455	0.0379091	0.0352727	0.0311909
410	0.0380455	0.0383091	0.0357727	0.0316909
409.5	0.0386455	0.0388091	0.0352727	0.0319909
409	0.0388455	0.0386091	0.0356727	0.0322909
408.5	0.0394455	0.0392091	0.0357727	0.0323909
408	0.0396455	0.0397091	0.0355727	0.0327909
407.5	0.0401455	0.0401091	0.0356727	0.0325909
407	0.0408455	0.0404091	0.0358727	0.0331909
406.5	0.0409455	0.0408091	0.0358727	0.0335909
406	0.0412455	0.0413091	0.0362727	0.0341909
405.5	0.0418455	0.0415091	0.0358727	0.0336909
405	0.0419455	0.0421091	0.0359727	0.0341909
404.5	0.0425455	0.0423091	0.0360727	0.0344909
404	0.0432455	0.0429091	0.0360727	0.0349909
403.5	0.0436455	0.0436091	0.0360727	0.0348909
403	0.0437455	0.0437091	0.0359727	0.0350909
402.5	0.0442455	0.0443091	0.0363727	0.0359909
402	0.0447455	0.0445091	0.0357727	0.0354909
401.5	0.0452455	0.0451091	0.0363727	0.0360909
401	0.0460455	0.0458091	0.0363727	0.0365909
400.5	0.0461455	0.0458091	0.0366727	0.0363909
400	0.0464455	0.0467091	0.0366727	0.0367909
399.5	0.0472455	0.0471091	0.0369727	0.0374909
399	0.0474455	0.0474091	0.0371727	0.0377909
398.5	0.0479455	0.0479091	0.0368727	0.0378909
398	0.0483455	0.0481091	0.0365727	0.0379909
397.5	0.0488455	0.0487091	0.0363727	0.0380909
397	0.0491455	0.0491091	0.0368727	0.0388909
396.5	0.0499455	0.0495091	0.0370727	0.0386909
396	0.0500455	0.0495091	0.0370727	0.0390909
395.5	0.0506455	0.0503091	0.0376727	0.0399909
395	0.0513455	0.0509091	0.0372727	0.0398909
394.5	0.0514455	0.0511091	0.0381727	0.0405909
394	0.0515455	0.0517091	0.0378727	0.0403909
393.5	0.0522455	0.0516091	0.0379727	0.0405909
393	0.0524455	0.0523091	0.0378727	0.0409909
392.5	0.0530455	0.0529091	0.0380727	0.0417909
392	0.0531455	0.0529091	0.0381727	0.0415909
391.5	0.0541455	0.0533091	0.0383727	0.0419909
391	0.0538455	0.0540091	0.0383727	0.0422909
390.5	0.0547455	0.0544091	0.0384727	0.0422909
390	0.0548455	0.0548091	0.0389727	0.0429909
389.5	0.0555455	0.0550091	0.0388727	0.0427909
389	0.0560455	0.0555091	0.0389727	0.0430909
388.5	0.0559455	0.0555091	0.0384727	0.0432909
388	0.0564455	0.0561091	0.0387727	0.0436909
387.5	0.0569455	0.0564091	0.0390727	0.0437909
387	0.0573455	0.0568091	0.0396727	0.0443909
386.5	0.0571455	0.0571091	0.0392727	0.0442909
386	0.0580455	0.0574091	0.0389727	0.0440909
385.5	0.0578455	0.0579091	0.0399727	0.0455909
385	0.0586455	0.0583091	0.0402727	0.0445909
384.5	0.0590455	0.0583091	0.0394727	0.0450909
384	0.0593455	0.0592091	0.0400727	0.0454909
383.5	0.0592455	0.0589091	0.0396727	0.0456909
383	0.0599455	0.0593091	0.0401727	0.0462909
382.5	0.0601455	0.0598091	0.0405727	0.0460909
382	0.0600455	0.0600091	0.0403727	0.0463909
381.5	0.0602455	0.0599091	0.0407727	0.0472909
381	0.0606455	0.0599091	0.0405727	0.0466909
380.5	0.0606455	0.0604091	0.0410727	0.0469909
380	0.0611455	0.0606091	0.0409727	0.0475909
379.5	0.0612455	0.0606091	0.0409727	0.0469909
379	0.0619455	0.0612091	0.0410727	0.0475909
378.5	0.0618455	0.0612091	0.0413727	0.0480909
378	0.0620455	0.0619091	0.0413727	0.0476909
377.5	0.0623455	0.0618091	0.0411727	0.0479909
377	0.0624455	0.0623091	0.0418727	0.0482909
376.5	0.0632455	0.0625091	0.0411727	0.0480909
376	0.0636455	0.0632091	0.0415727	0.0484909
375.5	0.0636455	0.0629091	0.0418727	0.0489909
375	0.0638455	0.0633091	0.0415727	0.0493909
374.5	0.0640455	0.0638091	0.0421727	0.0492909
374	0.0637455	0.0633091	0.0417727	0.0486909
373.5	0.0638455	0.0633091	0.0417727	0.0492909
373	0.0639455	0.0634091	0.0416727	0.0489909
372.5	0.0644455	0.0640091	0.0422727	0.0497909
372	0.0642455	0.0636091	0.0420727	0.0497909
371.5	0.0646455	0.0640091	0.0420727	0.0496909
371	0.0645455	0.0636091	0.0423727	0.0495909
370.5	0.0642455	0.0643091	0.0422727	0.0496909
370	0.0645455	0.0641091	0.0427727	0.0499909
369.5	0.0649455	0.0644091	0.0424727	0.0499909
369	0.0650455	0.0645091	0.0427727	0.0499909
368.5	0.0650455	0.0648091	0.0423727	0.0506909
368	0.0649455	0.0647091	0.0424727	0.0494909
367.5	0.0650455	0.0643091	0.0424727	0.0502909
367	0.0654455	0.0646091	0.0430727	0.0500909
366.5	0.0653455	0.0648091	0.0424727	0.0501909
366	0.0649455	0.0647091	0.0431727	0.0507909
365.5	0.0652455	0.0646091	0.0424727	0.0504909
365	0.0656455	0.0648091	0.0432727	0.0501909
364.5	0.0655455	0.0649091	0.0428727	0.0508909
364	0.0650455	0.0642091	0.0426727	0.0505909
363.5	0.0651455	0.0639091	0.0425727	0.0503909
363	0.0648455	0.0646091	0.0422727	0.0504909
362.5	0.0648455	0.0647091	0.0422727	0.0496909
362	0.0648455	0.0644091	0.0426727	0.0508909
361.5	0.0653455	0.0646091	0.0428727	0.0500909
361	0.0654455	0.0649091	0.0428727	0.0504909
360.5	0.0653455	0.0642091	0.0425727	0.0504909
360	0.0653455	0.0645091	0.0423727	0.0496909
359.5	0.0651455	0.0648091	0.0429727	0.0504909
359	0.0646455	0.0639091	0.0431727	0.0506909
358.5	0.0649455	0.0644091	0.0424727	0.0503909
358	0.0645455	0.0641091	0.0429727	0.0502909
357.5	0.0646455	0.0643091	0.0429727	0.0503909
357	0.0644455	0.0641091	0.0435727	0.0504909
356.5	0.0646455	0.0639091	0.0429727	0.0499909
356	0.0642455	0.0637091	0.0428727	0.0501909
355.5	0.0639455	0.0635091	0.0430727	0.0505909
355	0.0639455	0.0635091	0.0430727	0.0506909
354.5	0.0644455	0.0630091	0.0426727	0.0500909
354	0.0635455	0.0631091	0.0430727	0.0505909
353.5	0.0638455	0.0629091	0.0433727	0.0500909
353	0.0626455	0.0628091	0.0433727	0.0500909
352.5	0.0629455	0.0626091	0.0434727	0.0499909
352	0.0624455	0.0625091	0.0430727	0.0502909
351.5	0.0632455	0.0623091	0.0438727	0.0503909
351	0.0630455	0.0626091	0.0432727	0.0498909
350.5	0.0628455	0.0623091	0.0426727	0.0488909
350	0.0627455	0.0620091	0.0431727	0.0494909
349.5	0.0623455	0.0618091	0.0434727	0.0497909
349	0.0624455	0.0623091	0.0434727	0.0503909
348.5	0.0618455	0.0620091	0.0436727	0.0498909
348	0.0620455	0.0615091	0.0433727	0.0501909
347.5	0.0617455	0.0612091	0.0429727	0.0493909
347	0.0612455	0.0612091	0.0432727	0.0493909
346.5	0.0611455	0.0613091	0.0434727	0.0494909
346	0.0613455	0.0613091	0.0433727	0.0493909
345.5	0.0612455	0.0609091	0.0434727	0.0490909
345	0.0608455	0.0611091	0.0433727	0.0496909
344.5	0.0609455	0.0605091	0.0439727	0.0491909
344	0.0603455	0.0607091	0.0438727	0.0488909
343.5	0.0608455	0.0605091	0.0436727	0.0494909
343	0.0607455	0.0608091	0.0433727	0.0495909
342.5	0.0604455	0.0604091	0.0436727	0.0492909
342	0.0606455	0.0605091	0.0428727	0.0487909
341.5	0.0611455	0.0598091	0.0436727	0.0490909
341	0.0604455	0.0601091	0.0432727	0.0482909
340.5	0.0598455	0.0595091	0.0435727	0.0486909
340	0.0604455	0.0596091	0.0439727	0.0485909
339.5	0.0605455	0.0593091	0.0433727	0.0487909
339	0.0592455	0.0593091	0.0434727	0.0479909
338.5	0.0596455	0.0593091	0.0438727	0.0487909
338	0.0594455	0.0591091	0.0444727	0.0491909
337.5	0.0598455	0.0592091	0.0432727	0.0484909
337	0.0590455	0.0589091	0.0441727	0.0481909
336.5	0.0593455	0.0597091	0.0437727	0.0484909
336	0.0594455	0.0587091	0.0437727	0.0478909
335.5	0.0595455	0.0592091	0.0439727	0.0482909
335	0.0594455	0.0589091	0.0436727	0.0485909
334.5	0.0590455	0.0586091	0.0442727	0.0485909
334	0.0594455	0.0590091	0.0443727	0.0481909
333.5	0.0597455	0.0595091	0.0441727	0.0482909
333	0.0600455	0.0596091	0.0437727	0.0476909
332.5	0.0603455	0.0596091	0.0439727	0.0480909
332	0.0596455	0.0592091	0.0432727	0.0474909
331.5	0.0593455	0.0585091	0.0437727	0.0476909
331	0.0595455	0.0585091	0.0437727	0.0481909
330.5	0.0595455	0.0594091	0.0436727	0.0477909
330	0.0587455	0.0591091	0.0440727	0.0477909
329.5	0.0595455	0.0582091	0.0446727	0.0486909
329	0.0590455	0.0584091	0.0441727	0.0480909
328.5	0.0595455	0.0590091	0.0440727	0.0480909
328	0.0594455	0.0587091	0.0431727	0.0471909
327.5	0.0596455	0.0590091	0.0438727	0.0476909
327	0.0592455	0.0589091	0.0446727	0.0479909
326.5	0.0597455	0.0594091	0.0433727	0.0476909
326	0.0595455	0.0586091	0.0444727	0.0478909
325.5	0.0595455	0.0591091	0.0447727	0.0481909
325	0.0597455	0.0596091	0.0446727	0.0479909
324.5	0.0593455	0.0591091	0.0444727	0.0478909
324	0.0597455	0.0590091	0.0445727	0.0489909
323.5	0.0596455	0.0589091	0.0452727	0.0473909
323	0.0598455	0.0587091	0.0452727	0.0481909
322.5	0.0598455	0.0598091	0.0445727	0.0470909
322	0.0597455	0.0595091	0.0454727	0.0482909
321.5	0.0599455	0.0593091	0.0453727	0.0482909
321	0.0597455	0.0595091	0.0462727	0.0483909
320.5	0.0598455	0.0595091	0.0451727	0.0484909
320	0.0598455	0.0596091	0.0460727	0.0493909
319.5	0.0602455	0.0598091	0.0457727	0.0485909
319	0.0598455	0.0598091	0.0454727	0.0487909
318.5	0.0600455	0.0596091	0.0463727	0.0489909
318	0.0608455	0.0603091	0.0467727	0.0496909
317.5	0.0605455	0.0602091	0.0464727	0.0496909
317	0.0602455	0.0599091	0.0467727	0.0497909
316.5	0.0606455	0.0598091	0.0475727	0.0493909
316	0.0606455	0.0600091	0.0469727	0.0501909
315.5	0.0610455	0.0607091	0.0477727	0.0502909
315	0.0608455	0.0612091	0.0477727	0.0491909
314.5	0.0617455	0.0607091	0.0483727	0.0508909
314	0.0607455	0.0609091	0.0490727	0.0514909
313.5	0.0608455	0.0609091	0.0479727	0.0505909
313	0.0618455	0.0615091	0.0488727	0.0514909
312.5	0.0624455	0.0618091	0.0491727	0.0509909
312	0.0631455	0.0622091	0.0498727	0.0521909
311.5	0.0637455	0.0630091	0.0496727	0.0530909
311	0.0639455	0.0639091	0.0509727	0.0535909
310.5	0.0643455	0.0649091	0.0517727	0.0538909
310	0.0654455	0.0646091	0.0530727	0.0551909
309.5	0.0659455	0.0649091	0.0532727	0.0554909
309	0.0662455	0.0667091	0.0548727	0.0572909
308.5	0.0671455	0.0671091	0.0557727	0.0583909
308	0.0687455	0.0680091	0.0569727	0.0587909
307.5	0.0704455	0.0700091	0.0584727	0.0608909
307	0.0714455	0.0708091	0.0605727	0.0622909
306.5	0.0725455	0.0726091	0.0609727	0.0639909
306	0.0756455	0.0752091	0.0645727	0.0670909
305.5	0.0783455	0.0783091	0.0674727	0.0699909
305	0.0804455	0.0803091	0.0685727	0.0709909
304.5	0.0838455	0.0835091	0.0725727	0.0755909
304	0.0870455	0.0868091	0.0762727	0.0784909
303.5	0.0907455	0.0902091	0.0802727	0.0825909
303	0.0960455	0.0951091	0.0846727	0.0872909
302.5	0.100545	0.100209	0.0897727	0.0920909
302	0.105545	0.104809	0.0944727	0.0966909
301.5	0.111345	0.110709	0.100673	0.103291
301	0.117645	0.117109	0.108173	0.110891
300.5	0.124445	0.123809	0.114773	0.118291
300	0.131345	0.131609	0.123473	0.125891

## Sheet: L212F
	L212F
	11-cis retinal		all-trans retinal
Wavelength (nm)	Dark	Light	Dark	Light
700	-0.000145455	5.45456e-05	-0.000118182	-0.000118182
699.5	-0.000245454	5.45456e-05	8.18183e-05	8.18183e-05
699	-0.000245454	-0.000245455	8.1818e-05	8.1818e-05
698.5	-0.000145455	-0.000245455	-0.000218182	-0.000118182
698	-4.54546e-05	-4.54545e-05	0.000181818	0.000181818
697.5	5.45455e-05	0.000154545	0.000181818	0.000181818
697	-4.54546e-05	-4.54545e-05	-0.000318182	0.000181818
696.5	5.45455e-05	5.45456e-05	-0.000218182	-0.000118182
696	0.000154546	0.000254545	0.000181818	0.000381818
695.5	0.000154546	5.45456e-05	-0.000118182	0.000181818
695	-0.000145455	-0.000145455	0.000181818	0.000281818
694.5	-4.54546e-05	5.45456e-05	-1.8182e-05	8.1818e-05
694	-4.54546e-05	5.45456e-05	-1.81816e-05	-0.000218182
693.5	-0.000145455	-4.54545e-05	-0.000118182	8.18183e-05
693	-4.54546e-05	0.000154545	0.000181818	0.000281818
692.5	-4.54546e-05	5.45456e-05	0.000281818	0.000181818
692	-4.54546e-05	-4.54545e-05	-1.81816e-05	-1.81816e-05
691.5	0.000154546	5.45456e-05	0.000181818	0.000281818
691	0.000154546	-4.54545e-05	0.000281818	0.000481818
690.5	5.45455e-05	5.45456e-05	8.18183e-05	8.18183e-05
690	-0.000245454	-4.54545e-05	-0.000218182	-0.000318182
689.5	-4.54546e-05	-0.000145455	8.1818e-05	0.000481818
689	-0.000145455	-0.000145455	0.000181818	0.000181818
688.5	-0.000145455	-4.54545e-05	0.000181818	8.18183e-05
688	-0.000245454	-4.54545e-05	0.000181818	0.000281818
687.5	-4.54546e-05	-4.54545e-05	0.000181818	0.000281818
687	-0.000145455	-0.000145455	-1.81816e-05	-1.81816e-05
686.5	-0.000245454	-4.54545e-05	0.000281818	0.000381818
686	-4.54546e-05	-0.000145455	-1.81818e-05	0.000181818
685.5	5.45455e-05	-0.000245455	8.18182e-05	-1.81818e-05
685	5.45455e-05	-4.54545e-05	8.1818e-05	0.000181818
684.5	5.45455e-05	0.000154545	0.000181818	0.000181818
684	-4.54546e-05	-4.54545e-05	-1.8182e-05	-0.000118182
683.5	-4.54546e-05	5.45456e-05	0.000281818	0.000381818
683	-4.54546e-05	0.000154545	0.000181818	0.000281818
682.5	-4.54546e-05	0.000254545	0.000181818	8.18183e-05
682	-4.54546e-05	0.000254545	8.18183e-05	0.000281818
681.5	0.000354545	0.000254545	0.000181818	0.000181818
681	0.000254545	0.000154545	-0.000118182	-0.000118182
680.5	0.000154546	0.000254545	8.18183e-05	-1.81816e-05
680	5.45455e-05	5.45456e-05	0.000281818	0.000381818
679.5	5.45455e-05	-4.54545e-05	0.000281818	0.000381818
679	-4.54546e-05	0.000254545	0.000381818	0.000181818
678.5	0.000154546	0.000254545	0.000181818	0.000381818
678	0.000254545	0.000254545	0.000381818	0.000581818
677.5	0.000354545	0.000154545	0.000381818	0.000381818
677	0.000154546	0.000354546	0.000381818	0.000381818
676.5	0.000154546	0.000354546	0.000381818	0.000381818
676	5.45455e-05	0.000154545	0.000281818	0.000281818
675.5	-0.000145455	0.000254545	8.18181e-05	0.000181818
675	5.45455e-05	0.000354546	0.000481818	0.000481818
674.5	0.000354545	0.000254545	0.000281818	0.000181818
674	0.000354545	0.000254545	0.000181818	0.000181818
673.5	0.000354545	0.000254545	0.000481818	0.000381818
673	0.000154546	0.000354546	0.000481818	0.000481818
672.5	0.000254545	0.000354546	0.000181818	0.000181818
672	0.000154546	0.000254545	0.000381818	0.000381818
671.5	0.000254545	0.000254545	0.000481818	0.000681818
671	0.000154546	0.000254545	0.000481818	0.000281818
670.5	0.000154546	0.000154545	0.000381818	0.000481818
670	0.000354545	0.000354546	0.000481818	0.000481818
669.5	0.000554546	0.000454546	0.000481818	0.000181818
669	0.000454546	0.000654545	0.000281818	0.000581818
668.5	0.000254545	0.000454546	0.000181818	0.000181818
668	0.000354545	0.000154545	0.000481818	0.000381818
667.5	0.000254545	0.000354546	0.000581818	0.000681818
667	-4.54546e-05	0.000354546	0.000381818	0.000481818
666.5	0.000154546	0.000154545	0.000281818	0.000481818
666	0.000354545	0.000254545	0.000181818	8.1818e-05
665.5	0.000354545	0.000454546	0.000581818	0.000581818
665	0.000354545	0.000254545	0.000581818	0.000381818
664.5	0.000354545	0.000154545	0.000381818	0.000281818
664	0.000354545	0.000554545	0.000581818	0.000581818
663.5	0.000654545	0.000554545	0.000681818	0.000581818
663	0.000454546	0.000354546	0.000481818	0.000381818
662.5	-0.000145455	0.000254545	0.000481818	0.000181818
662	0.000254545	0.000254545	0.000481818	0.000581818
661.5	0.000354545	0.000354546	0.000581818	0.000481818
661	0.000354545	0.000354546	0.000581818	0.000481818
660.5	0.000154546	0.000454546	0.000281818	0.000181818
660	0.000354545	0.000354546	0.000481818	0.000481818
659.5	0.000354545	0.000354546	0.000381818	0.000681818
659	0.000354545	0.000454546	0.000581818	0.000681818
658.5	0.000354545	0.000254545	0.000681818	0.000481818
658	0.000154546	0.000154545	0.000681818	0.000681818
657.5	0.000154546	0.000254545	0.000581818	0.000681818
657	0.000154546	0.000154545	0.000481818	0.000281818
656.5	0.000254545	0.000154545	0.000581818	0.000481818
656	0.000254545	0.000354546	0.000581818	0.000681818
655.5	0.000254545	0.000354546	0.000781818	0.000781818
655	0.000354545	0.000454546	0.000481818	0.000681818
654.5	0.000354545	0.000254545	0.000281818	0.000481818
654	0.000254545	0.000454546	0.000581818	0.000681818
653.5	0.000354545	0.000354546	0.000781818	0.000481818
653	0.000154546	0.000354546	0.000581818	0.000781818
652.5	0.000154546	0.000454546	0.000481818	0.000781818
652	0.000454546	0.000454546	0.000681818	0.000681818
651.5	0.000354545	0.000454546	0.000781818	0.000681818
651	0.000354545	0.000554545	0.000881818	0.000581818
650.5	0.000354545	0.000554545	0.000681818	0.000781818
650	0.000454546	0.000354546	0.000481818	0.000681818
649.5	0.000254545	0.000454546	0.000581818	0.000681818
649	0.000354545	0.000354546	0.000681818	0.000581818
648.5	0.000454546	0.000354546	0.000681818	0.000781818
648	0.000454546	0.000554545	0.000681818	0.000681818
647.5	0.000354545	0.000454546	0.000781818	0.000481818
647	0.000354545	0.000454546	0.000981818	0.000681818
646.5	0.000254545	0.000454546	0.000581818	0.000781818
646	0.000454546	0.000554545	0.000681818	0.000581818
645.5	0.000454546	0.000554545	0.000781818	0.000581818
645	0.000154546	0.000254545	0.000681818	0.000981818
644.5	0.000254545	0.000254545	0.000581818	0.000781818
644	0.000354545	0.000454546	0.000981818	0.000681818
643.5	0.000454546	0.000254545	0.000781818	0.000781818
643	0.000254545	0.000254545	0.000781818	0.000881818
642.5	0.000354545	0.000554545	0.000781818	0.000981818
642	0.000454546	0.000654545	0.000781818	0.000781818
641.5	0.000554546	0.000654545	0.000981818	0.000681818
641	0.000554546	0.000654545	0.000881818	0.000781818
640.5	0.000454546	0.000654545	0.000781818	0.000981818
640	0.000454546	0.000654545	0.000781818	0.000581818
639.5	0.000554546	0.000654545	0.00108182	0.000781818
639	0.000654545	0.000754545	0.000881818	0.000781818
638.5	0.000554546	0.000654545	0.000981818	0.000681818
638	0.000554546	0.000854545	0.000781818	0.000781818
637.5	0.000654545	0.000754545	0.000981818	0.00118182
637	0.000554546	0.000454546	0.000881818	0.000981818
636.5	0.000454546	0.000554545	0.000881818	0.000681818
636	0.000454546	0.000654545	0.000881818	0.000881818
635.5	0.000554546	0.000654545	0.00108182	0.00108182
635	0.000654545	0.000654545	0.000881818	0.000881818
634.5	0.000754545	0.000654545	0.000981818	0.000581818
634	0.000654545	0.000654545	0.000781818	0.000781818
633.5	0.000454546	0.000754545	0.000881818	0.000781818
633	0.000654545	0.000654545	0.00108182	0.000881818
632.5	0.000554546	0.000554545	0.000981818	0.00108182
632	0.000554546	0.000554545	0.00108182	0.000881818
631.5	0.000554546	0.000854545	0.00128182	0.00118182
631	0.000754545	0.000754545	0.000981818	0.00118182
630.5	0.000754545	0.000754545	0.00108182	0.000881818
630	0.000654545	0.000754545	0.00108182	0.000781818
629.5	0.000654545	0.000854545	0.00108182	0.00118182
629	0.000554546	0.000754545	0.00108182	0.00108182
628.5	0.000754545	0.000754545	0.000981818	0.000881818
628	0.000654545	0.000554545	0.000981818	0.000881818
627.5	0.000454546	0.000754545	0.000981818	0.000781818
627	0.000454546	0.000454546	0.00118182	0.000881818
626.5	0.000654545	0.000754545	0.000981818	0.000781818
626	0.000654545	0.000854545	0.000981818	0.000981818
625.5	0.000554546	0.000754545	0.00108182	0.000881818
625	0.000354545	0.000754545	0.00118182	0.000981818
624.5	0.000654545	0.000854545	0.000881818	0.000781818
624	0.000754545	0.000654545	0.000881818	0.000981818
623.5	0.000754545	0.000954546	0.00128182	0.00128182
623	0.000654545	0.000854545	0.00128182	0.00138182
622.5	0.000454546	0.000654545	0.000981818	0.000781818
622	0.000754545	0.000754545	0.000981818	0.000881818
621.5	0.000854546	0.000854545	0.00108182	0.00138182
621	0.000554546	0.000754545	0.00128182	0.00138182
620.5	0.000654545	0.000854545	0.00138182	0.00108182
620	0.000754545	0.000854545	0.00108182	0.00108182
619.5	0.000854546	0.000854545	0.00128182	0.00128182
619	0.000554546	0.000754545	0.000981818	0.00118182
618.5	0.000754545	0.000754545	0.00128182	0.00128182
618	0.000654545	0.000754545	0.00118182	0.00128182
617.5	0.000554546	0.000454546	0.00128182	0.00128182
617	0.000454546	0.000554545	0.000981818	0.00108182
616.5	0.000654545	0.000754545	0.00128182	0.00128182
616	0.000654545	0.000654545	0.00128182	0.00118182
615.5	0.000754545	0.000754545	0.00108182	0.00128182
615	0.000754545	0.000954546	0.00148182	0.00148182
614.5	0.000754545	0.000854545	0.000881818	0.00108182
614	0.000654545	0.000754545	0.00128182	0.00118182
613.5	0.000754545	0.000754545	0.00128182	0.00118182
613	0.000654545	0.000754545	0.00148182	0.00118182
612.5	0.000654545	0.000654545	0.00128182	0.00118182
612	0.000654545	0.000854545	0.00128182	0.00128182
611.5	0.000754545	0.000854545	0.00118182	0.00128182
611	0.000754545	0.000954546	0.00138182	0.00128182
610.5	0.000954545	0.000954546	0.00138182	0.00148182
610	0.000854546	0.000754545	0.00138182	0.00148182
609.5	0.000854546	0.000954546	0.00138182	0.00108182
609	0.000754545	0.000954546	0.00168182	0.00148182
608.5	0.000654545	0.000954546	0.00178182	0.00168182
608	0.000554546	0.000654545	0.00148182	0.00138182
607.5	0.000854546	0.000754545	0.00118182	0.000981818
607	0.000754545	0.00105455	0.00158182	0.00168182
606.5	0.000854546	0.000854545	0.00168182	0.00168182
606	0.000854546	0.000954546	0.00138182	0.00138182
605.5	0.000854546	0.000954546	0.00148182	0.00148182
605	0.000954545	0.00115455	0.00138182	0.00138182
604.5	0.000954545	0.00115455	0.00168182	0.00148182
604	0.00105455	0.00115455	0.00158182	0.00118182
603.5	0.000854546	0.00115455	0.00148182	0.00138182
603	0.000954545	0.00105455	0.00178182	0.00168182
602.5	0.00105455	0.00115455	0.00158182	0.00158182
602	0.00115455	0.000954546	0.00158182	0.00148182
601.5	0.00105455	0.00105455	0.00148182	0.00148182
601	0.00105455	0.00105455	0.00178182	0.00168182
600.5	0.00105455	0.00115455	0.00158182	0.00138182
600	0.000954545	0.000954546	0.00148182	0.00148182
599.5	0.000854546	0.00105455	0.00148182	0.00148182
599	0.00105455	0.00115455	0.00178182	0.00168182
598.5	0.000954545	0.00105455	0.00178182	0.00178182
598	0.00105455	0.00105455	0.00178182	0.00158182
597.5	0.00125455	0.00125455	0.00168182	0.00168182
597	0.00145455	0.00135455	0.00198182	0.00178182
596.5	0.00105455	0.00105455	0.00178182	0.00138182
596	0.00115455	0.00125455	0.00168182	0.00188182
595.5	0.00115455	0.00115455	0.00188182	0.00188182
595	0.000954545	0.00115455	0.00158182	0.00148182
594.5	0.000854546	0.00105455	0.00188182	0.00158182
594	0.000854546	0.00105455	0.00198182	0.00168182
593.5	0.00105455	0.000954546	0.00168182	0.00178182
593	0.000954545	0.00115455	0.00178182	0.00158182
592.5	0.00115455	0.00115455	0.00168182	0.00158182
592	0.00105455	0.00105455	0.00198182	0.00178182
591.5	0.00115455	0.00105455	0.00188182	0.00148182
591	0.00135455	0.00135455	0.00198182	0.00158182
590.5	0.00135455	0.00125455	0.00198182	0.00198182
590	0.00115455	0.00125455	0.00208182	0.00188182
589.5	0.00115455	0.00145455	0.00198182	0.00178182
589	0.00125455	0.00135455	0.00238182	0.00208182
588.5	0.00105455	0.00125455	0.00208182	0.00178182
588	0.00115455	0.00125455	0.00208182	0.00188182
587.5	0.00125455	0.00135455	0.00208182	0.00188182
587	0.00125455	0.00145455	0.00208182	0.00178182
586.5	0.00115455	0.00125455	0.00208182	0.00178182
586	0.00125455	0.00125455	0.00228182	0.00208182
585.5	0.00105455	0.00115455	0.00238182	0.00208182
585	0.00105455	0.00145455	0.00228182	0.00178182
584.5	0.00135455	0.00145455	0.00238182	0.00178182
584	0.00145455	0.00145455	0.00238182	0.00218182
583.5	0.00125455	0.00135455	0.00208182	0.00168182
583	0.00125455	0.00145455	0.00238182	0.00168182
582.5	0.00125455	0.00125455	0.00248182	0.00198182
582	0.00125455	0.00125455	0.00248182	0.00208182
581.5	0.00105455	0.00135455	0.00248182	0.00198182
581	0.00125455	0.00125455	0.00258182	0.00208182
580.5	0.00105455	0.00145455	0.00248182	0.00188182
580	0.00125455	0.00135455	0.00258182	0.00198182
579.5	0.00135455	0.00155455	0.00268182	0.00208182
579	0.00135455	0.00155455	0.00258182	0.00208182
578.5	0.00125455	0.00155455	0.00228182	0.00188182
578	0.00135455	0.00145455	0.00248182	0.00208182
577.5	0.00155455	0.00135455	0.00288182	0.00208182
577	0.00135455	0.00175455	0.00268182	0.00178182
576.5	0.00145455	0.00155455	0.00248182	0.00178182
576	0.00155455	0.00135455	0.00268182	0.00218182
575.5	0.00135455	0.00165455	0.00288182	0.00218182
575	0.00155455	0.00145455	0.00308182	0.00228182
574.5	0.00165455	0.00145455	0.00308182	0.00238182
574	0.00135455	0.00155455	0.00308182	0.00228182
573.5	0.00155455	0.00155455	0.00298182	0.00208182
573	0.00165455	0.00165455	0.00308182	0.00228182
572.5	0.00155455	0.00135455	0.00318182	0.00238182
572	0.00145455	0.00155455	0.00328182	0.00218182
571.5	0.00175455	0.00145455	0.00328182	0.00248182
571	0.00175455	0.00165455	0.00348182	0.00228182
570.5	0.00165455	0.00165455	0.00338182	0.00218182
570	0.00175455	0.00145455	0.00328182	0.00238182
569.5	0.00155455	0.00155455	0.00348182	0.00248182
569	0.00155455	0.00185455	0.00358182	0.00218182
568.5	0.00165455	0.00165455	0.00378182	0.00258182
568	0.00185455	0.00165455	0.00358182	0.00228182
567.5	0.00165455	0.00185455	0.00368182	0.00218182
567	0.00155455	0.00185455	0.00368182	0.00228182
566.5	0.00165455	0.00175455	0.00398182	0.00258182
566	0.00165455	0.00175455	0.00428182	0.00288182
565.5	0.00155455	0.00185455	0.00418182	0.00268182
565	0.00175455	0.00195455	0.00418182	0.00248182
564.5	0.00185455	0.00175455	0.00448182	0.00278182
564	0.00165455	0.00185455	0.00438182	0.00258182
563.5	0.00175455	0.00195455	0.00448182	0.00268182
563	0.00185455	0.00195455	0.00458182	0.00258182
562.5	0.00175455	0.00205455	0.00478182	0.00248182
562	0.00195455	0.00195455	0.00468182	0.00268182
561.5	0.00215455	0.00205455	0.00488182	0.00288182
561	0.00195455	0.00205455	0.00518182	0.00268182
560.5	0.00185455	0.00205455	0.00518182	0.00268182
560	0.00215455	0.00205455	0.00538182	0.00308182
559.5	0.00205455	0.00225455	0.00558182	0.00288182
559	0.00195455	0.00205455	0.00518182	0.00258182
558.5	0.00215455	0.00205455	0.00548182	0.00298182
558	0.00215455	0.00215455	0.00598182	0.00318182
557.5	0.00215455	0.00225455	0.00608182	0.00288182
557	0.00215455	0.00205455	0.00598182	0.00298182
556.5	0.00225455	0.00205455	0.00618182	0.00298182
556	0.00215455	0.00235455	0.00638182	0.00298182
555.5	0.00225455	0.00225455	0.00648182	0.00318182
555	0.00245455	0.00225455	0.00678182	0.00298182
554.5	0.00215455	0.00225455	0.00648182	0.00288182
554	0.00215455	0.00225455	0.00688182	0.00328182
553.5	0.00225455	0.00215455	0.00738182	0.00358182
553	0.00215455	0.00205455	0.00738182	0.00318182
552.5	0.00225455	0.00225455	0.00758182	0.00328182
552	0.00245455	0.00235455	0.00788182	0.00358182
551.5	0.00235455	0.00245455	0.00778182	0.00328182
551	0.00225455	0.00235455	0.00788182	0.00338182
550.5	0.00235455	0.00225455	0.00828182	0.00358182
550	0.00255455	0.00245455	0.00848182	0.00328182
549.5	0.00235455	0.00245455	0.00888182	0.00358182
549	0.00245455	0.00245455	0.00888182	0.00368182
548.5	0.00235455	0.00245455	0.00918182	0.00358182
548	0.00255455	0.00255455	0.00948182	0.00368182
547.5	0.00275455	0.00235455	0.00968182	0.00398182
547	0.00255455	0.00255455	0.00998182	0.00378182
546.5	0.00265455	0.00275455	0.0100818	0.00368182
546	0.00275455	0.00275455	0.0102818	0.00368182
545.5	0.00295455	0.00255455	0.0104818	0.00388182
545	0.00275455	0.00275455	0.0108818	0.00358182
544.5	0.00255455	0.00285455	0.0110818	0.00378182
544	0.00275455	0.00285455	0.0113818	0.00398182
543.5	0.00285455	0.00285455	0.0117818	0.00388182
543	0.00265455	0.00275455	0.0121818	0.00408182
542.5	0.00295455	0.00295455	0.0122818	0.00408182
542	0.00285455	0.00305455	0.0125818	0.00408182
541.5	0.00295455	0.00295455	0.0127818	0.00408182
541	0.00305455	0.00275455	0.0131818	0.00418182
540.5	0.00305455	0.00295455	0.0137818	0.00438182
540	0.00305455	0.00285455	0.0142818	0.00458182
539.5	0.00305455	0.00295455	0.0143818	0.00448182
539	0.00325455	0.00305455	0.0147818	0.00458182
538.5	0.00315455	0.00325455	0.0151818	0.00458182
538	0.00325455	0.00315455	0.0156818	0.00478182
537.5	0.00345455	0.00305455	0.0160818	0.00488182
537	0.00335455	0.00325455	0.0163818	0.00468182
536.5	0.00335455	0.00305455	0.0165818	0.00478182
536	0.00345455	0.00345455	0.0172818	0.00488182
535.5	0.00345455	0.00365455	0.0170818	0.00498182
535	0.00335455	0.00355455	0.0178818	0.00538182
534.5	0.00315455	0.00325455	0.0180818	0.00528182
534	0.00355455	0.00325455	0.0187818	0.00528182
533.5	0.00345455	0.00365455	0.0194818	0.00538182
533	0.00365455	0.00365455	0.0192818	0.00518182
532.5	0.00355455	0.00385455	0.0199818	0.00568182
532	0.00395455	0.00385455	0.0207818	0.00548182
531.5	0.00375455	0.00395455	0.0211818	0.00558182
531	0.00385455	0.00385455	0.0213818	0.00578182
530.5	0.00395455	0.00385455	0.0219818	0.00588182
530	0.00395455	0.00395455	0.0227818	0.00588182
529.5	0.00395455	0.00405455	0.0231818	0.00598182
529	0.00415455	0.00415455	0.0234818	0.00598182
528.5	0.00405455	0.00385455	0.0241818	0.00618182
528	0.00385455	0.00405455	0.0244818	0.00588182
527.5	0.00415455	0.00425455	0.0253818	0.00638182
527	0.00425455	0.00425455	0.0259818	0.00638182
526.5	0.00445455	0.00415455	0.0263818	0.00658182
526	0.00425455	0.00425455	0.0271818	0.00658182
525.5	0.00445455	0.00425455	0.0278818	0.00658182
525	0.00455455	0.00445455	0.0284818	0.00688182
524.5	0.00455455	0.00435455	0.0288818	0.00678182
524	0.00465455	0.00435455	0.0294818	0.00648182
523.5	0.00435455	0.00435455	0.0303818	0.00688182
523	0.00435455	0.00435455	0.0305818	0.00688182
522.5	0.00485455	0.00465455	0.0314818	0.00718182
522	0.00485455	0.00475455	0.0323818	0.00718182
521.5	0.00475455	0.00465455	0.0330818	0.00738182
521	0.00485455	0.00465455	0.0335818	0.00758182
520.5	0.00485455	0.00455455	0.0342818	0.00758182
520	0.00485455	0.00475455	0.0346818	0.00738182
519.5	0.00475455	0.00485455	0.0356818	0.00758182
519	0.00465455	0.00465455	0.0364818	0.00768182
518.5	0.00465455	0.00455455	0.0369818	0.00798182
518	0.00505455	0.00475455	0.0376818	0.00788182
517.5	0.00505455	0.00475455	0.0381818	0.00788182
517	0.00515455	0.00495455	0.0393818	0.00838182
516.5	0.00535455	0.00525455	0.0398818	0.00838182
516	0.00555455	0.00505455	0.0406818	0.00858182
515.5	0.00535455	0.00515455	0.0411818	0.00848182
515	0.00525455	0.00525455	0.0419818	0.00878182
514.5	0.00555455	0.00525455	0.0428818	0.00888182
514	0.00575455	0.00525455	0.0434818	0.00908182
513.5	0.00575455	0.00545455	0.0439818	0.00888182
513	0.00575455	0.00555455	0.0446818	0.00888182
512.5	0.00555455	0.00545455	0.0458818	0.00948182
512	0.00565455	0.00525455	0.0466818	0.00938182
511.5	0.00595455	0.00545455	0.0472818	0.00948182
511	0.00605455	0.00545455	0.0476818	0.00938182
510.5	0.00595455	0.00575455	0.0488818	0.00988182
510	0.00605455	0.00585455	0.0495818	0.00968182
509.5	0.00625455	0.00585455	0.0505818	0.00988182
509	0.00615455	0.00625455	0.0512818	0.00998182
508.5	0.00635455	0.00615455	0.0517818	0.0102818
508	0.00655455	0.00595455	0.0526818	0.0101818
507.5	0.00635455	0.00615455	0.0534818	0.0102818
507	0.00655455	0.00625455	0.0539818	0.0102818
506.5	0.00655455	0.00615455	0.0547818	0.0104818
506	0.00635455	0.00615455	0.0557818	0.0106818
505.5	0.00655455	0.00635455	0.0565818	0.0108818
505	0.00675455	0.00615455	0.0572818	0.0107818
504.5	0.00695455	0.00635455	0.0584818	0.0110818
504	0.00685455	0.00665455	0.0590818	0.0113818
503.5	0.00695455	0.00655455	0.0594818	0.0111818
503	0.00735455	0.00655455	0.0604818	0.0114818
502.5	0.00725455	0.00685455	0.0610818	0.0115818
502	0.00725455	0.00685455	0.0620818	0.0114818
501.5	0.00735455	0.00675455	0.0628818	0.0116818
501	0.00725455	0.00675455	0.0633818	0.0119818
500.5	0.00725455	0.00695455	0.0641818	0.0121818
500	0.00755455	0.00705454	0.0650818	0.0120818
499.5	0.00765455	0.00735455	0.0657818	0.0124818
499	0.00755455	0.00715455	0.0664818	0.0124818
498.5	0.00785455	0.00715455	0.0667818	0.0125818
498	0.00785455	0.00725455	0.0679818	0.0128818
497.5	0.00775455	0.00735455	0.0684818	0.0127818
497	0.00795455	0.00735455	0.0694818	0.0132818
496.5	0.00825454	0.00745455	0.0700818	0.0130818
496	0.00825454	0.00785455	0.0707818	0.0135818
495.5	0.00835455	0.00775455	0.0711818	0.0131818
495	0.00825454	0.00775455	0.0718818	0.0132818
494.5	0.00855455	0.00785455	0.0726818	0.0137818
494	0.00875454	0.00825455	0.0731818	0.0140818
493.5	0.00895455	0.00815454	0.0736818	0.0134818
493	0.00885455	0.00835455	0.0745818	0.0141818
492.5	0.00905455	0.00825455	0.0754818	0.0144818
492	0.00925454	0.00845455	0.0757818	0.0140818
491.5	0.00915455	0.00855455	0.0764818	0.0146818
491	0.00925454	0.00865455	0.0770818	0.0143818
490.5	0.00955455	0.00865455	0.0778818	0.0148818
490	0.00955455	0.00885455	0.0780818	0.0148818
489.5	0.00955455	0.00865455	0.0789818	0.0151818
489	0.00975455	0.00895455	0.0791818	0.0148818
488.5	0.00965455	0.00905455	0.0799818	0.0154818
488	0.00985454	0.00905455	0.0803818	0.0156818
487.5	0.00995455	0.00905455	0.0811818	0.0158818
487	0.0100545	0.00925454	0.0813818	0.0155818
486.5	0.0100545	0.00955455	0.0818818	0.0160818
486	0.0104545	0.00955455	0.0825818	0.0162818
485.5	0.0105545	0.00955455	0.0828818	0.0159818
485	0.0106545	0.00995455	0.0834818	0.0163818
484.5	0.0107545	0.00995455	0.0835818	0.0166818
484	0.0106545	0.00995455	0.0842818	0.0165818
483.5	0.0108545	0.0100545	0.0847818	0.0167818
483	0.0106545	0.0100545	0.0850818	0.0171818
482.5	0.0107545	0.00995455	0.0852818	0.0167818
482	0.0109545	0.0102545	0.0854818	0.0170818
481.5	0.0110545	0.00995455	0.0858818	0.0173818
481	0.0113545	0.0103545	0.0862818	0.0170818
480.5	0.0113545	0.0106545	0.0867818	0.0174818
480	0.0115545	0.0105545	0.0871818	0.0177818
479.5	0.0116545	0.0105545	0.0871818	0.0178818
479	0.0117545	0.0107545	0.0872818	0.0175818
478.5	0.0116545	0.0107545	0.0877818	0.0177818
478	0.0119545	0.0109545	0.0880818	0.0183818
477.5	0.0119545	0.0112545	0.0882818	0.0180818
477	0.0121545	0.0115545	0.0887818	0.0184818
476.5	0.0122545	0.0115545	0.0886818	0.0185818
476	0.0123545	0.0114545	0.0885818	0.0182818
475.5	0.0122545	0.0115545	0.0891818	0.0186818
475	0.0125545	0.0118545	0.0893818	0.0190818
474.5	0.0128545	0.0117545	0.0891818	0.0185818
474	0.0126545	0.0120545	0.0893818	0.0191818
473.5	0.0126545	0.0121545	0.0893818	0.0192818
473	0.0131545	0.0121545	0.0894818	0.0193818
472.5	0.0130545	0.0123545	0.0897818	0.0191818
472	0.0132545	0.0122545	0.0897818	0.0195818
471.5	0.0133545	0.0123545	0.0896818	0.0197818
471	0.0133545	0.0124545	0.0897818	0.0196818
470.5	0.0134545	0.0125545	0.0898818	0.0197818
470	0.0136545	0.0124545	0.0900818	0.0203818
469.5	0.0135545	0.0127545	0.0899818	0.0205818
469	0.0137545	0.0126545	0.0896818	0.0201818
468.5	0.0139545	0.0127545	0.0901818	0.0204818
468	0.0139545	0.0130545	0.0897818	0.0203818
467.5	0.0140545	0.0131545	0.0897818	0.0205818
467	0.0140545	0.0131545	0.0896818	0.0208818
466.5	0.0142545	0.0131545	0.0894818	0.0205818
466	0.0142545	0.0134545	0.0895818	0.0206818
465.5	0.0141545	0.0133545	0.0895818	0.0212818
465	0.0145545	0.0134545	0.0893818	0.0210818
464.5	0.0144545	0.0138545	0.0892818	0.0211818
464	0.0149545	0.0139545	0.0890818	0.0214818
463.5	0.0151545	0.0140545	0.0888818	0.0216818
463	0.0148545	0.0142545	0.0886818	0.0214818
462.5	0.0151545	0.0143545	0.0887818	0.0217818
462	0.0153545	0.0143545	0.0882818	0.0218818
461.5	0.0155545	0.0144545	0.0879818	0.0218818
461	0.0152545	0.0143545	0.0878818	0.0220818
460.5	0.0154545	0.0148545	0.0879818	0.0221818
460	0.0155545	0.0146545	0.0877818	0.0224818
459.5	0.0157545	0.0147545	0.0874818	0.0222818
459	0.0159545	0.0150545	0.0872818	0.0226818
458.5	0.0159545	0.0151545	0.0870818	0.0229818
458	0.0160545	0.0154545	0.0865818	0.0226818
457.5	0.0164545	0.0154545	0.0865818	0.0227818
457	0.0165545	0.0153545	0.0862818	0.0232818
456.5	0.0163545	0.0154545	0.0857818	0.0229818
456	0.0164545	0.0156545	0.0856818	0.0232818
455.5	0.0166545	0.0157545	0.0852818	0.0237818
455	0.0167545	0.0158545	0.0847818	0.0232818
454.5	0.0167545	0.0161545	0.0844818	0.0232818
454	0.0169545	0.0160545	0.0842818	0.0236818
453.5	0.0171545	0.0161545	0.0839818	0.0240818
453	0.0170545	0.0164545	0.0832818	0.0236818
452.5	0.0173545	0.0163545	0.0834818	0.0241818
452	0.0174545	0.0167545	0.0829818	0.0241818
451.5	0.0176545	0.0168545	0.0827818	0.0243818
451	0.0177545	0.0167545	0.0820818	0.0245818
450.5	0.0178545	0.0170545	0.0818818	0.0247818
450	0.0175545	0.0171545	0.0815818	0.0245818
449.5	0.0179545	0.0170545	0.0813818	0.0250818
449	0.0182545	0.0169545	0.0809818	0.0253818
448.5	0.0181545	0.0174545	0.0804818	0.0247818
448	0.0180545	0.0172545	0.0800818	0.0250818
447.5	0.0182545	0.0171545	0.0795818	0.0252818
447	0.0183545	0.0175545	0.0792818	0.0256818
446.5	0.0182545	0.0178545	0.0791818	0.0257818
446	0.0187545	0.0177545	0.0787818	0.0261818
445.5	0.0185545	0.0179545	0.0779818	0.0256818
445	0.0187545	0.0180545	0.0774818	0.0260818
444.5	0.0191545	0.0182545	0.0772818	0.0261818
444	0.0193545	0.0185545	0.0769818	0.0265818
443.5	0.0193545	0.0184545	0.0761818	0.0260818
443	0.0193545	0.0186545	0.0760818	0.0266818
442.5	0.0197545	0.0190545	0.0756818	0.0268818
442	0.0198545	0.0193545	0.0751818	0.0266818
441.5	0.0202545	0.0193545	0.0747818	0.0267818
441	0.0201545	0.0196545	0.0743818	0.0274818
440.5	0.0203545	0.0197545	0.0741818	0.0271818
440	0.0205545	0.0197545	0.0737818	0.0274818
439.5	0.0205545	0.0198545	0.0730818	0.0277818
439	0.0206545	0.0198545	0.0726818	0.0278818
438.5	0.0207545	0.0200545	0.0719818	0.0276818
438	0.0209545	0.0202545	0.0721818	0.0284818
437.5	0.0210545	0.0201545	0.0717818	0.0284818
437	0.0212545	0.0202545	0.0708818	0.0283818
436.5	0.0214545	0.0209545	0.0703818	0.0288818
436	0.0216545	0.0210545	0.0700818	0.0289818
435.5	0.0219545	0.0211545	0.0698818	0.0289818
435	0.0221545	0.0215545	0.0696818	0.0292818
434.5	0.0221545	0.0217545	0.0693818	0.0295818
434	0.0225545	0.0219545	0.0684818	0.0294818
433.5	0.0226545	0.0219545	0.0681818	0.0295818
433	0.0228545	0.0223545	0.0680818	0.0303818
432.5	0.0232545	0.0228545	0.0675818	0.0303818
432	0.0233545	0.0228545	0.0671818	0.0301818
431.5	0.0238545	0.0231545	0.0668818	0.0306818
431	0.0238545	0.0234545	0.0665818	0.0311818
430.5	0.0239545	0.0236545	0.0659818	0.0310818
430	0.0243545	0.0239545	0.0656818	0.0314818
429.5	0.0243545	0.0239545	0.0655818	0.0316818
429	0.0246545	0.0240545	0.0652818	0.0321818
428.5	0.0248545	0.0246545	0.0646818	0.0321818
428	0.0251545	0.0243545	0.0646818	0.0326818
427.5	0.0253545	0.0247545	0.0641818	0.0323818
427	0.0257545	0.0253545	0.0639818	0.0327818
426.5	0.0259545	0.0256545	0.0637818	0.0333818
426	0.0263545	0.0258545	0.0633818	0.0333818
425.5	0.0267545	0.0261545	0.0630818	0.0335818
425	0.0269545	0.0266545	0.0628818	0.0344818
424.5	0.0273545	0.0271545	0.0625818	0.0347818
424	0.0277545	0.0273545	0.0621818	0.0345818
423.5	0.0280545	0.0275545	0.0619818	0.0350818
423	0.0283545	0.0279545	0.0614818	0.0354818
422.5	0.0286545	0.0283545	0.0611818	0.0355818
422	0.0289545	0.0284545	0.0612818	0.0364818
421.5	0.0293545	0.0291545	0.0612818	0.0366818
421	0.0301545	0.0293545	0.0603818	0.0366818
420.5	0.0305545	0.0302545	0.0604818	0.0373818
420	0.0305545	0.0304545	0.0601818	0.0377818
419.5	0.0309545	0.0305545	0.0600818	0.0380818
419	0.0312545	0.0309545	0.0596818	0.0383818
418.5	0.0316545	0.0317545	0.0596818	0.0387818
418	0.0323545	0.0319545	0.0591818	0.0392818
417.5	0.0330545	0.0326545	0.0588818	0.0395818
417	0.0333545	0.0330545	0.0586818	0.0399818
416.5	0.0336545	0.0336545	0.0588818	0.0406818
416	0.0343545	0.0335545	0.0580818	0.0402818
415.5	0.0349545	0.0340545	0.0582818	0.0407818
415	0.0354545	0.0347545	0.0579818	0.0412818
414.5	0.0353545	0.0350545	0.0576818	0.0415818
414	0.0363545	0.0357545	0.0576818	0.0417818
413.5	0.0365545	0.0362545	0.0571818	0.0419818
413	0.0370545	0.0364545	0.0573818	0.0429818
412.5	0.0375545	0.0368545	0.0569818	0.0436818
412	0.0379545	0.0375545	0.0568818	0.0434818
411.5	0.0384545	0.0381545	0.0567818	0.0439818
411	0.0393545	0.0386545	0.0568818	0.0450818
410.5	0.0397545	0.0393545	0.0559818	0.0447818
410	0.0402545	0.0397545	0.0560818	0.0457818
409.5	0.0409545	0.0404545	0.0559818	0.0461818
409	0.0413545	0.0407545	0.0558818	0.0464818
408.5	0.0417545	0.0415545	0.0557818	0.0471818
408	0.0422545	0.0418545	0.0556818	0.0472818
407.5	0.0429545	0.0425545	0.0552818	0.0478818
407	0.0435545	0.0433545	0.0553818	0.0484818
406.5	0.0445545	0.0435545	0.0555818	0.0495818
406	0.0448545	0.0444545	0.0554818	0.0497818
405.5	0.0452545	0.0448545	0.0548818	0.0497818
405	0.0458545	0.0455545	0.0547818	0.0500818
404.5	0.0464545	0.0458545	0.0550818	0.0515818
404	0.0466545	0.0465545	0.0546818	0.0513818
403.5	0.0475545	0.0475545	0.0545818	0.0522818
403	0.0483545	0.0481545	0.0547818	0.0526818
402.5	0.0493545	0.0486545	0.0544818	0.0533818
402	0.0496545	0.0492545	0.0550818	0.0539818
401.5	0.0503545	0.0497545	0.0542818	0.0543818
401	0.0512545	0.0510545	0.0541818	0.0546818
400.5	0.0517545	0.0518545	0.0545818	0.0555818
400	0.0529545	0.0525545	0.0547818	0.0560818
399.5	0.0534545	0.0526545	0.0542818	0.0566818
399	0.0537545	0.0534545	0.0541818	0.0567818
398.5	0.0545545	0.0539545	0.0543818	0.0577818
398	0.0551545	0.0544545	0.0545818	0.0584818
397.5	0.0557545	0.0556545	0.0542818	0.0590818
397	0.0566545	0.0560545	0.0541818	0.0590818
396.5	0.0573545	0.0572545	0.0543818	0.0600818
396	0.0579545	0.0577545	0.0543818	0.0602818
395.5	0.0586545	0.0586545	0.0546818	0.0610818
395	0.0594545	0.0592545	0.0545818	0.0620818
394.5	0.0601546	0.0602545	0.0540818	0.0623818
394	0.0611545	0.0604545	0.0544818	0.0630818
393.5	0.0616545	0.0614545	0.0549818	0.0642818
393	0.0628546	0.0623545	0.0549818	0.0644818
392.5	0.0630545	0.0630545	0.0543818	0.0645818
392	0.0640545	0.0637545	0.0544818	0.0653818
391.5	0.0645546	0.0645545	0.0549818	0.0660818
391	0.0652545	0.0651545	0.0546818	0.0664818
390.5	0.0655545	0.0658545	0.0544818	0.0667818
390	0.0664545	0.0662545	0.0552818	0.0676818
389.5	0.0671545	0.0671545	0.0549818	0.0677818
389	0.0677545	0.0673545	0.0551818	0.0684818
388.5	0.0684545	0.0681545	0.0551818	0.0690818
388	0.0690545	0.0688545	0.0549818	0.0696818
387.5	0.0697545	0.0695545	0.0556818	0.0697818
387	0.0702545	0.0702545	0.0553818	0.0708818
386.5	0.0710545	0.0708545	0.0555818	0.0713818
386	0.0717545	0.0712545	0.0554818	0.0716818
385.5	0.0723545	0.0717545	0.0556818	0.0716818
385	0.0725545	0.0726545	0.0554818	0.0725818
384.5	0.0734545	0.0732545	0.0563818	0.0728818
384	0.0743545	0.0739545	0.0554818	0.0735818
383.5	0.0747545	0.0744545	0.0559818	0.0742818
383	0.0749545	0.0749545	0.0561818	0.0745818
382.5	0.0756545	0.0753545	0.0560818	0.0746818
382	0.0758545	0.0762545	0.0564818	0.0755818
381.5	0.0769545	0.0764545	0.0563818	0.0758818
381	0.0773545	0.0775545	0.0562818	0.0760818
380.5	0.0777546	0.0775545	0.0563818	0.0762818
380	0.0780545	0.0781545	0.0564818	0.0769818
379.5	0.0788545	0.0783545	0.0564818	0.0771818
379	0.0787545	0.0791545	0.0565818	0.0783818
378.5	0.0799545	0.0795545	0.0568818	0.0785818
378	0.0802545	0.0804545	0.0568818	0.0785818
377.5	0.0811545	0.0806545	0.0570818	0.0789818
377	0.0814545	0.0811545	0.0570818	0.0792818
376.5	0.0818545	0.0813545	0.0569818	0.0796818
376	0.0820545	0.0818545	0.0571818	0.0799818
375.5	0.0822545	0.0821545	0.0572818	0.0808818
375	0.0826546	0.0827545	0.0572818	0.0806818
374.5	0.0830546	0.0829545	0.0570818	0.0809818
374	0.0832545	0.0834545	0.0581818	0.0817818
373.5	0.0838545	0.0838545	0.0580818	0.0825818
373	0.0845545	0.0838545	0.0578818	0.0820818
372.5	0.0849545	0.0845545	0.0574818	0.0824818
372	0.0848546	0.0848545	0.0580818	0.0829818
371.5	0.0856545	0.0854545	0.0576818	0.0827818
371	0.0856545	0.0860545	0.0580818	0.0831818
370.5	0.0858545	0.0859545	0.0582818	0.0835818
370	0.0862545	0.0866545	0.0580818	0.0834818
369.5	0.0866545	0.0865545	0.0587818	0.0835818
369	0.0865545	0.0865545	0.0586818	0.0844818
368.5	0.0867545	0.0867545	0.0580818	0.0839818
368	0.0866545	0.0869545	0.0579818	0.0835818
367.5	0.0865545	0.0871545	0.0581818	0.0841818
367	0.0867545	0.0867545	0.0582818	0.0847818
366.5	0.0877545	0.0876545	0.0585818	0.0845818
366	0.0871545	0.0877545	0.0588818	0.0848818
365.5	0.0884545	0.0880545	0.0587818	0.0851818
365	0.0886545	0.0884545	0.0593818	0.0850818
364.5	0.0883546	0.0883545	0.0596818	0.0864818
364	0.0886545	0.0885545	0.0596818	0.0864818
363.5	0.0887546	0.0887545	0.0600818	0.0870818
363	0.0887546	0.0888545	0.0598818	0.0862818
362.5	0.0886545	0.0890545	0.0598818	0.0865818
362	0.0887546	0.0883545	0.0600818	0.0866818
361.5	0.0892546	0.0882545	0.0599818	0.0861818
361	0.0892546	0.0887545	0.0602818	0.0866818
360.5	0.0884545	0.0887545	0.0601818	0.0869818
360	0.0889545	0.0884545	0.0600818	0.0865818
359.5	0.0885545	0.0887545	0.0602818	0.0867818
359	0.0883546	0.0889545	0.0601818	0.0863818
358.5	0.0879545	0.0881545	0.0601818	0.0864818
358	0.0882545	0.0883545	0.0606818	0.0866818
357.5	0.0879545	0.0884545	0.0602818	0.0863818
357	0.0883546	0.0882545	0.0602818	0.0863818
356.5	0.0886545	0.0880545	0.0605818	0.0867818
356	0.0880545	0.0879545	0.0601818	0.0865818
355.5	0.0879545	0.0882545	0.0605818	0.0861818
355	0.0878545	0.0878545	0.0602818	0.0858818
354.5	0.0873545	0.0875545	0.0597818	0.0852818
354	0.0874546	0.0878545	0.0599818	0.0856818
353.5	0.0872545	0.0871545	0.0609818	0.0853818
353	0.0869545	0.0874545	0.0602818	0.0850818
352.5	0.0871545	0.0870545	0.0605818	0.0857818
352	0.0868545	0.0869545	0.0606818	0.0853818
351.5	0.0866545	0.0867545	0.0605818	0.0848818
351	0.0865545	0.0861545	0.0607818	0.0845818
350.5	0.0857545	0.0858545	0.0606818	0.0855818
350	0.0859545	0.0859545	0.0601818	0.0842818
349.5	0.0853545	0.0847545	0.0609818	0.0846818
349	0.0854545	0.0854545	0.0604818	0.0845818
348.5	0.0846545	0.0845545	0.0601818	0.0837818
348	0.0850545	0.0847545	0.0609818	0.0838818
347.5	0.0842545	0.0843545	0.0610818	0.0841818
347	0.0840545	0.0841545	0.0604818	0.0828818
346.5	0.0842545	0.0837545	0.0604818	0.0833818
346	0.0841545	0.0835545	0.0605818	0.0830818
345.5	0.0836545	0.0828545	0.0605818	0.0822818
345	0.0828545	0.0828545	0.0607818	0.0828818
344.5	0.0828545	0.0827545	0.0611818	0.0825818
344	0.0828545	0.0828545	0.0612818	0.0823818
343.5	0.0822545	0.0828545	0.0606818	0.0822818
343	0.0822545	0.0818545	0.0616818	0.0825818
342.5	0.0820545	0.0818545	0.0611818	0.0817818
342	0.0818545	0.0818545	0.0605818	0.0814818
341.5	0.0811545	0.0811545	0.0611818	0.0815818
341	0.0809545	0.0812545	0.0607818	0.0811818
340.5	0.0804546	0.0807545	0.0612818	0.0813818
340	0.0796545	0.0801545	0.0613818	0.0802818
339.5	0.0797545	0.0799545	0.0618818	0.0806818
339	0.0793545	0.0795545	0.0618818	0.0804818
338.5	0.0783545	0.0793545	0.0620818	0.0810818
338	0.0785545	0.0782545	0.0620818	0.0801818
337.5	0.0783545	0.0780545	0.0617818	0.0799818
337	0.0775545	0.0781545	0.0626818	0.0804818
336.5	0.0781545	0.0778545	0.0627818	0.0810818
336	0.0777546	0.0779545	0.0627818	0.0798818
335.5	0.0777546	0.0775545	0.0630818	0.0801818
335	0.0777546	0.0777545	0.0634818	0.0804818
334.5	0.0772545	0.0765545	0.0636818	0.0807818
334	0.0772545	0.0774545	0.0641818	0.0796818
333.5	0.0767545	0.0766545	0.0642818	0.0807818
333	0.0762545	0.0760545	0.0650818	0.0804818
332.5	0.0752545	0.0752545	0.0648818	0.0805818
332	0.0751546	0.0754545	0.0650818	0.0807818
331.5	0.0752545	0.0750545	0.0659818	0.0806818
331	0.0742546	0.0743545	0.0667818	0.0819818
330.5	0.0746545	0.0744545	0.0663818	0.0817818
330	0.0743545	0.0743545	0.0677818	0.0821818
329.5	0.0742546	0.0738545	0.0671818	0.0817818
329	0.0738546	0.0734545	0.0674818	0.0811818
328.5	0.0745545	0.0735545	0.0673818	0.0806818
328	0.0734545	0.0737545	0.0687818	0.0817818
327.5	0.0735545	0.0736545	0.0678818	0.0817818
327	0.0737545	0.0735545	0.0680818	0.0820818
326.5	0.0731545	0.0737545	0.0681818	0.0814818
326	0.0735545	0.0739545	0.0691818	0.0822818
325.5	0.0730545	0.0732545	0.0692818	0.0819818
325	0.0727545	0.0726545	0.0698818	0.0826818
324.5	0.0729546	0.0728545	0.0698818	0.0820818
324	0.0718545	0.0723545	0.0707818	0.0817818
323.5	0.0718545	0.0714545	0.0700818	0.0806818
323	0.0719545	0.0713545	0.0711818	0.0821818
322.5	0.0717545	0.0718545	0.0710818	0.0824818
322	0.0711545	0.0717545	0.0707818	0.0816818
321.5	0.0714545	0.0715545	0.0709818	0.0819818
321	0.0710545	0.0712545	0.0709818	0.0813818
320.5	0.0707545	0.0710545	0.0709818	0.0812818
320	0.0709545	0.0707545	0.0714818	0.0817818
319.5	0.0705545	0.0703545	0.0714818	0.0820818
319	0.0703545	0.0700545	0.0726818	0.0824818
318.5	0.0706545	0.0697545	0.0717818	0.0815818
318	0.0701545	0.0705545	0.0721818	0.0816818
317.5	0.0699545	0.0705545	0.0724818	0.0824818
317	0.0705545	0.0703545	0.0724818	0.0822818
316.5	0.0709545	0.0701545	0.0733818	0.0824818
316	0.0708545	0.0702545	0.0733818	0.0821818
315.5	0.0705545	0.0706545	0.0734818	0.0830818
315	0.0707545	0.0707545	0.0730818	0.0816818
314.5	0.0708545	0.0705545	0.0737818	0.0828818
314	0.0707545	0.0706545	0.0736818	0.0818818
313.5	0.0711545	0.0709545	0.0736818	0.0818818
313	0.0713545	0.0710545	0.0753818	0.0830818
312.5	0.0709545	0.0703545	0.0753818	0.0836818
312	0.0713545	0.0708545	0.0759818	0.0838818
311.5	0.0716546	0.0708545	0.0764818	0.0844818
311	0.0716546	0.0713545	0.0776818	0.0845818
310.5	0.0729546	0.0718545	0.0769818	0.0846818
310	0.0728545	0.0731545	0.0774818	0.0860818
309.5	0.0734545	0.0738545	0.0791818	0.0862818
309	0.0748545	0.0748545	0.0796818	0.0875818
308.5	0.0758545	0.0756545	0.0817818	0.0888818
308	0.0763545	0.0765545	0.0817818	0.0891818
307.5	0.0781545	0.0777545	0.0840818	0.0913818
307	0.0796545	0.0797545	0.0856818	0.0929818
306.5	0.0815545	0.0809545	0.0873818	0.0947818
306	0.0834545	0.0833545	0.0895818	0.0971818
305.5	0.0863545	0.0855545	0.0941818	0.101082
305	0.0889545	0.0885545	0.0961818	0.103882
304.5	0.0916545	0.0919545	0.0999818	0.108282
304	0.0949545	0.0949545	0.103482	0.111182
303.5	0.0991545	0.0994545	0.108182	0.116082
303	0.103855	0.103255	0.111982	0.120982
302.5	0.108655	0.108155	0.118582	0.126582
302	0.114355	0.113655	0.124282	0.132282
301.5	0.119855	0.119455	0.130382	0.138582
301	0.126555	0.125855	0.138182	0.145782
300.5	0.133755	0.133355	0.146682	0.154682
300	0.141055	0.140355	0.155082	0.163382

## Sheet: T188C
	T188C
	11-cis retinal		all-trans retinal
Wavelength (nm)	Dark	Light	Dark	Light
700	0.0001	-5.68182e-05	0.0001	-0.000209091
699.5	0.0001	-0.000231818	-0.0001	-9.09091e-06
699	0.0002	0.000143182	0	-9.09091e-06
698.5	0	-5.68182e-05	-0.0001	-9.09091e-06
698	0	1.81818e-05	0	-9.09091e-06
697.5	0.0001	0.000118182	0.0002	0.000290909
697	0	-3.18182e-05	0.0003	-0.000309091
696.5	0	-0.000156818	0.0001	-9.09091e-06
696	0.0001	0.000218182	-0.0001	9.09091e-05
695.5	0	1.81818e-05	0	-0.000209091
695	0	-0.000256818	0.0001	-0.000209091
694.5	0	0.000143182	0.0002	-9.09091e-06
694	0	0.000143182	-0.0001	-0.000209091
693.5	0.0003	-8.18182e-05	-0.0002	-0.000109091
693	0	-8.18182e-05	0.0001	-0.000309091
692.5	0	-0.000131818	0	0.000190909
692	0	-5.68182e-05	-0.0001	0.000190909
691.5	0.0001	0.000168182	-0.0002	-9.09091e-06
691	0	-0.000206818	-0.0001	9.09091e-05
690.5	0.0002	-0.000131818	-0.0001	-9.09091e-06
690	0.0002	0.000193182	-0.0001	-0.000509091
689.5	0.0005	0.000268182	-0.0001	9.09091e-05
689	0.0004	0.000143182	-0.0002	-9.09091e-06
688.5	0.0003	-8.18182e-05	-0.0001	-0.000109091
688	0	0.000218182	-0.0001	-0.000109091
687.5	0.0003	-0.000106818	-0.0001	9.09091e-05
687	0.0001	9.31818e-05	0	9.09091e-05
686.5	0	-5.68182e-05	0.0004	-0.000109091
686	0	1.81818e-05	0.0001	-0.000109091
685.5	0.0001	-5.68182e-05	0	-9.09091e-06
685	0.0003	4.31818e-05	-0.0003	-9.09091e-06
684.5	0.0001	-6.81818e-06	-0.0001	-0.000109091
684	0.0002	-6.81818e-06	0	0.000190909
683.5	0.0004	1.81818e-05	0	-0.000309091
683	0.0004	0.000518182	0	-9.09091e-06
682.5	0.0003	0.000118182	-0.0001	0.000290909
682	0.0002	4.31818e-05	-0.0001	0.000190909
681.5	0.0002	-0.000106818	-0.0001	-0.000209091
681	0.0003	0.000118182	0	0.000190909
680.5	0.0002	0.000118182	0.0001	9.09091e-05
680	0.0002	0.000118182	0.0002	9.09091e-05
679.5	0.0001	0.000193182	0.0002	0.000190909
679	0.0001	-5.68182e-05	0.0001	9.09091e-05
678.5	0	-6.81818e-06	0.0003	0.000290909
678	0.0001	-5.68182e-05	0.0001	-0.000109091
677.5	0.0001	9.31818e-05	0.0001	-0.000109091
677	0.0003	0.000218182	0	-9.09091e-06
676.5	0.0005	1.81818e-05	0.0001	0.000290909
676	0.0004	-5.68182e-05	0	-9.09091e-06
675.5	0.0001	0.000118182	-0.0001	0.000290909
675	0.0003	0.000193182	0.0001	-9.09091e-06
674.5	0.0003	4.31818e-05	0.0001	9.09091e-05
674	0.0002	0.000243182	0.0001	0.000190909
673.5	0.0003	0.000393182	0.0002	-0.000209091
673	0.0003	0.000193182	0	9.09091e-05
672.5	0.0003	0.000343182	0	0.000490909
672	0.0005	0.000118182	0	-9.09091e-06
671.5	0.0004	0.000118182	0.0001	-9.09091e-06
671	0.0001	0.000143182	0.0001	0.000290909
670.5	0.0001	0.000318182	0	9.09091e-05
670	0.0003	9.31818e-05	-0.0001	9.09091e-05
669.5	0.0002	-0.000106818	0.0001	0.000190909
669	0.0002	1.81818e-05	0	-9.09091e-06
668.5	0.0001	0.000218182	0.0001	0.000190909
668	0.0001	9.31818e-05	0.0001	0.000190909
667.5	0.0002	0.000268182	0.0002	-9.09091e-06
667	0.0003	-8.18182e-05	0.0002	0.000190909
666.5	0.0001	0.000168182	0.0001	0.000390909
666	0.0002	9.31818e-05	0	0.000190909
665.5	0.0002	0.000293182	0	0.000390909
665	0.0005	0.000293182	0.0001	0.000190909
664.5	0.0002	0.000343182	0.0003	0.000190909
664	0.0003	0.000268182	0.0001	0.000190909
663.5	0.0002	0.000118182	0.0002	9.09091e-05
663	0.0002	9.31818e-05	0	0.000390909
662.5	0.0001	0.000193182	0.0001	0.000390909
662	0	0.000268182	0.0001	9.09091e-05
661.5	0.0001	0.000268182	0	9.09091e-05
661	0.0004	0.000218182	0.0004	0.000190909
660.5	0.0005	0.000118182	0.0002	0.000390909
660	0.0003	4.31818e-05	0.0001	0.000290909
659.5	0.0003	0.000193182	0	0.000190909
659	0.0002	6.81818e-05	0.0002	9.09091e-05
658.5	0.0003	0.000293182	0.0001	9.09091e-05
658	0.0004	0.000343182	0	0.000190909
657.5	0.0004	0.000218182	0	9.09091e-05
657	0.0005	0.000218182	0.0001	0.000190909
656.5	0.0005	0.000243182	0.0002	0.000190909
656	0.0005	0.000243182	0.0001	0.000490909
655.5	0.0006	6.81818e-05	0.0001	0.000390909
655	0.0006	0.000343182	0.0003	9.09091e-05
654.5	0.0007	0.000118182	0.0004	0.000290909
654	0.0005	0.000143182	0.0002	0.000290909
653.5	0.0004	0.000168182	0.0001	-9.09091e-06
653	0.0005	0.000268182	0.0001	0.000390909
652.5	0.0004	0.000218182	0.0001	0.000290909
652	0.0005	0.000418182	0.0001	0.000290909
651.5	0.0006	0.000268182	0.0001	0.000290909
651	0.0006	0.000168182	0	0.000390909
650.5	0.0005	0.000493182	0	0.000290909
650	0.0004	0.000318182	-0.0002	0.000390909
649.5	0.0004	9.31818e-05	-0.0001	0.000190909
649	0.0004	0.000343182	0.0001	0.000290909
648.5	0.0005	0.000293182	0.0001	0.000490909
648	0.0005	0.000318182	0.0001	0.000490909
647.5	0.0006	0.000393182	0	0.000390909
647	0.0005	0.000393182	0	0.000290909
646.5	0.0007	0.000368182	0.0001	0.000190909
646	0.0006	0.000218182	0.0001	0.000390909
645.5	0.0004	0.000343182	0.0001	0.000390909
645	0.0005	0.000193182	0.0001	9.09091e-05
644.5	0.0007	0.000218182	0.0004	0.000390909
644	0.0006	0.000643182	0.0001	0.000490909
643.5	0.0007	0.000143182	-0.0001	0.000390909
643	0.0007	0.000518182	0.0001	0.000290909
642.5	0.0005	0.000518182	0.0002	0.000490909
642	0.0005	0.000118182	0.0002	0.000190909
641.5	0.0005	-3.18182e-05	0.0003	0.000190909
641	0.0007	0.000443182	0.0003	0.000390909
640.5	0.0008	0.000368182	0.0003	0.000290909
640	0.0009	0.000618182	0.0001	0.000490909
639.5	0.0006	0.000168182	0	0.000390909
639	0.0007	0.000368182	0.0002	0.000490909
638.5	0.0005	0.000343182	0.0003	0.000390909
638	0.0007	0.000268182	0.0003	0.000590909
637.5	0.0005	0.000168182	0.0003	0.000290909
637	0.0007	0.000293182	0.0003	0.000290909
636.5	0.0006	0.000368182	0.0004	0.000290909
636	0.0007	0.000443182	0.0003	0.000190909
635.5	0.0005	0.000493182	0	0.000290909
635	0.0005	0.000418182	0.0002	0.000390909
634.5	0.0005	0.000468182	0.0003	0.000390909
634	0.0007	0.000493182	0.0004	0.000390909
633.5	0.0005	0.000493182	0.0003	0.000190909
633	0.0005	0.000418182	0.0004	9.09091e-05
632.5	0.0006	0.000493182	0.0002	0.000390909
632	0.0006	0.000418182	0.0002	0.000490909
631.5	0.0007	0.000293182	0	0.000390909
631	0.0006	0.000393182	0.0002	0.000290909
630.5	0.0007	0.000243182	0.0003	0.000290909
630	0.0006	0.000443182	0.0004	0.000490909
629.5	0.0006	0.000618182	0.0003	0.000190909
629	0.0006	-8.18182e-05	0.0003	0.000690909
628.5	0.0006	0.000268182	0.0003	0.000190909
628	0.0007	0.000643182	0.0002	9.09091e-05
627.5	0.0009	0.000368182	0.0001	0.000490909
627	0.0008	0.000593182	0.0001	0.000390909
626.5	0.0007	0.000218182	0.0002	0.000390909
626	0.0008	0.000543182	0.0002	0.000590909
625.5	0.0007	0.000693182	0.0003	0.000290909
625	0.0007	0.000343182	0.0001	0.000390909
624.5	0.0006	0.000518182	0.0001	0.000490909
624	0.0007	0.000343182	0	0.000590909
623.5	0.0008	0.000793182	0.0001	0.000490909
623	0.0009	0.000468182	0.0003	0.000490909
622.5	0.0009	0.000293182	0.0002	0.000390909
622	0.0009	0.000643182	0.0003	0.000290909
621.5	0.0008	0.000643182	0.0003	0.000690909
621	0.0009	0.000643182	0.0003	0.000490909
620.5	0.0009	0.000293182	0.0003	0.000590909
620	0.0007	0.000368182	0.0004	0.000590909
619.5	0.0008	0.000593182	0.0003	0.000490909
619	0.0008	0.000493182	0.0004	0.000490909
618.5	0.0008	0.000368182	0.0003	0.000590909
618	0.0007	0.000393182	0.0004	0.000490909
617.5	0.0007	0.000318182	0.0004	0.000590909
617	0.0008	0.000593182	0.0003	0.000390909
616.5	0.0008	0.000343182	0.0003	0.000490909
616	0.0009	0.000543182	0.0003	0.000490909
615.5	0.0011	0.000718182	0.0004	0.000590909
615	0.0008	0.000668182	0.0004	0.000490909
614.5	0.0009	0.000643182	0.0005	0.000490909
614	0.001	0.000668182	0.0003	0.000490909
613.5	0.001	0.000543182	0.0004	0.000390909
613	0.0009	0.000543182	0.0002	0.000690909
612.5	0.0008	0.000768182	0	0.000690909
612	0.0009	0.000643182	0.0001	0.000290909
611.5	0.001	0.000443182	0.0003	0.000690909
611	0.0008	0.000468182	0.0003	0.000590909
610.5	0.0008	0.000493182	0.0002	0.000490909
610	0.0009	0.000393182	0.0003	0.000490909
609.5	0.0009	0.000593182	0.0004	0.000790909
609	0.0007	0.000468182	0.0003	0.000590909
608.5	0.0009	0.000568182	0.0003	0.000690909
608	0.001	0.000593182	0.0004	0.000690909
607.5	0.001	0.000568182	0.0004	0.000590909
607	0.0011	0.000568182	0.0005	0.000690909
606.5	0.001	0.000693182	0.0003	0.000690909
606	0.0011	0.000693182	0.0003	0.000590909
605.5	0.0011	0.000793182	0.0004	0.000690909
605	0.0009	0.000618182	0.0005	0.000690909
604.5	0.001	0.000568182	0.0002	0.000690909
604	0.0011	0.000543182	0.0003	0.000790909
603.5	0.001	0.000768182	0.0004	0.000590909
603	0.001	0.000518182	0.0005	0.000490909
602.5	0.0011	0.000518182	0.0004	0.000790909
602	0.001	0.000668182	0.0005	0.000390909
601.5	0.0011	0.000868182	0.0006	0.000490909
601	0.0011	0.000743182	0.0006	0.000690909
600.5	0.001	0.000493182	0.0007	0.000590909
600	0.001	0.000768182	0.0006	0.000690909
599.5	0.0011	0.000843182	0.0005	0.000790909
599	0.0011	0.000518182	0.0006	0.000490909
598.5	0.0011	0.000568182	0.0005	0.000590909
598	0.0011	0.000843182	0.0003	0.000690909
597.5	0.0011	0.000793182	0.0005	0.000990909
597	0.0011	0.000893182	0.0005	0.000690909
596.5	0.0012	0.000618182	0.0005	0.000690909
596	0.0012	0.000718182	0.0003	0.000690909
595.5	0.0014	0.000868182	0.0003	0.000690909
595	0.0012	0.000968182	0.0004	0.000990909
594.5	0.0011	0.000593182	0.0005	0.000590909
594	0.0011	0.000768182	0.0006	0.000490909
593.5	0.0011	0.000918182	0.0006	0.000890909
593	0.0011	0.000843182	0.0006	0.000790909
592.5	0.0012	0.000718182	0.0007	0.000490909
592	0.0012	0.000918182	0.0006	0.000690909
591.5	0.0013	0.000643182	0.0005	0.00109091
591	0.001	0.000868182	0.0005	0.000790909
590.5	0.001	0.000968182	0.0004	0.000790909
590	0.0011	0.000868182	0.0006	0.000890909
589.5	0.0011	0.000918182	0.0007	0.000790909
589	0.0011	0.00111818	0.0006	0.000790909
588.5	0.0011	0.000793182	0.0007	0.000890909
588	0.0012	0.000768182	0.0007	0.000690909
587.5	0.0013	0.000893182	0.0005	0.000690909
587	0.0013	0.000968182	0.0005	0.000790909
586.5	0.0011	0.00104318	0.0007	0.000690909
586	0.001	0.000918182	0.0005	0.000590909
585.5	0.0012	0.000893182	0.0006	0.000990909
585	0.0012	0.000918182	0.0006	0.000790909
584.5	0.0012	0.000818182	0.0007	0.000990909
584	0.0012	0.00109318	0.0007	0.000690909
583.5	0.0012	0.000868182	0.0006	0.000990909
583	0.0011	0.000893182	0.0006	0.000990909
582.5	0.0012	0.00101818	0.0005	0.000790909
582	0.0013	0.000943182	0.0006	0.00109091
581.5	0.0013	0.000968182	0.0007	0.000890909
581	0.0014	0.000893182	0.0004	0.000890909
580.5	0.0014	0.00106818	0.0006	0.000890909
580	0.0013	0.000993182	0.0006	0.00119091
579.5	0.0014	0.00131818	0.0006	0.000990909
579	0.0012	0.00106818	0.0007	0.000890909
578.5	0.0015	0.000993182	0.0008	0.000990909
578	0.0014	0.000993182	0.001	0.000990909
577.5	0.0014	0.00124318	0.0011	0.000890909
577	0.0015	0.00124318	0.001	0.00139091
576.5	0.0014	0.00111818	0.0008	0.00109091
576	0.0015	0.000818182	0.0009	0.000890909
575.5	0.0014	0.00121818	0.001	0.00109091
575	0.0014	0.00139318	0.0009	0.000990909
574.5	0.0014	0.00114318	0.001	0.00119091
574	0.0014	0.000868182	0.001	0.00119091
573.5	0.0016	0.00129318	0.0011	0.00119091
573	0.0016	0.00134318	0.0011	0.00109091
572.5	0.0016	0.00126818	0.001	0.00129091
572	0.0017	0.00109318	0.0009	0.00139091
571.5	0.0018	0.00124318	0.001	0.00119091
571	0.002	0.00121818	0.001	0.00139091
570.5	0.0018	0.00141818	0.001	0.00119091
570	0.0016	0.000968182	0.0011	0.00129091
569.5	0.0017	0.00116818	0.0012	0.00119091
569	0.0018	0.00116818	0.0012	0.00119091
568.5	0.0018	0.00141818	0.0012	0.00149091
568	0.0017	0.00139318	0.0011	0.00159091
567.5	0.0018	0.00129318	0.0012	0.00129091
567	0.0019	0.00129318	0.0014	0.00159091
566.5	0.0018	0.00129318	0.0013	0.00149091
566	0.0019	0.00131818	0.0012	0.00149091
565.5	0.0019	0.00149318	0.0013	0.00189091
565	0.002	0.00144318	0.0013	0.00169091
564.5	0.002	0.00141818	0.0013	0.00129091
564	0.002	0.00151818	0.0014	0.00169091
563.5	0.0023	0.00151818	0.0016	0.00159091
563	0.0023	0.00136818	0.0017	0.00149091
562.5	0.0022	0.00166818	0.0016	0.00169091
562	0.0023	0.00181818	0.0015	0.00179091
561.5	0.0025	0.00169318	0.0016	0.00159091
561	0.0025	0.00189318	0.0018	0.00159091
560.5	0.0026	0.00169318	0.0019	0.00159091
560	0.0023	0.00159318	0.0019	0.00159091
559.5	0.0025	0.00189318	0.002	0.00189091
559	0.0026	0.00176818	0.0021	0.00199091
558.5	0.0027	0.00151818	0.0021	0.00199091
558	0.0026	0.00199318	0.0019	0.00189091
557.5	0.0027	0.00209318	0.0021	0.00179091
557	0.0028	0.00181818	0.002	0.00189091
556.5	0.0028	0.00196818	0.0022	0.00199091
556	0.0029	0.00174318	0.0021	0.00189091
555.5	0.003	0.00184318	0.0024	0.00219091
555	0.0031	0.00206818	0.0024	0.00229091
554.5	0.0032	0.00211818	0.0026	0.00199091
554	0.0032	0.00176818	0.0025	0.00249091
553.5	0.0033	0.00204318	0.0026	0.00249091
553	0.0034	0.00239318	0.0029	0.00219091
552.5	0.0035	0.00219318	0.0029	0.00269091
552	0.0032	0.00221818	0.0029	0.00269091
551.5	0.0035	0.00239318	0.003	0.00219091
551	0.0035	0.00236818	0.0032	0.00249091
550.5	0.0037	0.00254318	0.0033	0.00259091
550	0.0038	0.00251818	0.0033	0.00269091
549.5	0.0039	0.00249318	0.0031	0.00269091
549	0.0039	0.00264318	0.0034	0.00269091
548.5	0.0041	0.00269318	0.0036	0.00259091
548	0.0043	0.00261818	0.0037	0.00269091
547.5	0.0043	0.00279318	0.0039	0.00259091
547	0.0043	0.00271818	0.004	0.00269091
546.5	0.0046	0.00281818	0.0039	0.00299091
546	0.0046	0.00274318	0.004	0.00279091
545.5	0.0047	0.00316818	0.0042	0.00279091
545	0.0048	0.00299318	0.0044	0.00309091
544.5	0.0049	0.00306818	0.0045	0.00309091
544	0.0051	0.00301818	0.0046	0.00339091
543.5	0.0051	0.00326818	0.0047	0.00339091
543	0.0052	0.00319318	0.0048	0.00329091
542.5	0.0055	0.00306818	0.0051	0.00359091
542	0.0057	0.00321818	0.0051	0.00369091
541.5	0.0056	0.00364318	0.0054	0.00329091
541	0.0055	0.00349318	0.0056	0.00389091
540.5	0.0058	0.00371818	0.006	0.00409091
540	0.0061	0.00339318	0.0059	0.00409091
539.5	0.0061	0.00364318	0.0061	0.00399091
539	0.0063	0.00404318	0.0063	0.00429091
538.5	0.0065	0.00396818	0.0066	0.00409091
538	0.0069	0.00391818	0.0067	0.00439091
537.5	0.0069	0.00436818	0.0068	0.00459091
537	0.0072	0.00419318	0.0073	0.00439091
536.5	0.0073	0.00411818	0.0073	0.00449091
536	0.0079	0.00434318	0.0074	0.00469091
535.5	0.0079	0.00469318	0.0077	0.00489091
535	0.008	0.00406818	0.0078	0.00509091
534.5	0.0081	0.00444318	0.008	0.00509091
534	0.0083	0.00459318	0.0082	0.00489091
533.5	0.0083	0.00459318	0.0086	0.00539091
533	0.0086	0.00481818	0.0088	0.00569091
532.5	0.0089	0.00486818	0.009	0.00549091
532	0.0089	0.00474318	0.0093	0.00549091
531.5	0.0092	0.00526818	0.0098	0.00589091
531	0.0096	0.00539318	0.01	0.00599091
530.5	0.0099	0.00526818	0.01	0.00589091
530	0.0102	0.00539318	0.0102	0.00609091
529.5	0.0105	0.00556818	0.0105	0.00639091
529	0.0108	0.00539318	0.0108	0.00609091
528.5	0.011	0.00554318	0.0112	0.00629091
528	0.0111	0.00589318	0.0116	0.00659091
527.5	0.0114	0.00606818	0.012	0.00659091
527	0.0118	0.00591818	0.0124	0.00689091
526.5	0.012	0.00614318	0.0125	0.00699091
526	0.0123	0.00614318	0.013	0.00719091
525.5	0.0124	0.00649318	0.0133	0.00709091
525	0.0131	0.00646818	0.0136	0.00739091
524.5	0.0133	0.00671818	0.014	0.00759091
524	0.0135	0.00684318	0.0146	0.00779091
523.5	0.014	0.00699318	0.015	0.00789091
523	0.0141	0.00719318	0.0153	0.00789091
522.5	0.0147	0.00716818	0.0155	0.00809091
522	0.0149	0.00716818	0.016	0.00839091
521.5	0.0152	0.00756818	0.0164	0.00859091
521	0.0156	0.00781818	0.0169	0.00869091
520.5	0.0159	0.00766818	0.0172	0.00899091
520	0.0161	0.00814318	0.018	0.00909091
519.5	0.0165	0.00814318	0.0182	0.00939091
519	0.0171	0.00791818	0.0184	0.00939091
518.5	0.0175	0.00834318	0.0188	0.00959091
518	0.0178	0.00869318	0.0194	0.00979091
517.5	0.0182	0.00861818	0.02	0.00989091
517	0.0187	0.00899318	0.0203	0.00999091
516.5	0.0191	0.00896818	0.021	0.0103909
516	0.0196	0.00921818	0.0215	0.0106909
515.5	0.0197	0.00929318	0.0221	0.0106909
515	0.0202	0.00971818	0.0225	0.0110909
514.5	0.0207	0.00936818	0.0229	0.0110909
514	0.021	0.00991818	0.0236	0.0111909
513.5	0.0216	0.0101932	0.0239	0.0114909
513	0.0221	0.0101932	0.0243	0.0116909
512.5	0.0225	0.0103682	0.0248	0.0118909
512	0.023	0.0104432	0.0253	0.0119909
511.5	0.0232	0.0106182	0.0261	0.0122909
511	0.0236	0.0108432	0.0264	0.0127909
510.5	0.0242	0.0108932	0.027	0.0126909
510	0.0244	0.0112682	0.0275	0.0130909
509.5	0.025	0.0116182	0.028	0.0130909
509	0.0257	0.0117432	0.0286	0.0131909
508.5	0.0262	0.0118432	0.0292	0.0134909
508	0.0266	0.0117432	0.0298	0.0138909
507.5	0.0271	0.0121432	0.0304	0.0141909
507	0.0275	0.0125932	0.0312	0.0139909
506.5	0.0281	0.0128182	0.0317	0.0146909
506	0.0284	0.0127932	0.0322	0.0150909
505.5	0.029	0.0130182	0.0328	0.0147909
505	0.0295	0.0132682	0.0332	0.0152909
504.5	0.0301	0.0135932	0.0341	0.0154909
504	0.0307	0.0135932	0.0346	0.0154909
503.5	0.0311	0.0138932	0.0352	0.0159909
503	0.0316	0.0139932	0.0359	0.0162909
502.5	0.0322	0.0143932	0.0365	0.0162909
502	0.0326	0.0143182	0.0371	0.0165909
501.5	0.0331	0.0144932	0.0376	0.0164909
501	0.0335	0.0148182	0.0381	0.0168909
500.5	0.0341	0.0151932	0.0386	0.0175909
500	0.0346	0.0154182	0.0392	0.0174909
499.5	0.035	0.0155432	0.0401	0.0176909
499	0.0356	0.0158932	0.0404	0.0182909
498.5	0.036	0.0157182	0.0409	0.0180909
498	0.0365	0.0161182	0.0417	0.0182909
497.5	0.0369	0.0160682	0.0422	0.0188909
497	0.0374	0.0163182	0.0428	0.0189909
496.5	0.0381	0.0169432	0.0432	0.0191909
496	0.0386	0.0168432	0.044	0.0193909
495.5	0.039	0.0170682	0.0444	0.0193909
495	0.0396	0.0171682	0.0451	0.0199909
494.5	0.0402	0.0174432	0.0456	0.0203909
494	0.0407	0.0174682	0.0463	0.0201909
493.5	0.041	0.0179682	0.0467	0.0203909
493	0.0416	0.0180182	0.0472	0.0209909
492.5	0.0422	0.0182682	0.0476	0.0208909
492	0.0427	0.0185682	0.0486	0.0208909
491.5	0.0431	0.0184682	0.0491	0.0213909
491	0.0437	0.0187932	0.0497	0.0216909
490.5	0.0442	0.0192932	0.0502	0.0220909
490	0.0446	0.0193432	0.0507	0.0218909
489.5	0.045	0.0193682	0.0513	0.0219909
489	0.0453	0.0196432	0.0515	0.0224909
488.5	0.0458	0.0201682	0.052	0.0225909
488	0.0461	0.0201682	0.0526	0.0226909
487.5	0.0466	0.0197682	0.0532	0.0232909
487	0.0471	0.0200182	0.0536	0.0233909
486.5	0.0475	0.0207432	0.0542	0.0231909
486	0.048	0.0209432	0.0548	0.0237909
485.5	0.0485	0.0212682	0.0551	0.0238909
485	0.049	0.0212432	0.0552	0.0238909
484.5	0.0495	0.0212932	0.0558	0.0242909
484	0.0496	0.0215932	0.0564	0.0247909
483.5	0.0499	0.0218682	0.0567	0.0247909
483	0.0503	0.0215432	0.0571	0.0247909
482.5	0.0507	0.0222432	0.0572	0.0249909
482	0.0511	0.0223932	0.058	0.0253909
481.5	0.0513	0.0222432	0.0584	0.0254909
481	0.0516	0.0226932	0.0586	0.0256909
480.5	0.0518	0.0226682	0.059	0.0256909
480	0.0523	0.0224182	0.0595	0.0261909
479.5	0.0525	0.0228682	0.0599	0.0264909
479	0.0528	0.0233932	0.0601	0.0264909
478.5	0.0532	0.0236432	0.0602	0.0264909
478	0.0536	0.0234682	0.0607	0.0268909
477.5	0.0536	0.0238432	0.061	0.0269909
477	0.0538	0.0239682	0.0613	0.0272909
476.5	0.0541	0.0242932	0.0617	0.0273909
476	0.0543	0.0244682	0.0618	0.0276909
475.5	0.0545	0.0240682	0.0623	0.0278909
475	0.0546	0.0242932	0.0625	0.0278909
474.5	0.0548	0.0247182	0.0627	0.0279909
474	0.0553	0.0249182	0.0629	0.0282909
473.5	0.0554	0.0250682	0.0632	0.0283909
473	0.0556	0.0251432	0.0635	0.0282909
472.5	0.0556	0.0255932	0.0634	0.0287909
472	0.056	0.0255932	0.0638	0.0288909
471.5	0.0562	0.0255182	0.0639	0.0284909
471	0.0558	0.0257932	0.0641	0.0292909
470.5	0.0562	0.0258182	0.064	0.0294909
470	0.0564	0.0258682	0.0642	0.0291909
469.5	0.0565	0.0261182	0.0646	0.0296909
469	0.0565	0.0262432	0.0648	0.0294909
468.5	0.0567	0.0262432	0.0647	0.0296909
468	0.0567	0.0263182	0.0648	0.0301909
467.5	0.0569	0.0262432	0.0649	0.0296909
467	0.0569	0.0267932	0.0648	0.0300909
466.5	0.057	0.0268932	0.0648	0.0304909
466	0.057	0.0268432	0.0648	0.0302909
465.5	0.057	0.0265932	0.0649	0.0301909
465	0.057	0.0271932	0.0651	0.0306909
464.5	0.0573	0.0269682	0.0649	0.0306909
464	0.0573	0.0271932	0.0649	0.0305909
463.5	0.0571	0.0272932	0.0651	0.0309909
463	0.0569	0.0273182	0.0648	0.0307909
462.5	0.0568	0.0277932	0.0649	0.0311909
462	0.0569	0.0276932	0.0649	0.0314909
461.5	0.0571	0.0277182	0.0649	0.0310909
461	0.0572	0.0279932	0.0649	0.0313909
460.5	0.0571	0.0278682	0.0651	0.0316909
460	0.0571	0.0277682	0.0648	0.0313909
459.5	0.0569	0.0280682	0.0645	0.0312909
459	0.0566	0.0278932	0.0645	0.0316909
458.5	0.0568	0.0279182	0.0644	0.0312909
458	0.0566	0.0279682	0.0643	0.0316909
457.5	0.0567	0.0280432	0.0644	0.0317909
457	0.0565	0.0281182	0.0642	0.0315909
456.5	0.0563	0.0282682	0.0643	0.0318909
456	0.0564	0.0280932	0.0641	0.0322909
455.5	0.0561	0.0281182	0.0639	0.0318909
455	0.0559	0.0284682	0.0636	0.0319909
454.5	0.0561	0.0285682	0.0633	0.0317909
454	0.0558	0.0286682	0.063	0.0318909
453.5	0.0555	0.0286432	0.063	0.0320909
453	0.0555	0.0283682	0.0628	0.0317909
452.5	0.0554	0.0288182	0.0625	0.0323909
452	0.0553	0.0287682	0.0623	0.0320909
451.5	0.0551	0.0288932	0.0624	0.0316909
451	0.0548	0.0286932	0.0623	0.0323909
450.5	0.0547	0.0288182	0.0618	0.0321909
450	0.0546	0.0289682	0.0613	0.0318909
449.5	0.0545	0.0286932	0.0611	0.0317909
449	0.0541	0.0290682	0.0609	0.0323909
448.5	0.054	0.0290682	0.0606	0.0319909
448	0.0541	0.0287932	0.0605	0.0321909
447.5	0.0538	0.0290932	0.0603	0.0322909
447	0.0535	0.0292432	0.0601	0.0319909
446.5	0.0533	0.0291932	0.0596	0.0319909
446	0.0532	0.0290182	0.0595	0.0321909
445.5	0.0528	0.0290682	0.0593	0.0320909
445	0.0526	0.0292682	0.0593	0.0321909
444.5	0.0523	0.0290932	0.0589	0.0318909
444	0.0521	0.0293182	0.0584	0.0320909
443.5	0.0521	0.0290432	0.0581	0.0322909
443	0.0518	0.0290182	0.0578	0.0317909
442.5	0.0516	0.0294432	0.0575	0.0320909
442	0.0514	0.0290932	0.0568	0.0319909
441.5	0.0511	0.0293932	0.0566	0.0316909
441	0.0509	0.0291182	0.0563	0.0318909
440.5	0.0508	0.0292932	0.056	0.0316909
440	0.0502	0.0292682	0.0554	0.0312909
439.5	0.0501	0.0291932	0.0553	0.0315909
439	0.05	0.0294932	0.0549	0.0316909
438.5	0.0499	0.0292932	0.0545	0.0313909
438	0.0495	0.0293182	0.0542	0.0314909
437.5	0.0495	0.0293932	0.0539	0.0316909
437	0.0491	0.0290682	0.0536	0.0311909
436.5	0.0487	0.0292682	0.0532	0.0309909
436	0.0485	0.0292432	0.0527	0.0315909
435.5	0.0482	0.0291182	0.0525	0.0310909
435	0.0479	0.0294432	0.0525	0.0310909
434.5	0.0478	0.0295432	0.0519	0.0312909
434	0.0479	0.0294932	0.0513	0.0310909
433.5	0.0474	0.0294932	0.0511	0.0309909
433	0.0471	0.0294932	0.051	0.0310909
432.5	0.047	0.0295432	0.0507	0.0308909
432	0.0469	0.0294432	0.0502	0.0307909
431.5	0.0463	0.0293182	0.0497	0.0306909
431	0.0463	0.0297682	0.0493	0.0308909
430.5	0.0459	0.0292432	0.049	0.0306909
430	0.0457	0.0295432	0.0488	0.0304909
429.5	0.0454	0.0295682	0.0483	0.0306909
429	0.0452	0.0295682	0.0481	0.0308909
428.5	0.0449	0.0294932	0.0479	0.0304909
428	0.0448	0.0294182	0.0472	0.0307909
427.5	0.0445	0.0294932	0.0471	0.0307909
427	0.0442	0.0295932	0.0469	0.0303909
426.5	0.044	0.0300432	0.0465	0.0304909
426	0.0438	0.0295932	0.0461	0.0305909
425.5	0.0436	0.0296932	0.0458	0.0301909
425	0.0434	0.0299932	0.0455	0.0300909
424.5	0.0434	0.0298432	0.045	0.0301909
424	0.0429	0.0295932	0.0449	0.0303909
423.5	0.0426	0.0298432	0.0443	0.0302909
423	0.0426	0.0297682	0.0442	0.0299909
422.5	0.0425	0.0296682	0.0438	0.0299909
422	0.0422	0.0300432	0.0436	0.0300909
421.5	0.042	0.0299182	0.0429	0.0300909
421	0.042	0.0298432	0.0431	0.0300909
420.5	0.0418	0.0302682	0.0427	0.0303909
420	0.0415	0.0304182	0.0426	0.0300909
419.5	0.0413	0.0301682	0.0417	0.0299909
419	0.041	0.0302932	0.0415	0.0300909
418.5	0.041	0.0304182	0.0413	0.0300909
418	0.0408	0.0305432	0.0411	0.0300909
417.5	0.0406	0.0306432	0.0407	0.0303909
417	0.0404	0.0308682	0.0404	0.0299909
416.5	0.0405	0.0304932	0.0403	0.0299909
416	0.0397	0.0312432	0.0403	0.0308909
415.5	0.0395	0.0310182	0.04	0.0311909
415	0.0393	0.0310432	0.0396	0.0309909
414.5	0.0392	0.0311682	0.0393	0.0308909
414	0.0383	0.0312432	0.0391	0.0312909
413.5	0.0386	0.0316182	0.039	0.0309909
413	0.0383	0.0313682	0.0383	0.0310909
412.5	0.0381	0.0312932	0.0382	0.0305909
412	0.0381	0.0319182	0.0377	0.0312909
411.5	0.0381	0.0318432	0.0373	0.0309909
411	0.0377	0.0317682	0.0373	0.0310909
410.5	0.0376	0.0314432	0.0368	0.0307909
410	0.0371	0.0318682	0.0364	0.0309909
409.5	0.037	0.0314182	0.0366	0.0309909
409	0.0366	0.0319182	0.0358	0.0307909
408.5	0.0365	0.0320182	0.0356	0.0312909
408	0.036	0.0320432	0.0351	0.0310909
407.5	0.0363	0.0320932	0.0352	0.0311909
407	0.0362	0.0321182	0.0349	0.0310909
406.5	0.0361	0.0322682	0.0343	0.0313909
406	0.0358	0.0321432	0.034	0.0311909
405.5	0.0356	0.0319182	0.0342	0.0312909
405	0.0354	0.0320182	0.0339	0.0312909
404.5	0.0352	0.0322682	0.0336	0.0307909
404	0.035	0.0326932	0.0334	0.0310909
403.5	0.0348	0.0325182	0.0331	0.0312909
403	0.0348	0.0324682	0.033	0.0309909
402.5	0.0348	0.0325682	0.0326	0.0313909
402	0.0349	0.0329682	0.0325	0.0308909
401.5	0.0348	0.0327682	0.0323	0.0315909
401	0.0346	0.0328432	0.0321	0.0312909
400.5	0.0341	0.0329932	0.0321	0.0312909
400	0.034	0.0330932	0.0321	0.0320909
399.5	0.0337	0.0329682	0.0315	0.0318909
399	0.0336	0.0331682	0.0313	0.0313909
398.5	0.0338	0.0328432	0.0309	0.0320909
398	0.0334	0.0332182	0.0306	0.0314909
397.5	0.0335	0.0332182	0.0311	0.0314909
397	0.0332	0.0335932	0.0305	0.0321909
396.5	0.0332	0.0337432	0.0306	0.0323909
396	0.0333	0.0338432	0.0301	0.0318909
395.5	0.0329	0.0336932	0.0303	0.0322909
395	0.0326	0.0342432	0.0301	0.0325909
394.5	0.0329	0.0341932	0.0299	0.0323909
394	0.0326	0.0343932	0.0296	0.0327909
393.5	0.0325	0.0339432	0.0298	0.0327909
393	0.0323	0.0346182	0.0295	0.0327909
392.5	0.0322	0.0342432	0.0295	0.0328909
392	0.0322	0.0342182	0.029	0.0325909
391.5	0.0316	0.0343432	0.0293	0.0329909
391	0.0316	0.0346182	0.0288	0.0329909
390.5	0.0317	0.0348932	0.0288	0.0328909
390	0.0318	0.0347432	0.0287	0.0338909
389.5	0.0316	0.0350182	0.0287	0.0336909
389	0.0319	0.0351682	0.0287	0.0340909
388.5	0.0318	0.0351932	0.0288	0.0339909
388	0.0318	0.0355182	0.0282	0.0338909
387.5	0.0312	0.0358932	0.0287	0.0334909
387	0.0313	0.0351682	0.0285	0.0342909
386.5	0.0314	0.0355932	0.0286	0.0341909
386	0.0312	0.0352432	0.0283	0.0342909
385.5	0.0312	0.0354932	0.0285	0.0344909
385	0.0309	0.0356182	0.0284	0.0341909
384.5	0.0314	0.0361182	0.0284	0.0346909
384	0.0316	0.0356182	0.028	0.0353909
383.5	0.0312	0.0357682	0.028	0.0346909
383	0.0306	0.0362682	0.0281	0.0351909
382.5	0.0307	0.0361432	0.0279	0.0346909
382	0.0304	0.0359432	0.0276	0.0353909
381.5	0.0308	0.0363182	0.0279	0.0359909
381	0.0306	0.0365432	0.0281	0.0354909
380.5	0.0307	0.0367182	0.0277	0.0352909
380	0.0304	0.0365432	0.0273	0.0356909
379.5	0.0303	0.0361182	0.0271	0.0356909
379	0.0302	0.0364682	0.027	0.0355909
378.5	0.0305	0.0363932	0.0272	0.0366909
378	0.0302	0.0371182	0.0272	0.0358909
377.5	0.0303	0.0365182	0.0273	0.0364909
377	0.0299	0.0367182	0.0273	0.0361909
376.5	0.0302	0.0369432	0.0269	0.0363909
376	0.0298	0.0376432	0.027	0.0359909
375.5	0.0297	0.0370932	0.0272	0.0366909
375	0.0295	0.0370432	0.0269	0.0365909
374.5	0.0296	0.0374182	0.0272	0.0368909
374	0.0296	0.0370682	0.0267	0.0372909
373.5	0.0296	0.0373932	0.0269	0.0369909
373	0.0293	0.0374182	0.027	0.0375909
372.5	0.0294	0.0372182	0.027	0.0369909
372	0.0296	0.0371182	0.0268	0.0367909
371.5	0.0295	0.0373432	0.0269	0.0372909
371	0.0295	0.0370432	0.0265	0.0368909
370.5	0.0293	0.0373182	0.0269	0.0371909
370	0.0295	0.0372932	0.0264	0.0376909
369.5	0.0295	0.0372932	0.0271	0.0371909
369	0.0293	0.0377932	0.0272	0.0372909
368.5	0.0287	0.0375182	0.0271	0.0377909
368	0.0283	0.0371182	0.0271	0.0369909
367.5	0.0285	0.0370932	0.0266	0.0376909
367	0.0288	0.0378182	0.0267	0.0376909
366.5	0.0288	0.0373932	0.0266	0.0372909
366	0.0285	0.0373432	0.0266	0.0378909
365.5	0.0289	0.0378182	0.0271	0.0379909
365	0.0292	0.0376182	0.0271	0.0379909
364.5	0.0296	0.0376182	0.0266	0.0358909
364	0.0293	0.0367932	0.0272	0.0363909
363.5	0.0295	0.0369182	0.0266	0.0365909
363	0.029	0.0373932	0.0264	0.0368909
362.5	0.0293	0.0372182	0.0266	0.0367909
362	0.029	0.0361682	0.0269	0.0364909
361.5	0.029	0.0368182	0.0267	0.0368909
361	0.0286	0.0369682	0.0261	0.0368909
360.5	0.0284	0.0372182	0.026	0.0361909
360	0.0286	0.0373182	0.0264	0.0366909
359.5	0.0287	0.0366432	0.0267	0.0367909
359	0.0288	0.0369932	0.0262	0.0367909
358.5	0.0287	0.0371432	0.0262	0.0373909
358	0.0288	0.0369182	0.0264	0.0364909
357.5	0.0287	0.0371432	0.0266	0.0364909
357	0.0286	0.0363932	0.0263	0.0361909
356.5	0.0287	0.0364682	0.0264	0.0363909
356	0.0288	0.0363682	0.026	0.0358909
355.5	0.0278	0.0366682	0.0261	0.0363909
355	0.0284	0.0364182	0.0256	0.0363909
354.5	0.0281	0.0363432	0.0256	0.0363909
354	0.028	0.0360932	0.0261	0.0367909
353.5	0.0281	0.0365432	0.026	0.0363909
353	0.0278	0.0361682	0.026	0.0364909
352.5	0.0277	0.0362682	0.0261	0.0363909
352	0.0278	0.0360682	0.026	0.0356909
351.5	0.0277	0.0360432	0.0259	0.0357909
351	0.0275	0.0352682	0.0262	0.0357909
350.5	0.0279	0.0363182	0.0256	0.0359909
350	0.0278	0.0357932	0.0259	0.0357909
349.5	0.0279	0.0355432	0.0258	0.0358909
349	0.0272	0.0356682	0.0259	0.0356909
348.5	0.0272	0.0354182	0.0259	0.0362909
348	0.0274	0.0350932	0.0256	0.0360909
347.5	0.0273	0.0351432	0.0253	0.0354909
347	0.0272	0.0349682	0.0257	0.0353909
346.5	0.0271	0.0349182	0.0258	0.0353909
346	0.0272	0.0351432	0.0256	0.0352909
345.5	0.0273	0.0349932	0.0257	0.0355909
345	0.0266	0.0343432	0.0251	0.0351909
344.5	0.0267	0.0349682	0.0255	0.0350909
344	0.0264	0.0350432	0.0253	0.0358909
343.5	0.0269	0.0341182	0.0256	0.0353909
343	0.027	0.0347182	0.0255	0.0351909
342.5	0.0269	0.0346682	0.0249	0.0348909
342	0.0267	0.0346182	0.0255	0.0346909
341.5	0.0267	0.0341682	0.0255	0.0346909
341	0.0261	0.0336932	0.0255	0.0348909
340.5	0.0263	0.0337682	0.0259	0.0348909
340	0.0261	0.0336682	0.0256	0.0344909
339.5	0.0264	0.0335932	0.0252	0.0345909
339	0.0258	0.0333682	0.025	0.0346909
338.5	0.0261	0.0330932	0.0252	0.0345909
338	0.026	0.0338682	0.0248	0.0346909
337.5	0.0266	0.0340682	0.0249	0.0337909
337	0.0265	0.0336932	0.0249	0.0343909
336.5	0.0266	0.0335682	0.0247	0.0336909
336	0.026	0.0333682	0.0247	0.0340909
335.5	0.0257	0.0331932	0.0249	0.0344909
335	0.0259	0.0333182	0.0251	0.0336909
334.5	0.0259	0.0334432	0.0249	0.0334909
334	0.0259	0.0325932	0.0254	0.0337909
333.5	0.0256	0.0328932	0.0255	0.0340909
333	0.0256	0.0332932	0.0251	0.0328909
332.5	0.0254	0.0327682	0.0256	0.0328909
332	0.026	0.0330182	0.0253	0.0331909
331.5	0.0255	0.0330932	0.0254	0.0331909
331	0.0255	0.0321682	0.0249	0.0342909
330.5	0.026	0.0323682	0.0243	0.0334909
330	0.0256	0.0327682	0.024	0.0336909
329.5	0.0254	0.0325932	0.0244	0.0330909
329	0.0254	0.0321682	0.0242	0.0327909
328.5	0.0251	0.0324182	0.0245	0.0328909
328	0.0257	0.0325182	0.0243	0.0327909
327.5	0.0254	0.0316182	0.0239	0.0331909
327	0.0248	0.0320682	0.0242	0.0324909
326.5	0.0248	0.0316932	0.0236	0.0328909
326	0.0249	0.0327182	0.0238	0.0328909
325.5	0.0249	0.0315932	0.0244	0.0321909
325	0.0248	0.0313182	0.0247	0.0335909
324.5	0.0249	0.0312932	0.0242	0.0332909
324	0.0246	0.0321432	0.0243	0.0331909
323.5	0.0252	0.0316182	0.0242	0.0325909
323	0.0251	0.0316932	0.0243	0.0327909
322.5	0.0245	0.0315932	0.024	0.0331909
322	0.0249	0.0311432	0.0238	0.0334909
321.5	0.0249	0.0313932	0.0239	0.0316909
321	0.0243	0.0315182	0.0241	0.0322909
320.5	0.025	0.0316432	0.0238	0.0328909
320	0.025	0.0314682	0.0242	0.0331909
319.5	0.025	0.0315682	0.0237	0.0323909
319	0.0246	0.0315182	0.0237	0.0322909
318.5	0.0248	0.0316432	0.024	0.0330909
318	0.0247	0.0318682	0.0246	0.0334909
317.5	0.0242	0.0313932	0.0247	0.0321909
317	0.0246	0.0315932	0.0248	0.0326909
316.5	0.0246	0.0317182	0.0246	0.0330909
316	0.025	0.0323182	0.0247	0.0320909
315.5	0.0247	0.0320682	0.0243	0.0329909
315	0.0245	0.0321182	0.024	0.0331909
314.5	0.0251	0.0324932	0.0244	0.0329909
314	0.0248	0.0324932	0.0243	0.0334909
313.5	0.025	0.0319682	0.0251	0.0328909
313	0.0252	0.0319932	0.0249	0.0335909
312.5	0.0255	0.0320932	0.0249	0.0330909
312	0.0256	0.0325932	0.0253	0.0341909
311.5	0.0263	0.0331932	0.0254	0.0334909
311	0.0257	0.0331682	0.0258	0.0348909
310.5	0.0258	0.0327682	0.0263	0.0344909
310	0.0258	0.0336682	0.0266	0.0347909
309.5	0.0268	0.0338432	0.0265	0.0353909
309	0.0269	0.0330932	0.0272	0.0350909
308.5	0.0272	0.0349432	0.0274	0.0354909
308	0.028	0.0353182	0.0286	0.0367909
307.5	0.0288	0.0355432	0.0287	0.0372909
307	0.0294	0.0368932	0.0297	0.0387909
306.5	0.03	0.0381432	0.0301	0.0392909
306	0.031	0.0388432	0.0312	0.0398909
305.5	0.0334	0.0409432	0.0327	0.0400909
305	0.0344	0.0419682	0.0342	0.0416909
304.5	0.0356	0.0436932	0.0355	0.0429909
304	0.0373	0.0451932	0.037	0.0452909
303.5	0.0391	0.0472682	0.0398	0.0471909
303	0.0409	0.0490432	0.0415	0.0489909
302.5	0.0434	0.0518682	0.0435	0.0514909
302	0.0459	0.0542682	0.046	0.0547909
301.5	0.0484	0.0569432	0.0493	0.0571909
301	0.0513	0.0595432	0.0525	0.0599909
300.5	0.0545	0.0631432	0.0558	0.0640909
300	0.0585	0.0670932	0.0602	0.0680909

## Sheet: HPLC
			all-trans	11-cis	13-cis	9-cis	7-cis
wild-type	11-cis	Dark	5.83806	90.9924	1.58314	1.5864	0
		Light	7.60371	89.3997	0.794509	2.2021	0
	all-trans	Dark	67.4164	25.8683	4.59908	2.11623	0
		Light	21.7353	71.6278	3.90164	2.73522	0
W167F	11-cis	Dark	10.9043	83.6688	3.78584	1.64107	0
		Light	11.7041	83.3602	3.83562	1.10013	0
	all-trans	Dark	62.0643	29.807	6.01366	2.11509	0
		Light	24.6849	68.0307	5.49857	1.78587	0
L212F	11-cis	Dark	7.98425	87.942	2.23592	1.83785	0
		Light	9.34045	86.1703	2.44171	2.04758	0
	all-trans	Dark	76.257	18.123	3.36912	2.2508	0
		Light	14.5558	80.6009	2.32275	2.52053	0
T188C	11-cis	Dark	97.0224	0	2.97758	0	0
		Light	64.2841	2.82425	31.4365	1.45507	0
	all-trans	Dark	93.5083	0	6.49174	0	0
		Light	54.0483	9.52582	26.3205	8.02169	2.08374
