# Supplementary material for: Amino acid residue at position 188 determines the UV-sensitive bistable property of vertebrate non-visual opsin Opn5
Source: Commun Biol. 2022 Jan 18;5:63. doi: 10.1038/s42003-022-03010-x (PMC8766551; doi:10.1038/s42003-022-03010-x)
Supplement: Supplementary file 5 — Supplementary Data 2 [file 42003_2022_3010_MOESM5_ESM.xlsx]

## Sheet: T188S
	T188S
	11-cis retinal		all-trans retinal
Wavelength (nm)	Dark	Light	Dark	Light
700	-3.04449e-07	4.22823e-07	2.35728e-08	2.35728e-08
699.5	-2.33971e-05	-0.00012267	-0.000111093	-0.000111093
699	-4.64897e-05	-4.57625e-05	-0.000222209	-0.000122209
698.5	0.000130418	3.11449e-05	-0.000133326	0.000166674
698	0.000207325	0.000108052	-4.44421e-05	0.000255558
697.5	8.42323e-05	0.00018496	0.000144441	0.000344441
697	-3.88603e-05	-0.000138133	0.000133325	3.3325e-05
696.5	3.8047e-05	-0.000261226	2.22086e-05	0.000122209
696	1.49544e-05	-0.000184318	1.10922e-05	0.000111092
695.5	-0.000108138	-0.000107411	-2.42422e-08	-2.42422e-08
695	-3.12309e-05	-0.000130504	-1.11407e-05	-1.11407e-05
694.5	4.56764e-05	-5.35963e-05	-2.22571e-05	7.77429e-05
694	0.000122584	0.000123311	-3.33735e-05	0.000166626
693.5	-5.08884e-07	2.18389e-07	-0.00014449	0.00015551
693	-0.000123602	-0.000222874	-0.000255606	-5.56064e-05
692.5	-0.000146694	-0.000245967	-0.000166723	3.32772e-05
692	-6.97868e-05	3.09404e-05	2.21608e-05	0.000222161
691.5	7.12052e-06	7.84779e-06	1.10444e-05	0.000111044
691	-0.000115972	-0.000215245	-0.000200072	-0.000100072
690.5	-0.000139065	-0.000138338	-0.000311188	-1.11885e-05
690	3.78426e-05	0.00013857	-2.23049e-05	0.000277695
689.5	1.47499e-05	-8.45228e-05	-0.000233421	0.000166579
689	-8.34272e-06	-0.000207615	-0.000144538	0.000155462
688.5	6.85646e-05	6.92919e-05	0.000144346	0.000344346
688	-5.4528e-05	4.61993e-05	0.000133229	0.000233229
687.5	-0.000177621	-7.68934e-05	-7.7887e-05	-7.7887e-05
687	-0.000200713	-0.000299986	-0.000189003	-0.000289003
686.5	-0.000223806	-0.000323079	-0.00010012	-0.00010012
686	-4.68986e-05	5.38287e-05	-0.000111236	8.87637e-05
685.5	-6.99913e-05	3.0736e-05	-0.000222353	7.76473e-05
685	-9.30839e-05	-0.000192357	-0.000233469	-3.34691e-05
684.5	8.38234e-05	-0.000215449	-0.000144586	-4.45856e-05
684	6.07308e-05	-3.85419e-05	-5.5702e-05	4.4298e-05
683.5	-6.23619e-05	-0.000261635	3.31816e-05	0.000133182
683	-8.54545e-05	-0.000384727	-7.79348e-05	0.000122065
682.5	-0.000208547	-0.00030782	-0.000289051	1.09487e-05
682	-3.16398e-05	-0.000230913	-0.000100168	-0.000100168
681.5	-5.47325e-05	-0.000254005	-0.000211284	-0.000111284
681	2.21749e-05	2.29022e-05	-2.24005e-05	7.75995e-05
680.5	9.90822e-05	-1.9048e-07	0.000166483	0.000266483
680	-0.00012401	-0.000223283	5.53666e-05	0.000255367
679.5	-0.000247103	-0.000246376	-0.00015575	0.00014425
679	2.98043e-05	3.05316e-05	-6.68662e-05	0.000233134
678.5	0.000106712	0.000107439	2.20173e-05	0.000322017
678	-0.000116381	-1.56537e-05	-8.90991e-05	0.000310901
677.5	-0.000239474	-0.000138746	-0.000200216	0.000199784
677	-6.25663e-05	3.8161e-05	8.86681e-05	0.000188668
676.5	0.000114341	0.000115068	7.75516e-05	0.000177552
676	0.000191248	9.19757e-05	6.64352e-05	0.000366435
675.5	-0.000131844	-0.000231117	-0.000144681	0.000155319
675	4.50631e-05	-5.42096e-05	-0.000155798	0.000244202
674.5	0.00012197	-7.73023e-05	-6.6914e-05	0.000233086
674	-1.12219e-06	-0.000300395	2.19695e-05	0.00022197
673.5	-2.42148e-05	-0.000123488	-8.91469e-05	0.000210853
673	-4.73075e-05	-0.00014658	-0.000100263	0.000199737
672.5	-7.04001e-05	-0.000269673	-1.13797e-05	8.86203e-05
672	-0.000193493	-0.000292766	-0.000222496	7.75038e-05
671.5	-0.000216585	-0.000215858	-0.000233613	6.63874e-05
671	-0.000139678	-0.000138951	-4.4729e-05	-4.4729e-05
670.5	3.72293e-05	-6.20435e-05	4.41546e-05	0.000144155
670	1.41366e-05	-8.51361e-05	-6.69619e-05	0.000233038
669.5	-0.000108956	-0.000308229	-0.000178078	2.19217e-05
669	-3.20487e-05	-0.000131321	0.000110805	0.000210805
668.5	-5.51413e-05	-0.000154414	-0.000100311	9.96889e-05
668	-0.000178234	-0.000377507	-0.000211428	-1.14276e-05
667.5	-0.000301327	-0.000300599	-0.000222544	-2.2544e-05
667	-0.000424419	-0.000323692	-0.00013366	-3.36604e-05
666.5	-0.000247512	-0.000346785	-0.000144777	5.52232e-05
666	-7.06046e-05	-0.000269877	-0.000355893	4.41067e-05
665.5	-9.36972e-05	-0.00029297	-0.00016701	0.00013299
665	-1.67899e-05	-0.000216063	2.18739e-05	0.000121874
664.5	6.01175e-05	-0.000139155	1.07575e-05	0.000210757
664	-6.29752e-05	-0.000262248	-3.58948e-07	9.96411e-05
663.5	-8.60678e-05	-0.000285341	-0.000111475	-1.14754e-05
663	9.08395e-05	-0.000208433	7.74082e-05	7.74082e-05
662.5	6.77469e-05	-3.15258e-05	-3.37082e-05	-3.37082e-05
662	-5.53458e-05	4.53815e-05	-0.000144825	5.51754e-05
661.5	-7.84384e-05	-0.000177711	-0.000155941	4.40589e-05
661	-1.53106e-06	-0.000200804	-6.70575e-05	0.000132943
660.5	-0.000124624	-0.000223896	2.18261e-05	0.000121826
660	-0.000147716	-0.000346989	1.07097e-05	0.00011071
659.5	0.000129191	-0.000270082	-0.000100407	9.95932e-05
659	0.000206098	-0.000193174	-0.000111523	8.84768e-05
658.5	-0.000116994	-0.000316267	-0.00022264	-0.00022264
658	-4.00869e-05	-0.00043936	-3.3756e-05	-3.3756e-05
657.5	-6.31796e-05	-0.000462452	-4.48725e-05	0.000155128
657	-0.000186272	-0.000285545	-0.000155989	0.000144011
656.5	-0.000109365	-0.000208638	-6.71053e-05	0.000332895
656	6.75425e-05	-0.00023173	-7.82217e-05	0.000321778
655.5	-5.55502e-05	-0.000254823	-8.93382e-05	0.000210662
655	-7.86428e-05	-0.000177916	-0.000200455	-4.54578e-07
654.5	-1.73549e-06	-0.000201008	-1.1571e-05	0.000188429
654	-2.48281e-05	-0.000324101	-2.26874e-05	7.73126e-05
653.5	5.20792e-05	-0.000247194	-3.38038e-05	6.61962e-05
653	2.89866e-05	-0.000270286	-0.00014492	5.50797e-05
652.5	-9.41061e-05	-0.000293379	-0.000156037	4.39633e-05
652	-0.000217199	-0.000416471	-6.71531e-05	0.000132847
651.5	-0.000140291	-0.000439564	-0.00017827	2.17305e-05
651	3.6616e-05	-0.000362657	-8.9386e-05	0.000110614
650.5	1.35233e-05	-0.000285749	0.000199498	0.000199498
650	-0.000109569	-0.000308842	-0.000111619	8.83812e-05
649.5	-0.000132662	-0.000331935	-0.000222735	7.72648e-05
649	-0.000155755	-0.000355027	-0.000233852	-3.38517e-05
648.5	-7.88473e-05	-0.00027812	-4.49681e-05	0.000155032
648	-1.93992e-06	-0.000201213	4.39155e-05	0.000243915
647.5	-2.50326e-05	-0.000224305	-6.72009e-05	3.27991e-05
647	-0.000148125	-0.000347398	-7.83174e-05	-7.83174e-05
646.5	0.000128782	-7.04906e-05	1.05662e-05	0.000310566
646	0.000205689	6.41675e-06	9.94498e-05	0.00019945
645.5	-0.000317403	-0.000216676	-1.16666e-05	-0.000111667
645	-0.000340496	-0.000339769	-0.000122783	-2.27831e-05
644.5	3.64115e-05	-0.000162861	6.61005e-05	0.000166101
644	1.33189e-05	-0.000185954	5.49841e-05	0.000154984
643.5	0.000190226	-0.000109046	0.000143868	0.000143868
643	0.000167134	-0.000132139	3.27512e-05	0.000132751
642.5	-5.59591e-05	-0.000155232	-7.83652e-05	2.16348e-05
642	-0.000279052	-0.000278324	-8.94816e-05	1.05184e-05
641.5	-0.000202144	-0.000301417	-0.000200598	9.9402e-05
641	-0.000125237	-0.00032451	-1.17144e-05	8.82856e-05
640.5	-0.00014833	-0.000347602	-0.000122831	7.71691e-05
640	-0.000171422	-0.000270695	-0.000233947	0.000166053
639.5	-9.4515e-05	-0.000293788	-4.50637e-05	0.000154936
639	-1.76076e-05	-0.00011688	4.38199e-05	4.38199e-05
638.5	-4.07003e-05	-0.000239973	-6.72966e-05	-6.72966e-05
638	-0.000163793	-0.000363066	-7.8413e-05	-7.8413e-05
637.5	1.31145e-05	-0.000386158	1.04706e-05	0.000210471
637	9.00218e-05	-0.000309251	-6.45838e-07	9.93542e-05
636.5	-3.30708e-05	-3.23436e-05	-0.000111762	8.82377e-05
636	-0.000156163	-0.000155436	-2.28787e-05	7.71213e-05
635.5	-7.92561e-05	-0.000278529	-3.39951e-05	-3.39951e-05
635	9.76512e-05	-0.000101622	5.48885e-05	5.48885e-05
634.5	0.000174559	-2.47142e-05	0.000143772	0.000243772
634	5.14659e-05	-0.000347807	3.26556e-05	0.000232656
633.5	-0.000171627	-0.000470899	-7.84608e-05	2.15392e-05
633	0.000105281	-0.000193992	1.04228e-05	0.000110423
632.5	0.000282188	-0.000117085	9.93063e-05	0.000199306
632	0.000159095	-0.000140177	-1.18101e-05	0.00018819
631.5	-6.39973e-05	-0.00016327	-2.29265e-05	0.000177073
631	1.291e-05	-8.63627e-05	0.000165957	6.59571e-05
630.5	-0.000110183	-0.000309455	-0.000145159	-4.51593e-05
630	0.000166725	-0.000132548	4.37242e-05	0.000243724
629.5	0.000243632	-5.56407e-05	3.26078e-05	0.000232608
629	2.05394e-05	-0.000178733	-7.85086e-05	0.000121491
628.5	-0.000202553	-0.000201826	-8.9625e-05	0.000110375
628	-0.000125646	-0.000224919	-0.000200741	-0.000100741
627.5	5.12615e-05	-0.000148011	-1.18579e-05	-0.000111858
627	0.000128169	-7.11039e-05	0.000177026	0.000177026
626.5	0.000205076	5.80345e-06	0.000165909	0.000265909
626	0.000181984	8.27108e-05	0.000154793	0.000354793
625.5	5.88909e-05	-4.03818e-05	4.36764e-05	0.000243676
625	3.57982e-05	-0.000263474	-6.744e-05	0.00013256
624.5	-8.72944e-05	-0.000386567	-7.85564e-05	2.14436e-05
624	-1.03871e-05	-0.00030966	-8.96729e-05	0.000110327
623.5	0.00016652	-0.000132752	-7.89283e-07	0.000299211
623	0.000143428	-0.000155845	-0.000111906	0.000188094
622.5	2.0335e-05	-0.000278938	-0.000223022	7.69779e-05
622	9.72423e-05	-0.00020203	-3.41386e-05	0.000165861
621.5	0.00017415	7.4877e-05	0.000154745	0.000254745
621	0.000151057	5.17843e-05	0.000143629	0.000243629
620.5	0.000127964	-7.13083e-05	0.000132512	0.000232512
620	0.000204872	-9.4401e-05	0.000221396	0.000221396
619.5	8.17791e-05	-0.000117494	1.02793e-05	0.000310279
619	0.000158686	-4.05863e-05	9.91629e-05	0.000299163
618.5	0.000135594	-6.36789e-05	0.000288046	0.000288046
618	0.000112501	-0.000186772	0.00017693	0.00017693
617.5	0.000189408	-9.86423e-06	0.000165814	0.000265814
617	0.000266316	-3.29569e-05	0.000154697	0.000254697
616.5	4.32232e-05	-5.60495e-05	0.000243581	0.000243581
616	-7.98694e-05	-7.91422e-05	3.24644e-05	0.000332464
615.5	9.70379e-05	-0.000102235	-7.86521e-05	0.000121348
615	0.000273945	7.46725e-05	0.000210232	0.000310232
614.5	0.000350853	0.00015158	0.000299115	0.000399115
614	0.00012776	-7.15128e-05	0.000287999	8.79987e-05
613.5	0.000104667	-9.46054e-05	0.000176882	7.68822e-05
613	0.000181575	-1.76981e-05	0.000165766	0.000265766
612.5	0.000158482	-4.07907e-05	0.000254649	0.000354649
612	0.000135389	-6.38834e-05	0.000343533	0.000343533
611.5	0.000212297	-0.000186976	0.000232417	0.000232417
611	0.000289204	-0.000110069	2.13001e-05	0.0001213
610.5	0.000366111	6.68387e-05	0.000210184	0.000310184
610	0.000343019	4.3746e-05	0.000199067	0.000299067
609.5	0.000219926	2.06534e-05	8.79508e-05	0.000187951
609	9.68335e-05	-0.000202439	-2.31656e-05	7.68344e-05
608.5	0.000173741	-0.000225532	6.5718e-05	0.000165718
608	0.000350648	5.13754e-05	0.000254602	0.000454602
607.5	0.000227556	2.82828e-05	4.34852e-05	0.000343485
607	0.000204463	0.00010519	3.23687e-05	0.000232369
606.5	0.00028137	0.000182097	0.000321252	0.000321252
606	0.000258278	5.90048e-05	0.000310136	0.000210136
605.5	0.000235185	-0.000164088	0.000199019	0.000199019
605	0.000312092	1.28196e-05	0.000187903	0.000287903
604.5	0.000189	8.97269e-05	0.000176787	0.000176787
604	-0.000134093	-0.000133366	-3.43298e-05	0.00016567
603.5	0.000142814	-5.64584e-05	5.45538e-05	0.000254554
603	0.000319722	0.000120449	0.000243437	0.000243437
602.5	0.000296629	9.73563e-05	0.000232321	0.000232321
602	0.000373536	7.42637e-05	0.000221204	0.000321204
601.5	0.000150444	-0.000148829	0.000110088	0.000110088
601	0.000327351	-7.19216e-05	0.000298972	0.000198972
600.5	0.000404258	0.000104986	0.000487855	0.000387855
600	0.000281166	8.18931e-05	0.000376739	0.000376739
599.5	0.000158073	-0.0001412	0.000165622	6.56224e-05
599	0.00023498	3.57078e-05	0.000254506	0.000154506
598.5	0.000311888	1.26151e-05	0.00034339	0.00024339
598	0.000388795	8.95225e-05	0.000332273	0.000232273
597.5	0.000365703	0.00016643	0.000321157	0.000221157
597	0.00014261	4.33372e-05	0.00021004	0.00011004
596.5	1.95172e-05	-7.97555e-05	0.000198924	9.89238e-05
596	0.000196425	-0.000102848	0.000187807	0.000187807
595.5	0.000173332	-0.000125941	7.6691e-05	0.000176691
595	0.000150239	-0.000149033	6.55746e-05	0.000165575
594.5	0.000327147	2.78739e-05	0.000154458	0.000254458
594	0.000304054	-9.52187e-05	0.000143342	0.000243342
593.5	0.000380961	-1.83114e-05	0.000332225	0.000332225
593	0.000157869	5.8596e-05	0.000321109	0.000321109
592.5	0.000134776	0.000135503	0.000309992	0.000309992
592	0.000411683	0.000112411	0.000598876	0.000398876
591.5	0.000588591	0.000289318	0.00078776	0.00058776
591	0.000465498	0.000166225	0.000576643	0.000376643
590.5	0.000142405	4.31327e-05	0.000265527	0.000165527
590	0.000419313	2.00401e-05	0.00045441	0.00025441
589.5	0.00049622	0.000196947	0.000543294	0.000343294
589	0.000473128	0.000373855	0.000632177	0.000432177
588.5	0.000250035	0.000150762	0.000321061	0.000421061
588	0.000426942	0.000127669	0.000309945	0.000409945
587.5	0.00070385	0.000304577	0.000598828	0.000698828
587	0.000580757	0.000181484	0.000587712	0.000387712
586.5	0.000457664	5.83915e-05	0.000376595	0.000176595
586	0.000434572	0.000135299	0.000665479	0.000365479
585.5	0.000311479	-8.77938e-05	0.000654363	0.000354363
585	0.000388386	-1.08864e-05	0.000643246	0.000443246
584.5	0.000365294	0.000166021	0.00043213	0.00033213
584	0.000442201	0.000342928	0.000521013	0.000321013
583.5	0.000519108	0.000219836	0.000609897	0.000409897
583	0.000596016	0.000396743	0.00089878	0.00049878
582.5	0.000772923	0.00057365	0.000987664	0.000587664
582	0.00064983	0.000350558	0.000776548	0.000476548
581.5	0.000526738	0.000227465	0.000765431	0.000265431
581	0.000703645	0.000304372	0.000854315	0.000254315
580.5	0.000680552	0.00038128	0.000843198	0.000443198
580	0.00075746	0.000358187	0.00103208	0.000532082
579.5	0.000834367	0.000435094	0.000920965	0.000420965
579	0.000711275	0.000412002	0.000909849	0.000509849
578.5	0.000788182	0.000388909	0.000898733	0.000598733
578	0.000665089	0.000365817	0.000987616	0.000487616
577.5	0.000541997	4.27239e-05	0.0007765	0.0003765
577	0.000618904	0.000219631	0.000865383	0.000365383
576.5	0.000695811	0.000496539	0.00115427	0.000454267
576	0.000972719	0.000673446	0.00124315	0.00084315
575.5	0.000949626	0.000450353	0.00113203	0.000632034
575	0.000726533	0.000327261	0.000920918	0.000420918
574.5	0.000803441	0.000404168	0.0011098	0.000609801
574	0.000880348	0.000481075	0.00129868	0.000898685
573.5	0.000857255	0.000557983	0.00138757	0.000587568
573	0.000734163	0.00053489	0.00137645	0.000476452
572.5	0.00071107	0.000511797	0.00126534	0.000465335
572	0.000887977	0.000588705	0.00145422	0.000554219
571.5	0.00106488	0.000665612	0.0017431	0.000943103
571	0.000941792	0.000542519	0.00163199	0.000931986
570.5	0.0008187	0.000519427	0.00152087	0.00072087
570	0.000895607	0.000596334	0.00170975	0.000509753
569.5	0.000872514	0.000473241	0.00169864	0.000598637
569	0.00104942	0.000550149	0.00198752	0.000587521
568.5	0.000926329	0.000527056	0.0018764	0.000476404
568	0.00100324	0.000603964	0.00196529	0.000765288
567.5	0.00118014	0.000580871	0.00205417	0.000854171
567	0.00105705	0.000457778	0.00204305	0.000643055
566.5	0.00113396	0.000634686	0.00223194	0.000831938
566	0.00121087	0.00101159	0.00232082	0.000920822
565.5	0.00118777	0.0008885	0.00220971	0.000809706
565	0.00126468	0.000865408	0.00239859	0.000898589
564.5	0.00134159	0.000942315	0.00248747	0.00108747
564	0.0014185	0.00101922	0.00257636	0.000976356
563.5	0.0013954	0.00109613	0.00266524	0.00096524
563	0.00117231	0.000773037	0.00265412	0.000954123
562.5	0.00134922	0.000749944	0.00284301	0.00104301
562	0.00152612	0.000826852	0.00293189	0.00103189
561.5	0.00150303	0.000903759	0.00302077	0.00112077
561	0.00127994	0.000880666	0.00290966	0.000809658
560.5	0.00125685	0.000757574	0.00299854	0.000598541
560	0.00143375	0.000834481	0.00328742	0.000987425
559.5	0.00131066	0.000811389	0.00327631	0.000976308
559	0.00128757	0.000888296	0.00326519	0.000765192
558.5	0.00146448	0.000965203	0.00335408	0.000854076
558	0.00144138	0.000942111	0.00344296	0.000942959
557.5	0.00161829	0.00101902	0.00363184	0.00103184
557	0.0015952	0.00109593	0.00392073	0.00122073
556.5	0.00147211	0.000972833	0.00400961	0.00120961
556	0.00144901	0.00084974	0.00389849	0.000898493
555.5	0.00152592	0.000926647	0.00418738	0.000987377
555	0.00170283	0.00100355	0.00457626	0.00107626
554.5	0.00157973	0.000980462	0.00466514	0.00106514
554	0.00165664	0.00115737	0.00455403	0.00115403
553.5	0.00193355	0.00133428	0.00484291	0.00124291
553	0.00191046	0.00121118	0.00513179	0.00133179
552.5	0.00188736	0.00128809	0.00512068	0.00132068
552	0.00176427	0.001265	0.00510956	0.00110956
551.5	0.00184118	0.00124191	0.00539845	0.00119845
551	0.00191809	0.00111881	0.00558733	0.00128733
550.5	0.00209499	0.00129572	0.00587621	0.00147621
550	0.0021719	0.00137263	0.0059651	0.0013651
549.5	0.00224881	0.00144954	0.00625398	0.00145398
549	0.00222572	0.00152644	0.00654286	0.00144286
548.5	0.00210262	0.00140335	0.00663175	0.00143175
548	0.00227953	0.00148026	0.00692063	0.00162063
547.5	0.00235644	0.00145716	0.00710951	0.00160951
547	0.00233335	0.00143407	0.0072984	0.0015984
546.5	0.00221025	0.00151098	0.00738728	0.00178728
546	0.00228716	0.00148789	0.00757617	0.00177617
545.5	0.00226407	0.00156479	0.00776505	0.00156505
545	0.00244097	0.0017417	0.00805393	0.00175393
544.5	0.00261788	0.00171861	0.00854282	0.00194282
544	0.00249479	0.00169552	0.0085317	0.0017317
543.5	0.0024717	0.00177242	0.00872058	0.00172058
543	0.0025486	0.00164933	0.00900947	0.00180947
542.5	0.00262551	0.00172624	0.00909835	0.00179835
542	0.00270242	0.00190315	0.00968723	0.00198723
541.5	0.00287933	0.00178005	0.00997612	0.00187612
541	0.00285623	0.00165696	0.010065	0.001765
540.5	0.00283314	0.00183387	0.0104539	0.00185388
540	0.00301005	0.00201078	0.0108428	0.00204277
539.5	0.00318696	0.00198768	0.0113317	0.00213165
539	0.00296386	0.00196459	0.0114205	0.00212054
538.5	0.00304077	0.0020415	0.0116094	0.00220942
538	0.00351768	0.0022184	0.0121983	0.0021983
537.5	0.00329458	0.00209531	0.0123872	0.00218719
537	0.00337149	0.00227222	0.0127761	0.00227607
536.5	0.0036484	0.00254913	0.013465	0.00246495
536	0.00342531	0.00242603	0.0136538	0.00245384
535.5	0.00330221	0.00240294	0.0138427	0.00234272
535	0.00337912	0.00237985	0.0143316	0.0024316
534.5	0.00355603	0.00245676	0.0147205	0.00242049
534	0.00373294	0.00253366	0.0150094	0.00250937
533.5	0.00380984	0.00261057	0.0152983	0.00259825
533	0.00398675	0.00278748	0.0157871	0.00268714
532.5	0.00376366	0.00276439	0.016076	0.00277602
532	0.00364057	0.00274129	0.0163649	0.00286491
531.5	0.00401747	0.0027182	0.0168538	0.00295379
531	0.00409438	0.00259511	0.0173427	0.00294267
530.5	0.00407129	0.00287201	0.0179316	0.00303156
530	0.00404819	0.00284892	0.0183204	0.00302044
529.5	0.0042251	0.00272583	0.0186093	0.00310932
529	0.00420201	0.00280274	0.0189982	0.00299821
528.5	0.00417892	0.00277964	0.0192871	0.00278709
528	0.00435582	0.00285655	0.019976	0.00317597
527.5	0.00443273	0.00303346	0.0203649	0.00336486
527	0.00440964	0.00301037	0.0205537	0.00325374
526.5	0.00448655	0.00298727	0.0212426	0.00324262
526	0.00456345	0.00296418	0.0217315	0.00333151
525.5	0.00464036	0.00304109	0.0220204	0.00342039
525	0.00491727	0.003318	0.0226093	0.00350928
524.5	0.00499418	0.0033949	0.0230982	0.00369816
524	0.00537108	0.00347181	0.023987	0.00378704
523.5	0.00544799	0.00354872	0.0243759	0.00387593
523	0.0053249	0.00352563	0.0249648	0.00386481
522.5	0.00560181	0.00360253	0.0257537	0.00415369
522	0.00567871	0.00367944	0.0261426	0.00424258
521.5	0.00555562	0.00385635	0.0267315	0.00423146
521	0.00553253	0.00403325	0.0270203	0.00432034
520.5	0.00560943	0.00411016	0.0276092	0.00430923
520	0.00608634	0.00418707	0.0284981	0.00439811
519.5	0.00626325	0.00446398	0.029187	0.00458699
519	0.00624016	0.00434088	0.0296759	0.00457588
518.5	0.00631706	0.00431779	0.0301648	0.00456476
518	0.00649397	0.0044947	0.0308536	0.00495365
517.5	0.00657088	0.00447161	0.0313425	0.00484253
517	0.00654779	0.00444851	0.0319314	0.00493141
516.5	0.00662469	0.00442542	0.0323203	0.0049203
516	0.0067016	0.00450233	0.0329092	0.00490918
515.5	0.00677851	0.00457924	0.0335981	0.00499806
515	0.00705542	0.00475614	0.0341869	0.00528695
514.5	0.00713232	0.00483305	0.0346758	0.00527583
514	0.00730923	0.00500996	0.0353647	0.00536471
513.5	0.00738614	0.00508686	0.0359536	0.0056536
513	0.00736304	0.00516377	0.0364425	0.00574248
512.5	0.00743995	0.00514068	0.0370314	0.00553136
512	0.00751686	0.00501759	0.0374202	0.00562025
511.5	0.00759377	0.00509449	0.0380091	0.00580913
511	0.00797067	0.0053714	0.038798	0.00619802
510.5	0.00784758	0.00534831	0.0391869	0.0061869
510	0.00782449	0.00542522	0.0397758	0.00617578
509.5	0.0082014	0.00560212	0.0403647	0.00626467
509	0.0082783	0.00577903	0.0409535	0.00635355
508.5	0.00835521	0.00565594	0.0413424	0.00654243
508	0.00843212	0.00553285	0.0417313	0.00653132
507.5	0.00860903	0.00580975	0.0424202	0.0066202
507	0.00878593	0.00608666	0.0431091	0.00660908
506.5	0.00866284	0.00616357	0.043598	0.00679797
506	0.00883975	0.00624048	0.0441869	0.00698685
505.5	0.00911666	0.00641738	0.0445757	0.00707573
505	0.00909356	0.00639429	0.0450646	0.00716462
504.5	0.00917047	0.0064712	0.0458535	0.0072535
504	0.00944738	0.0065481	0.0465424	0.00744239
503.5	0.00952428	0.00672501	0.0472313	0.00763127
503	0.00960119	0.00680192	0.0479202	0.00762015
502.5	0.0097781	0.00687883	0.048409	0.00770904
502	0.00995501	0.00685573	0.0485979	0.00769792
501.5	0.0100319	0.00703264	0.0490868	0.0079868
501	0.0103088	0.00740955	0.0498757	0.00827569
500.5	0.0102857	0.00728646	0.0502646	0.00816457
500	0.0103626	0.00716336	0.0507535	0.00815345
499.5	0.0104395	0.00734027	0.0513423	0.00834234
499	0.0107165	0.00761718	0.0519312	0.00853122
498.5	0.0108934	0.00779409	0.0523201	0.0088201
498	0.0107703	0.00777099	0.052709	0.00880899
497.5	0.0109472	0.0078479	0.0533979	0.00889787
497	0.0112241	0.00822481	0.0539868	0.00918676
496.5	0.011201	0.00820171	0.0541756	0.00917564
496	0.0113779	0.00827862	0.0546645	0.00936452
495.5	0.0115548	0.00825553	0.0550534	0.00945341
495	0.0116317	0.00833244	0.0551423	0.00954229
494.5	0.0116086	0.00840934	0.0556312	0.00943117
494	0.0116855	0.00818625	0.0561201	0.00962006
493.5	0.0117624	0.00826316	0.0564089	0.00970894
493	0.0121393	0.00874007	0.0569978	0.00989782
492.5	0.0123162	0.00881697	0.0575867	0.00998671
492	0.0120932	0.00869388	0.0576756	0.00997559
491.5	0.0122701	0.00887079	0.0580645	0.0102645
491	0.012647	0.0091477	0.0585534	0.0104534
490.5	0.0129239	0.0092246	0.0591422	0.0105422
490	0.0128008	0.00940151	0.0592311	0.0105311
489.5	0.0127777	0.00947842	0.05942	0.01062
489	0.0130546	0.00965533	0.0600089	0.0109089
488.5	0.0131315	0.00963223	0.0601978	0.0108978
488	0.0132084	0.00980914	0.0603867	0.0110867
487.5	0.0134853	0.010086	0.0608755	0.0112755
487	0.0135622	0.010063	0.0610644	0.0109644
486.5	0.0138391	0.0101399	0.0613533	0.0113533
486	0.013616	0.0101168	0.0615422	0.0115422
485.5	0.0135929	0.00999368	0.0615311	0.0114311
485	0.0138699	0.0103706	0.06202	0.01162
484.5	0.0139468	0.0103475	0.0624088	0.0118088
484	0.0139237	0.0103244	0.0623977	0.0117977
483.5	0.0145006	0.0107013	0.0627866	0.0119866
483	0.0147775	0.0107782	0.0631755	0.0121755
482.5	0.0144544	0.0107551	0.0630644	0.0121644
482	0.0146313	0.010732	0.0630533	0.0121533
481.5	0.0150082	0.0110089	0.0633421	0.0124421
481	0.0151851	0.0111858	0.063731	0.012831
480.5	0.015262	0.0113627	0.0638199	0.0128199
480	0.0153389	0.0113397	0.0639088	0.0130088
479.5	0.0153158	0.0114166	0.0639977	0.0129977
479	0.0154927	0.0117935	0.0640866	0.0130866
478.5	0.0155697	0.0119704	0.0640754	0.0132754
478	0.0155466	0.0117473	0.0642643	0.0131643
477.5	0.0156235	0.0120242	0.0645532	0.0134532
477	0.0156004	0.0121011	0.0644421	0.0134421
476.5	0.0156773	0.012078	0.064231	0.013431
476	0.0158542	0.0121549	0.0643199	0.0138199
475.5	0.0159311	0.0121318	0.0643087	0.0137087
475	0.016108	0.0123087	0.0644976	0.0136976
474.5	0.0161849	0.0124856	0.0647865	0.0140865
474	0.0163618	0.0125625	0.0646754	0.0140754
473.5	0.0165387	0.0126395	0.0643643	0.0140643
473	0.0165156	0.0127164	0.0644532	0.0143532
472.5	0.0166925	0.0129933	0.0644421	0.0143421
472	0.0167694	0.0130702	0.0643309	0.0143309
471.5	0.0168464	0.0130471	0.0642198	0.0144198
471	0.0170233	0.013124	0.0643087	0.0145087
470.5	0.0170002	0.0131009	0.0640976	0.0144976
470	0.0169771	0.0133778	0.0638865	0.0146865
469.5	0.017154	0.0135547	0.0640754	0.0148754
469	0.0171309	0.0135316	0.0639642	0.0149642
468.5	0.0176078	0.0140085	0.0641531	0.0154531
468	0.0180847	0.0143854	0.064042	0.015442
467.5	0.0178616	0.0140623	0.0637309	0.0153309
467	0.0177385	0.0142392	0.0636198	0.0156198
466.5	0.0180154	0.0144162	0.0635087	0.0155087
466	0.0179923	0.0144931	0.0633975	0.0156975
465.5	0.0177692	0.01437	0.0630864	0.0157864
465	0.0178462	0.0144469	0.0627753	0.0157753
464.5	0.0181231	0.0149238	0.0625642	0.0160642
464	0.0183	0.0150007	0.0625531	0.0161531
463.5	0.0183769	0.0149776	0.062442	0.016042
463	0.0185538	0.0150545	0.0625308	0.0162308
462.5	0.0188307	0.0151314	0.0624197	0.0164197
462	0.0186076	0.0150083	0.0619086	0.0162086
461.5	0.0183845	0.0150852	0.0614975	0.0161975
461	0.0186614	0.0152621	0.0615864	0.0164864
460.5	0.0188383	0.015439	0.0616753	0.0166753
460	0.0189152	0.015516	0.0615641	0.0166641
459.5	0.0189921	0.0156929	0.061253	0.016853
459	0.018869	0.0155698	0.0608419	0.0168419
458.5	0.0190459	0.0156467	0.0607308	0.0169308
458	0.0190229	0.0158236	0.0607197	0.0169197
457.5	0.0191998	0.0160005	0.0604086	0.0169086
457	0.0196767	0.0161774	0.0601974	0.0172974
456.5	0.0196536	0.0162543	0.0599863	0.0174863
456	0.0196305	0.0163312	0.0597752	0.0174752
455.5	0.0193074	0.0163081	0.0594641	0.0173641
455	0.0194843	0.016485	0.059153	0.017453
454.5	0.0195612	0.0163619	0.0586419	0.0173419
454	0.0197381	0.0163388	0.0583307	0.0175307
453.5	0.020015	0.0167157	0.0583196	0.0178196
453	0.0200919	0.0169927	0.0582085	0.0179085
452.5	0.0202688	0.0171696	0.0578974	0.0181974
452	0.0205457	0.0174465	0.0574863	0.0183863
451.5	0.0205226	0.0175234	0.0574752	0.0183752
451	0.0203996	0.0174003	0.057164	0.018464
450.5	0.0204765	0.0176772	0.0567529	0.0186529
450	0.0205534	0.0178541	0.0563418	0.0185418
449.5	0.0206303	0.017731	0.0561307	0.0186307
449	0.0207072	0.0179079	0.0558196	0.0188196
448.5	0.0208841	0.0180848	0.0557085	0.0190085
448	0.020861	0.0182617	0.0553973	0.0190973
447.5	0.0211379	0.0184386	0.0549862	0.0189862
447	0.0212148	0.0185155	0.0545751	0.0190751
446.5	0.0210917	0.0183924	0.054164	0.019164
446	0.0212686	0.0186694	0.0539529	0.0194529
445.5	0.0215455	0.0188463	0.0538418	0.0196418
445	0.0216224	0.0190232	0.0535306	0.0197306
444.5	0.0213994	0.0189001	0.0530195	0.0195195
444	0.0217763	0.018977	0.0527084	0.0195084
443.5	0.0220532	0.0193539	0.0525973	0.0199973
443	0.0218301	0.0193308	0.0523862	0.0201862
442.5	0.021907	0.0193077	0.0518751	0.0201751
442	0.0220839	0.0193846	0.0515639	0.0202639
441.5	0.0223608	0.0197615	0.0516528	0.0205528
441	0.0222377	0.0200384	0.0515417	0.0205417
440.5	0.0222146	0.0200153	0.0510306	0.0204306
440	0.0223915	0.0201922	0.0508195	0.0208195
439.5	0.0222684	0.0203692	0.0504084	0.0210084
439	0.0224453	0.0203461	0.0500973	0.0209973
438.5	0.0226222	0.020423	0.0499861	0.0210861
438	0.0229991	0.0204999	0.049575	0.021275
437.5	0.0234761	0.0207768	0.0492639	0.0214639
437	0.023053	0.0206537	0.0489528	0.0213528
436.5	0.0230299	0.0206306	0.0487417	0.0217417
436	0.0231068	0.0210075	0.0485306	0.0222306
435.5	0.0230837	0.0208844	0.0480194	0.0217194
435	0.0232606	0.0211613	0.0475083	0.0215083
434.5	0.0231375	0.0213382	0.0473972	0.0218972
434	0.0234144	0.0215151	0.0472861	0.0222861
433.5	0.0237913	0.021892	0.047175	0.022675
433	0.0238682	0.0219689	0.0466639	0.0227639
432.5	0.0239451	0.0219459	0.0463527	0.0226527
432	0.024122	0.0222228	0.0463416	0.0229416
431.5	0.0242989	0.0225997	0.0459305	0.0231305
431	0.0242759	0.0226766	0.0456194	0.0233194
430.5	0.0240528	0.0223535	0.0448083	0.0231083
430	0.0244297	0.0226304	0.0445972	0.0232972
429.5	0.0249066	0.0230073	0.044686	0.023586
429	0.0253835	0.0233842	0.0447749	0.0241749
428.5	0.0250604	0.0233611	0.0443638	0.0241638
428	0.0247373	0.023338	0.0436527	0.0240527
427.5	0.0256142	0.0238149	0.0441416	0.0245416
427	0.0258911	0.0239918	0.0442305	0.0249305
426.5	0.025468	0.0240687	0.0433193	0.0249193
426	0.0254449	0.0240457	0.0430082	0.0250082
425.5	0.0258218	0.0242226	0.0430971	0.0251971
425	0.0260987	0.0244995	0.042986	0.025486
424.5	0.0263756	0.0245764	0.0426749	0.0255749
424	0.0264526	0.0248533	0.0424638	0.0257638
423.5	0.0267295	0.0254302	0.0425526	0.0262526
423	0.0272064	0.0259071	0.0425415	0.0267415
422.5	0.0272833	0.025684	0.0423304	0.0269304
422	0.0272602	0.0253609	0.0418193	0.0268193
421.5	0.0275371	0.0260378	0.0418082	0.0272082
421	0.027614	0.0264147	0.0417971	0.0274971
420.5	0.0277909	0.0265916	0.0414859	0.0274859
420	0.0279678	0.0265685	0.0413748	0.0277748
419.5	0.0280447	0.0268454	0.0411637	0.0279637
419	0.0283216	0.0272224	0.0407526	0.0281526
418.5	0.0283985	0.0271993	0.0405415	0.0287415
418	0.0284754	0.0274762	0.0405304	0.0289304
417.5	0.0290523	0.0280531	0.0408192	0.0291192
417	0.0294293	0.02843	0.0407081	0.0299081
416.5	0.0297062	0.0287069	0.040197	0.029997
416	0.0301831	0.0289838	0.0400859	0.0300859
415.5	0.03026	0.0293607	0.0401748	0.0307748
415	0.0305369	0.0293376	0.0399637	0.0308637
414.5	0.0311138	0.0296145	0.0400525	0.0312525
414	0.0312907	0.0299914	0.0400414	0.0319414
413.5	0.0313676	0.0300683	0.0397303	0.0319303
413	0.0316445	0.0305452	0.0396192	0.0322192
412.5	0.0321214	0.0308221	0.0395081	0.0330081
412	0.0324983	0.0311991	0.039497	0.033097
411.5	0.0324752	0.031576	0.0391858	0.0330858
411	0.0326521	0.0319529	0.0392747	0.0334747
410.5	0.0331291	0.0324298	0.0396636	0.0342636
410	0.033406	0.0322067	0.0392525	0.0343525
409.5	0.0340829	0.0326836	0.0388414	0.0346414
409	0.0342598	0.0332605	0.0387303	0.0350303
408.5	0.0343367	0.0338374	0.0391191	0.0356191
408	0.0344136	0.0338143	0.038908	0.035908
407.5	0.0344905	0.0333912	0.0381969	0.0361969
407	0.0345674	0.0337681	0.0380858	0.0364858
406.5	0.0353443	0.034545	0.0386747	0.0369747
406	0.0357212	0.0350219	0.0388636	0.0373636
405.5	0.0356981	0.0350989	0.0383524	0.0373524
405	0.036275	0.0355758	0.0380413	0.0379413
404.5	0.0364519	0.0358527	0.0380302	0.0383302
404	0.0363288	0.0361296	0.0380191	0.0386191
403.5	0.0365058	0.0361065	0.037808	0.038808
403	0.0369827	0.0363834	0.0379969	0.0391969
402.5	0.0376596	0.0369603	0.0382858	0.0394858
402	0.0378365	0.0368372	0.0380746	0.0397746
401.5	0.0379134	0.0373141	0.0381635	0.0404635
401	0.0377903	0.037591	0.0379524	0.0405524
400.5	0.0379672	0.0382679	0.0377413	0.0409413
400	0.0387441	0.0385448	0.0374302	0.0413302
399.5	0.039021	0.0385217	0.0375191	0.0416191
399	0.0390979	0.0387986	0.0374079	0.0416079
398.5	0.0395748	0.0388756	0.0373968	0.0418968
398	0.0401517	0.0394525	0.0377857	0.0426857
397.5	0.0404286	0.0400294	0.0373746	0.0432746
397	0.0406056	0.0403063	0.0373635	0.0435635
396.5	0.0407825	0.0402832	0.0376524	0.0436524
396	0.0410594	0.0406601	0.0376412	0.0439412
395.5	0.0419363	0.041437	0.0378301	0.0446301
395	0.0423132	0.0419139	0.038019	0.045119
394.5	0.0420901	0.0418908	0.0380079	0.0453079
394	0.042367	0.0420677	0.0377968	0.0455968
393.5	0.0422439	0.0421446	0.0373857	0.0457857
393	0.0424208	0.0424215	0.0373745	0.0461745
392.5	0.0433977	0.0427984	0.0374634	0.0465634
392	0.0435746	0.0430754	0.0373523	0.0468523
391.5	0.0436515	0.0436523	0.0373412	0.0473412
391	0.0443284	0.0440292	0.0372301	0.0476301
390.5	0.0449053	0.0443061	0.037719	0.047819
390	0.0450823	0.044683	0.0379078	0.0481078
389.5	0.0452592	0.0447599	0.0374967	0.0483967
389	0.0453361	0.0450368	0.0371856	0.0486856
388.5	0.045213	0.0454137	0.0372745	0.0489745
388	0.0459899	0.0460906	0.0378634	0.0496634
387.5	0.0464668	0.0461675	0.0380523	0.0498523
387	0.0464437	0.0461444	0.0379411	0.0495411
386.5	0.0466206	0.0468213	0.03763	0.04963
386	0.0466975	0.0469982	0.0377189	0.0503189
385.5	0.0472744	0.0473751	0.0383078	0.0512078
385	0.0478513	0.0476521	0.0383967	0.0513967
384.5	0.0479282	0.048029	0.0381856	0.0514856
384	0.0477051	0.0477059	0.0377744	0.0513744
383.5	0.047782	0.0476828	0.0375633	0.0511633
383	0.047959	0.0482597	0.0375522	0.0517522
382.5	0.0486359	0.0487366	0.0378411	0.0520411
382	0.0489128	0.0488135	0.03783	0.05213
381.5	0.0488897	0.0487904	0.0379189	0.0527189
381	0.0490666	0.0490673	0.0381077	0.0533077
380.5	0.0496435	0.0496442	0.0378966	0.0536966
380	0.0498204	0.0499211	0.0378855	0.0534855
379.5	0.0499973	0.050198	0.0382744	0.0532744
379	0.0501742	0.0502749	0.0381633	0.0535633
378.5	0.0505511	0.0503518	0.0381522	0.0543522
378	0.050328	0.0503288	0.037741	0.054141
377.5	0.0507049	0.0507057	0.0376299	0.0542299
377	0.0513818	0.0512826	0.0382188	0.0548188
376.5	0.0509588	0.0509595	0.0380077	0.0547077
376	0.0512357	0.0513364	0.0380966	0.0547966
375.5	0.0511126	0.0518133	0.0378855	0.0548855
375	0.0512895	0.0522902	0.0379743	0.0551743
374.5	0.0512664	0.0520671	0.0382632	0.0555632
374	0.0517433	0.051844	0.0381521	0.0558521
373.5	0.0520202	0.0519209	0.038041	0.055641
373	0.0518971	0.0520978	0.0380299	0.0557299
372.5	0.052274	0.0523747	0.0382188	0.0560188
372	0.0527509	0.0527516	0.0386076	0.0564076
371.5	0.0527278	0.0523286	0.0382965	0.0559965
371	0.0522047	0.0521055	0.0376854	0.0558854
370.5	0.0526816	0.0528824	0.0379743	0.0561743
370	0.0529585	0.0533593	0.0380632	0.0560632
369.5	0.0528355	0.0538362	0.0383521	0.0561521
369	0.0529124	0.0538131	0.038241	0.056141
368.5	0.0531893	0.05319	0.0382298	0.0561298
368	0.0535662	0.0530669	0.0386187	0.0561187
367.5	0.0534431	0.0536438	0.0389076	0.0562076
367	0.05342	0.0540207	0.0388965	0.0562965
366.5	0.0537969	0.0542976	0.0387854	0.0561854
366	0.0538738	0.0538745	0.0384743	0.0561743
365.5	0.0538507	0.0537514	0.0383631	0.0563631
365	0.0539276	0.0540283	0.038852	0.056352
364.5	0.0537045	0.0538053	0.0387409	0.0564409
364	0.0535814	0.0539822	0.0382298	0.0563298
363.5	0.0535583	0.0540591	0.0382187	0.0562187
363	0.0537353	0.054036	0.0386076	0.0565076
362.5	0.0537122	0.0543129	0.0385964	0.0563964
362	0.0537891	0.0542898	0.0380853	0.0560853
361.5	0.054066	0.0543667	0.0382742	0.0561742
361	0.0544429	0.0545436	0.0386631	0.0563631
360.5	0.0539198	0.0540205	0.038052	0.055852
360	0.0538967	0.0539974	0.0379409	0.0560409
359.5	0.0543736	0.0547743	0.0385297	0.0564297
359	0.0541505	0.0542512	0.0382186	0.0559186
358.5	0.0537274	0.0540281	0.0375075	0.0553075
358	0.0535043	0.0544051	0.0376964	0.0551964
357.5	0.0538812	0.054282	0.0381853	0.0553853
357	0.0543581	0.0538589	0.0383742	0.0549742
356.5	0.054435	0.0542358	0.038063	0.055063
356	0.054112	0.0544127	0.0380519	0.0552519
355.5	0.0540889	0.0540896	0.0379408	0.0545408
355	0.0541658	0.0540665	0.0378297	0.0545297
354.5	0.0540427	0.0541434	0.0380186	0.0548186
354	0.0542196	0.0542203	0.0381075	0.0549075
353.5	0.0543965	0.0538972	0.0377963	0.0542963
353	0.0539734	0.0535741	0.0372852	0.0537852
352.5	0.0542503	0.054051	0.0377741	0.0538741
352	0.0545272	0.0547279	0.038163	0.053663
351.5	0.0542041	0.0548048	0.0378519	0.0535519
351	0.053581	0.0538818	0.0379408	0.0536408
350.5	0.0539579	0.0533587	0.0381296	0.0535296
350	0.0542348	0.0537356	0.0380185	0.0534185
349.5	0.0537117	0.0541125	0.0380074	0.0531074
349	0.0536887	0.0540894	0.0380963	0.0526963
348.5	0.0533656	0.0537663	0.0379852	0.0522852
348	0.0535425	0.0534432	0.0378741	0.0520741
347.5	0.0539194	0.0535201	0.0378629	0.0525629
347	0.0528963	0.053097	0.0372518	0.0518518
346.5	0.0529732	0.0531739	0.0378407	0.0518407
346	0.0537501	0.0537508	0.0378296	0.0524296
345.5	0.053127	0.0532277	0.0372185	0.0517185
345	0.0534039	0.0536046	0.0377074	0.0516074
344.5	0.0538808	0.0540815	0.0372962	0.0515962
344	0.0538577	0.0541585	0.0371851	0.0514851
343.5	0.0534346	0.0532354	0.037474	0.051074
343	0.0538115	0.0529123	0.0374629	0.0508629
342.5	0.0537885	0.0530892	0.0375518	0.0508518
342	0.0540654	0.0534661	0.0382407	0.0508407
341.5	0.0543423	0.053343	0.0376295	0.0504295
341	0.0531192	0.0531199	0.0368184	0.0499184
340.5	0.0526961	0.0537968	0.0375073	0.0499073
340	0.053273	0.0536737	0.0379962	0.0500962
339.5	0.0534499	0.0531506	0.0376851	0.0497851
339	0.0537268	0.0532275	0.037474	0.049274
338.5	0.0537037	0.0534044	0.0377628	0.0495628
338	0.0537806	0.0536813	0.0374517	0.0500517
337.5	0.0531575	0.0532583	0.0371406	0.0492406
337	0.0527344	0.0529352	0.0370295	0.0486295
336.5	0.0532113	0.0532121	0.0372184	0.0481184
336	0.0538882	0.053289	0.0384073	0.0484073
335.5	0.0539652	0.0527659	0.0384962	0.0486962
335	0.0533421	0.0520428	0.037385	0.048085
334.5	0.053019	0.0521197	0.0373739	0.0480739
334	0.0530959	0.0523966	0.0375628	0.0481628
333.5	0.0531728	0.0531735	0.0378517	0.0480517
333	0.0526497	0.0531504	0.0375406	0.0475406
332.5	0.0519266	0.0526273	0.0375295	0.0472295
332	0.0524035	0.0527042	0.0380183	0.0472183
331.5	0.0526804	0.0527811	0.0383072	0.0471072
331	0.0529573	0.052858	0.0384961	0.0467961
330.5	0.0540342	0.053335	0.038385	0.047285
330	0.0538111	0.0534119	0.0378739	0.0475739
329.5	0.052888	0.0529888	0.0376628	0.0472628
329	0.053065	0.0532657	0.0382516	0.0475516
328.5	0.0535419	0.0529426	0.0379405	0.0470405
328	0.0543188	0.0529195	0.0382294	0.0468294
327.5	0.0545957	0.0530964	0.0383183	0.0471183
327	0.0536726	0.0525733	0.0377072	0.0467072
326.5	0.0543495	0.0539502	0.0388961	0.0476961
326	0.0543264	0.0540271	0.0389849	0.0476849
325.5	0.0542033	0.053604	0.0386738	0.0468738
325	0.0554802	0.0547809	0.0397627	0.0475627
324.5	0.0549571	0.0549578	0.0398516	0.0473516
324	0.054934	0.0545348	0.0391405	0.0469405
323.5	0.0555109	0.0547117	0.0392294	0.0470294
323	0.0555878	0.0547886	0.0399182	0.0469182
322.5	0.0558647	0.0547655	0.0403071	0.0471071
322	0.0559417	0.0552424	0.040096	0.047296
321.5	0.0559186	0.0548193	0.0396849	0.0469849
321	0.0557955	0.0550962	0.0401738	0.0471738
320.5	0.0554724	0.0551731	0.0402627	0.0467627
320	0.0558493	0.05545	0.0401515	0.0466515
319.5	0.0558262	0.0556269	0.0405404	0.0469404
319	0.0564031	0.0559038	0.0409293	0.0469293
318.5	0.05718	0.0565807	0.0409182	0.0469182
318	0.0569569	0.0568576	0.0413071	0.0469071
317.5	0.0571338	0.0574345	0.041596	0.047196
317	0.0574107	0.0569115	0.0407848	0.0468848
316.5	0.0573876	0.0566884	0.0406737	0.0466737
316	0.0576645	0.0572653	0.0412626	0.0470626
315.5	0.0582414	0.0571422	0.0413515	0.0471515
315	0.0583184	0.0574191	0.0414404	0.0474404
314.5	0.0581953	0.057696	0.0417293	0.0477293
314	0.0587722	0.0582729	0.0420181	0.0479181
313.5	0.0593491	0.0587498	0.042107	0.047807
313	0.059326	0.0580267	0.0422959	0.0474959
312.5	0.0600029	0.0583036	0.0428848	0.0479848
312	0.0600798	0.0590805	0.0434737	0.0480737
311.5	0.0600567	0.0592574	0.0435626	0.0483626
311	0.0611336	0.0602343	0.0439514	0.0488514
310.5	0.0612105	0.0608112	0.0441403	0.0488403
310	0.0614874	0.0610882	0.0448292	0.0493292
309.5	0.0623643	0.0616651	0.0453181	0.0496181
309	0.0632412	0.062242	0.045707	0.050007
308.5	0.0641182	0.0633189	0.0464959	0.0507959
308	0.0649951	0.0643958	0.0471847	0.0518847
307.5	0.065872	0.0651727	0.0475736	0.0528736
307	0.0666489	0.0661496	0.0481625	0.0535625
306.5	0.0678258	0.0675265	0.0495514	0.0545514
306	0.0691027	0.0690034	0.0510403	0.0563403
305.5	0.0698796	0.0703803	0.0525292	0.0576292
305	0.0713565	0.0722572	0.053818	0.058618
304.5	0.0733334	0.0742341	0.0552069	0.0603069
304	0.0754103	0.076511	0.0573958	0.0627958
303.5	0.0775872	0.078988	0.0594847	0.0649847
303	0.0801641	0.0810649	0.0613736	0.0669736
302.5	0.083241	0.0837418	0.0642625	0.0696625
302	0.0866179	0.0873187	0.0676514	0.0727514
301.5	0.0908949	0.0910956	0.0712402	0.0763402
301	0.0950718	0.0952725	0.0751291	0.0803291
300.5	0.0995487	0.0999494	0.079018	0.084518
300	0.104926	0.105126	0.0841069	0.0887069

## Sheet: T188G
	T188G
	11-cis retinal		all-trans retinal
Wavelength (nm)	Dark	Light	Dark	Light
700	-0.000236364	-0.000127273	1.1179e-07	-3.42756e-07
699.5	-0.000236364	0.000172727	-0.00012885	-2.93046e-05
699	0.000163636	0.000172727	4.2188e-05	-5.82665e-05
698.5	-3.63636e-05	-2.72727e-05	-8.67739e-05	-8.72284e-05
698	-0.000136364	-0.000227273	-0.000315736	-0.00021619
697.5	6.36364e-05	-2.72727e-05	-0.000344698	-0.000145152
697	0.000263636	-2.72727e-05	-0.00027366	-0.000174114
696.5	0.000163636	7.27273e-05	-0.000202621	-0.000503076
696	-3.63636e-05	-0.000127273	-0.000231583	-0.000232038
695.5	-0.000136364	-0.000127273	-0.000160545	3.90003e-05
695	-0.000236364	-2.72727e-05	-0.000289507	-0.000289962
694.5	0.000263636	-2.72727e-05	-0.000418469	-0.000218923
694	6.36364e-05	-0.000127273	-0.000247431	-0.000247885
693.5	-0.000136364	7.27273e-05	-0.000276393	-0.000376847
693	-0.000136364	0.000172727	-0.000405355	-0.000205809
692.5	6.36364e-05	7.27273e-05	-0.000434316	-3.4771e-05
692	-0.000136364	7.27273e-05	-0.000163278	-6.37329e-05
691.5	-0.000236364	-2.72727e-05	7.75978e-06	-0.000292695
691	6.36364e-05	7.27273e-05	-0.000221202	-0.000321657
690.5	-3.63636e-05	7.27273e-05	-0.000550164	-0.000350619
690	6.36364e-05	0.000172727	-0.000479126	-0.00017958
689.5	6.36364e-05	0.000172727	-0.000408088	-0.000208542
689	-0.000136364	7.27273e-05	-0.00023705	-0.000337504
688.5	-3.63636e-05	0.000172727	-0.000166012	-0.000266466
688	6.36364e-05	0.000172727	-9.49734e-05	-9.5428e-05
687.5	-3.63636e-05	0.000172727	-0.000223935	-0.00022439
687	-0.000236364	0.000172727	-0.000152897	-5.33517e-05
686.5	-0.000136364	0.000172727	1.81409e-05	1.76864e-05
686	-3.63636e-05	0.000472727	-0.000110821	-0.000211275
685.5	-3.63636e-05	0.000172727	-0.000139783	-0.000340237
685	6.36364e-05	0.000272727	-0.000468745	-0.000269199
684.5	0.000163636	0.000172727	-0.000397707	-0.000398161
684	6.36364e-05	0.000272727	-0.000326668	-0.000327123
683.5	-3.63636e-05	7.27273e-05	-0.00025563	-0.000156085
683	6.36364e-05	7.27273e-05	-8.45922e-05	-0.000285047
682.5	-3.63636e-05	7.27273e-05	-0.000113554	-0.000214009
682	0.000163636	0.000172727	-0.000242516	-0.000142971
681.5	0.000263636	0.000172727	-0.000371478	-0.000171932
681	0.000263636	0.000172727	-0.00030044	-0.000100894
680.5	6.36364e-05	0.000272727	-0.000329402	-0.000229856
680	0.000463636	0.000272727	-0.000158364	-0.000358818
679.5	0.000263636	0.000372727	-0.000287325	-0.00028778
679	0.000263636	7.27273e-05	-0.000416287	-0.000316742
678.5	6.36364e-05	7.27273e-05	-0.000545249	-0.000145704
678	0.000263636	0.000172727	-0.000274211	-0.000274666
677.5	6.36364e-05	0.000172727	-0.000203173	-0.000203627
677	-3.63636e-05	0.000272727	-0.000232135	-0.000332589
676.5	0.000263636	0.000272727	-0.000361097	-0.000261551
676	6.36364e-05	0.000372727	-0.000290059	-0.000190513
675.5	0.000463636	0.000272727	-0.00061902	-0.000319475
675	0.000663636	0.000272727	-0.000647982	-0.000348437
674.5	0.000263636	0.000272727	-0.000476944	-0.000277399
674	0.000263636	0.000372727	-0.000305906	-0.000506361
673.5	0.000463636	0.000472727	-0.000534868	-0.000335323
673	0.000263636	0.000372727	-0.00046383	-0.000164284
672.5	0.000163636	0.000372727	-0.000492792	-0.000193246
672	0.000163636	0.000172727	-0.000521754	-0.000622208
671.5	0.000363636	7.27273e-05	-0.000450716	-0.00035117
671	0.000163636	0.000172727	-0.000379677	-0.000380132
670.5	0.000463636	0.000272727	-0.000608639	-0.000409094
670	0.000363636	0.000372727	-0.000437601	-0.000238056
669.5	0.000363636	0.000472727	-0.000266563	-0.000267018
669	0.000563636	0.000272727	-0.000495525	-0.00039598
668.5	0.000163636	0.000372727	-0.000424487	-0.000424941
668	6.36364e-05	0.000272727	-0.000453449	-0.000453903
667.5	0.000263636	0.000372727	-0.000582411	-0.000282865
667	0.000563636	0.000372727	-0.000511373	-0.000311827
666.5	0.000263636	0.000272727	-0.000640334	-0.000440789
666	0.000163636	0.000172727	-0.000369296	-0.000369751
665.5	0.000263636	0.000172727	-0.000298258	-0.000398713
665	0.000263636	0.000172727	-0.00062722	-0.000227675
664.5	0.000263636	0.000172727	-0.000356182	-5.66365e-05
664	0.000363636	0.000172727	-0.000285144	-0.000285598
663.5	0.000263636	0.000372727	-0.000314106	-0.00031456
663	0.000463636	0.000472727	-0.000343068	-0.000443522
662.5	0.000563636	0.000372727	-0.000372029	-0.000272484
662	0.000463636	0.000472727	-0.000400991	-0.000101446
661.5	0.000463636	0.000372727	-0.000729953	-0.000330408
661	0.000563636	0.000172727	-0.000458915	-0.00045937
660.5	0.000563636	0.000372727	-0.000387877	-0.000388332
660	0.000363636	0.000272727	-0.000516839	-0.000117293
659.5	0.000463636	0.000472727	-0.000445801	-4.62553e-05
659	0.000663636	0.000272727	-0.000374763	-7.52172e-05
658.5	0.000463636	0.000372727	-0.000503725	-0.000204179
658	0.000463636	0.000272727	-0.000432686	-0.000233141
657.5	0.000663636	0.000372727	-0.000361648	-0.000362103
657	0.000563636	0.000572727	-0.00029061	-0.000491065
656.5	0.000463636	0.000372727	-0.000619572	-0.000220027
656	0.000463636	0.000572727	-0.000548534	-0.000348988
655.5	0.000463636	0.000572727	-0.000577496	-0.00027795
655	0.000363636	0.000372727	-0.000606458	-0.000306912
654.5	0.000563636	0.000272727	-0.00033542	-0.000335874
654	0.000363636	0.000372727	-0.000464381	-0.000164836
653.5	0.000463636	0.000372727	-0.000593343	-0.000293798
653	0.000863636	0.000672727	-0.000722305	-0.00042276
652.5	0.000863636	0.000772727	-0.000551267	-0.000351722
652	0.000763636	0.000572727	-0.000380229	-0.000380684
651.5	0.000563636	0.000572727	-0.000409191	-0.000309645
651	0.000563636	0.000472727	-0.000338153	-0.000438607
650.5	0.000563636	0.000572727	-0.000667115	-0.000267569
650	0.000463636	0.000572727	-0.000696077	-0.000396531
649.5	0.000463636	0.000772727	-0.000625038	-0.000825493
649	0.000563636	0.000972727	-0.000554	-0.000554455
648.5	0.000663636	0.000872727	-0.000482962	-0.000383417
648	0.000863636	0.000872727	-0.000411924	-0.000312379
647.5	0.000463636	0.000772727	-0.000540886	-0.00024134
647	0.000463636	0.000772727	-0.000369848	-0.000270302
646.5	0.000663636	0.000972727	-0.00019881	-0.000399264
646	0.000563636	0.000772727	-0.000327772	-0.000328226
645.5	0.000463636	0.000672727	-0.000356733	-0.000257188
645	0.000863636	0.000572727	-0.000485695	-0.00038615
644.5	0.000763636	0.000472727	-0.000514657	-0.000215112
644	0.000963636	0.000572727	-0.000643619	-0.000344074
643.5	0.000963636	0.000572727	-0.000572581	-0.000373036
643	0.000763636	0.000672727	-0.000501543	-0.000301997
642.5	0.000563636	0.000672727	-0.000530505	-0.000230959
642	0.000663636	0.000472727	-0.000559467	-0.000259921
641.5	0.000663636	0.000472727	-0.000388429	-0.000288883
641	0.000563636	0.000572727	-0.00031739	-0.000317845
640.5	0.000763636	0.000672727	-0.000246352	-0.000346807
640	0.000963636	0.000572727	-0.000375314	-0.000275769
639.5	0.000763636	0.000572727	-0.000504276	-4.73062e-06
639	0.000763636	0.000772727	-0.000333238	-0.000233693
638.5	0.000763636	0.000672727	-0.0002622	-0.000262654
638	0.000863636	0.000772727	-0.000491162	-0.000391616
637.5	0.000863636	0.000872727	-0.000520124	-0.000520578
637	0.000763636	0.000972727	-0.000649085	-0.00034954
636.5	0.000763636	0.00107273	-0.000578047	-0.000178502
636	0.000863636	0.000872727	-0.000607009	-0.000307464
635.5	0.00126364	0.000872727	-0.000535971	-0.000336426
635	0.000963636	0.000772727	-0.000364933	-0.000165388
634.5	0.000863636	0.000672727	-0.000493895	-0.000394349
634	0.000963636	0.000772727	-0.000422857	-0.000223311
633.5	0.000963636	0.000772727	-0.000551819	-0.000152273
633	0.000863636	0.000772727	-0.000380781	-0.000281235
632.5	0.000963636	0.000972727	-0.000709742	-0.000310197
632	0.000963636	0.000672727	-0.000438704	-0.000339159
631.5	0.000863636	0.000972727	-0.000467666	-0.000368121
631	0.000963636	0.000672727	-0.000396628	-0.000297083
630.5	0.00116364	0.000872727	-0.00042559	-2.60445e-05
630	0.00106364	0.000972727	-0.000454552	-0.000255006
629.5	0.00106364	0.000972727	-0.000483514	-0.000283968
629	0.00126364	0.000872727	-0.000512476	-0.00031293
628.5	0.000963636	0.000872727	-0.000541438	-0.000141892
628	0.00106364	0.000772727	-0.000670399	-7.08539e-05
627.5	0.00106364	0.000672727	-0.000399361	-9.98158e-05
627	0.000963636	0.000772727	-0.000428323	-0.000128778
626.5	0.000863636	0.000872727	-0.000457285	-0.00035774
626	0.00116364	0.000972727	-0.000686247	-0.000386701
625.5	0.00106364	0.000972727	-0.000715209	-0.000515663
625	0.00116364	0.00107273	-0.000744171	-0.000344625
624.5	0.00126364	0.00117273	-0.000473133	-0.000273587
624	0.000963636	0.00117273	-0.000402094	-0.000402549
623.5	0.00106364	0.000972727	-0.000331056	-0.000231511
623	0.00116364	0.00107273	-0.000560018	-0.000260473
622.5	0.00106364	0.000872727	-0.00058898	-0.000289435
622	0.000963636	0.000872727	-0.000517942	-1.83965e-05
621.5	0.00106364	0.000872727	-0.000546904	-4.73584e-05
621	0.00126364	0.000972727	-0.000475866	-0.00037632
620.5	0.00116364	0.00117273	-0.000504828	-0.000205282
620	0.00126364	0.00127273	-0.00053379	-0.000334244
619.5	0.00126364	0.00127273	-0.000662751	-0.000263206
619	0.000963636	0.00117273	-0.000591713	-0.000192168
618.5	0.00116364	0.000972727	-0.000420675	-0.00012113
618	0.00136364	0.00117273	-0.000449637	-0.000250092
617.5	0.00116364	0.00117273	-0.000478599	-0.000379053
617	0.00136364	0.00117273	-0.000507561	-0.000208015
616.5	0.00146364	0.00107273	-0.000336523	-0.000136977
616	0.00126364	0.00107273	-0.000365485	-0.000165939
615.5	0.00126364	0.00127273	-0.000394446	-0.000194901
615	0.00136364	0.000872727	-0.000323408	-2.38629e-05
614.5	0.00116364	0.00107273	-0.00055237	-0.000452825
614	0.00136364	0.00107273	-0.000581332	-8.17867e-05
613.5	0.00126364	0.00127273	-0.000410294	-0.000310749
613	0.00126364	0.00127273	-0.000339256	-0.00013971
612.5	0.00146364	0.00127273	-0.000268218	-6.86723e-05
612	0.00156364	0.00127273	-0.00039718	-9.76342e-05
611.5	0.00116364	0.00127273	-0.000426142	-0.000226596
611	0.00126364	0.00127273	-0.000455103	-0.000255558
610.5	0.00146364	0.00127273	-0.000484065	-8.45198e-05
610	0.00136364	0.00117273	-0.000313027	8.65183e-05
609.5	0.00136364	0.00137273	-0.000541989	-4.24436e-05
609	0.00156364	0.00117273	-0.000270951	-7.14055e-05
608.5	0.00126364	0.00137273	-0.000299913	-0.000300367
608	0.00156364	0.00137273	-0.000328875	-2.93293e-05
607.5	0.00166364	0.00137273	-0.000457837	0.000141709
607	0.00156364	0.00147273	-0.000286798	1.2747e-05
606.5	0.00126364	0.00117273	-0.00011576	8.37851e-05
606	0.00166364	0.00127273	-0.000344722	-4.51768e-05
605.5	0.00136364	0.00127273	-0.000373684	-0.000174139
605	0.00146364	0.00127273	-2.64602e-06	9.68994e-05
604.5	0.00136364	0.00127273	-0.000131608	0.000167938
604	0.00136364	0.00137273	-0.00016057	0.000238976
603.5	0.00126364	0.00127273	-0.000189532	-8.99862e-05
603	0.00136364	0.00137273	-0.000218494	8.10519e-05
602.5	0.00146364	0.00147273	-0.000347455	-4.791e-05
602	0.00126364	0.00127273	-7.64173e-05	0.000123128
601.5	0.00166364	0.00127273	-0.000105379	9.41663e-05
601	0.00156364	0.00147273	-0.000134341	-3.47956e-05
600.5	0.00136364	0.00147273	-6.3303e-05	0.000336242
600	0.00146364	0.00177273	7.73515e-06	0.000207281
599.5	0.00166364	0.00147273	-0.000221227	-0.000121681
599	0.00166364	0.00147273	-5.01886e-05	0.000249357
598.5	0.00176364	0.00147273	0.00022085	0.000320395
598	0.00176364	0.00147273	9.18876e-05	0.000191433
597.5	0.00166364	0.00137273	-0.000137074	0.000262471
597	0.00146364	0.00157273	-0.000166036	0.000233509
596.5	0.00156364	0.00157273	0.000205002	4.54742e-06
596	0.00136364	0.00177273	-2.39599e-05	0.000275586
595.5	0.00146364	0.00177273	4.70782e-05	0.000446624
595	0.00166364	0.00177273	1.81163e-05	0.000217662
594.5	0.00166364	0.00187273	-1.08456e-05	0.0003887
594	0.00166364	0.00177273	6.01926e-05	0.000259738
593.5	0.00176364	0.00197273	0.000331231	0.000330776
593	0.00176364	0.00187273	0.000402269	0.000301814
592.5	0.00156364	0.00177273	0.000273307	0.000272852
592	0.00146364	0.00197273	0.000144345	0.00024389
591.5	0.00156364	0.00167273	0.000115383	0.000314929
591	0.00166364	0.00157273	0.000186421	0.000385967
590.5	0.00196364	0.00177273	0.000257459	-4.29952e-05
590	0.00176364	0.00157273	0.000128497	0.000128043
589.5	0.00156364	0.00167273	9.95356e-05	0.000499081
589	0.00166364	0.00157273	0.000170574	0.000370119
588.5	0.00176364	0.00167273	0.000141612	0.000141157
588	0.00156364	0.00167273	0.00021265	0.000312195
587.5	0.00166364	0.00177273	0.000283688	0.000183234
587	0.00176364	0.00187273	0.000354726	0.000454272
586.5	0.00186364	0.00207273	0.000425764	0.00062531
586	0.00186364	0.00187273	0.000296802	0.000396348
585.5	0.00176364	0.00177273	0.000267841	0.000267386
585	0.00176364	0.00177273	0.000438879	0.000338424
584.5	0.00206364	0.00187273	0.000309917	0.000409462
584	0.00196364	0.00197273	0.000280955	0.0003805
583.5	0.00176364	0.00197273	0.000351993	0.000551538
583	0.00166364	0.00207273	0.000523031	0.000522577
582.5	0.00186364	0.00207273	0.000594069	0.000593615
582	0.00176364	0.00187273	0.000565107	0.000664653
581.5	0.00186364	0.00197273	0.000536145	0.000535691
581	0.00186364	0.00207273	0.000907184	0.000706729
580.5	0.00196364	0.00217273	0.000778222	0.000777767
580	0.00176364	0.00227273	0.00084926	0.000648805
579.5	0.00216364	0.00197273	0.000620298	0.000619843
579	0.00186364	0.00217273	0.000791336	0.000590882
578.5	0.00206364	0.00207273	0.000862374	0.00056192
578	0.00206364	0.00217273	0.000933412	0.000532958
577.5	0.00186364	0.00227273	0.00090445	0.000703996
577	0.00186364	0.00227273	0.000875489	0.000675034
576.5	0.00186364	0.00227273	0.000946527	0.000746072
576	0.00206364	0.00247273	0.00111756	0.00081711
575.5	0.00206364	0.00237273	0.0011886	0.000588148
575	0.00206364	0.00237273	0.00115964	0.000759186
574.5	0.00206364	0.00227273	0.00103068	0.000730225
574	0.00196364	0.00237273	0.00110172	0.000701263
573.5	0.00216364	0.00257273	0.00137276	0.000672301
573	0.00196364	0.00227273	0.00134379	0.000743339
572.5	0.00186364	0.00247273	0.00121483	0.000514377
572	0.00206364	0.00247273	0.00138587	0.000585415
571.5	0.00226364	0.00247273	0.00135691	0.000956453
571	0.00206364	0.00257273	0.00132795	0.000827491
570.5	0.00216364	0.00287273	0.00159898	0.000798529
570	0.00216364	0.00267273	0.00177002	0.000969568
569.5	0.00196364	0.00277273	0.00154106	0.000840606
569	0.00216364	0.00287273	0.0016121	0.00101164
568.5	0.00216364	0.00287273	0.00168314	0.000982682
568	0.00206364	0.00287273	0.00165417	0.00085372
567.5	0.00226364	0.00297273	0.00172521	0.000724758
567	0.00246364	0.00307273	0.00179625	0.000795796
566.5	0.00236364	0.00317273	0.00176729	0.000766834
566	0.00246364	0.00307273	0.00173833	0.000937873
565.5	0.00236364	0.00307273	0.00180937	0.00100891
565	0.00236364	0.00317273	0.0021804	0.00117995
564.5	0.00236364	0.00337273	0.00235144	0.00125099
564	0.00226364	0.00347273	0.00232248	0.00122203
563.5	0.00226364	0.00337273	0.00249352	0.00119306
563	0.00226364	0.00357273	0.00246456	0.0012641
562.5	0.00256364	0.00347273	0.00253559	0.00133514
562	0.00236364	0.00337273	0.00270663	0.00130618
561.5	0.00236364	0.00327273	0.00297767	0.00127722
561	0.00246364	0.00357273	0.00284871	0.00134825
560.5	0.00256364	0.00357273	0.00291975	0.00141929
560	0.00256364	0.00367273	0.00299078	0.00119033
559.5	0.00246364	0.00357273	0.00306182	0.00136137
559	0.00246364	0.00397273	0.00333286	0.00153241
558.5	0.00256364	0.00397273	0.0036039	0.00150344
558	0.00276364	0.00407273	0.00367494	0.00157448
557.5	0.00276364	0.00407273	0.00354598	0.00154552
557	0.00266364	0.00417273	0.00381701	0.00151656
556.5	0.00266364	0.00457273	0.00398805	0.0016876
556	0.00276364	0.00457273	0.00395909	0.00175863
555.5	0.00266364	0.00457273	0.00403013	0.00162967
555	0.00276364	0.00457273	0.00420117	0.00170071
554.5	0.00276364	0.00457273	0.0043722	0.00177175
554	0.00266364	0.00467273	0.00454324	0.00174279
553.5	0.00276364	0.00477273	0.00481428	0.00201383
553	0.00296364	0.00497273	0.00478532	0.00218486
552.5	0.00266364	0.00497273	0.00495636	0.0021559
552	0.00266364	0.00507273	0.00502739	0.00212694
551.5	0.00296364	0.00507273	0.00509843	0.00219798
551	0.00286364	0.00517273	0.00526947	0.00206902
550.5	0.00266364	0.00527273	0.00554051	0.00224005
550	0.00296364	0.00547273	0.00561155	0.00231109
549.5	0.00296364	0.00557273	0.00578258	0.00208213
549	0.00296364	0.00567273	0.00575362	0.00225317
548.5	0.00306364	0.00557273	0.00592466	0.00212421
548	0.00286364	0.00557273	0.0060957	0.00209524
547.5	0.00286364	0.00557273	0.00636674	0.00246628
547	0.00306364	0.00597273	0.00653778	0.00233732
546.5	0.00306364	0.00607273	0.00680881	0.00230836
546	0.00266364	0.00627273	0.00697985	0.0025794
545.5	0.00276364	0.00637273	0.00715089	0.00245044
545	0.00316364	0.00647273	0.00712193	0.00232147
544.5	0.00306364	0.00657273	0.00739297	0.00259251
544	0.00306364	0.00667273	0.007664	0.00266355
543.5	0.00326364	0.00677273	0.00763504	0.00263459
543	0.00326364	0.00697273	0.00790608	0.00260563
542.5	0.00336364	0.00697273	0.00807712	0.00257666
542	0.00346364	0.00717273	0.00834816	0.0027477
541.5	0.00316364	0.00717273	0.00861919	0.00271874
541	0.00326364	0.00727273	0.00899023	0.00288978
540.5	0.00336364	0.00747273	0.00906127	0.00276082
540	0.00336364	0.00787273	0.00913231	0.00303185
539.5	0.00346364	0.00787273	0.00940335	0.00290289
539	0.00376364	0.00827273	0.00957439	0.00287393
538.5	0.00346364	0.00827273	0.0100454	0.00314497
538	0.00376364	0.00807273	0.0101165	0.00341601
537.5	0.00376364	0.00847273	0.0106875	0.00328705
537	0.00376364	0.00857273	0.0104585	0.00325808
536.5	0.00346364	0.00877273	0.0108296	0.00332912
536	0.00336364	0.00907273	0.0119006	0.00380016
535.5	0.00336364	0.00907273	0.0118717	0.0040712
535	0.00356364	0.00927273	0.0123427	0.00404224
534.5	0.00376364	0.00927273	0.0125137	0.00371327
534	0.00386364	0.00947273	0.0125848	0.00368431
533.5	0.00386364	0.00987273	0.0129558	0.00365535
533	0.00386364	0.0100727	0.0133268	0.00372639
532.5	0.00376364	0.0102727	0.0133979	0.00399743
532	0.00386364	0.0102727	0.0139689	0.00396846
531.5	0.00336364	0.0104727	0.01414	0.0040395
531	0.00346364	0.0106727	0.014411	0.00431054
530.5	0.00376364	0.0108727	0.014882	0.00428158
530	0.00386364	0.0110727	0.0153531	0.00475262
529.5	0.00406364	0.0113727	0.0154241	0.00462366
529	0.00406364	0.0118727	0.0157951	0.00479469
528.5	0.00406364	0.0117727	0.0160662	0.00476573
528	0.00406364	0.0119727	0.0165372	0.00463677
527.5	0.00436364	0.0121727	0.0169083	0.00490781
527	0.00416364	0.0123727	0.0172793	0.00477885
526.5	0.00416364	0.0124727	0.0173503	0.00474988
526	0.00426364	0.0127727	0.0177214	0.00502092
525.5	0.00426364	0.0130727	0.0180924	0.00479196
525	0.00416364	0.0130727	0.0185635	0.004763
524.5	0.00446364	0.0132727	0.0189345	0.00513404
524	0.00436364	0.0135727	0.0194055	0.00550507
523.5	0.00456364	0.0139727	0.0200766	0.00557611
523	0.00456364	0.0141727	0.0200476	0.00584715
522.5	0.00456364	0.0143727	0.0203186	0.00571819
522	0.00466364	0.0147727	0.0208897	0.00548923
521.5	0.00466364	0.0148727	0.0212607	0.00586026
521	0.00476364	0.0150727	0.0216318	0.0059313
520.5	0.00466364	0.0152727	0.0219028	0.00590234
520	0.00446364	0.0155727	0.0219738	0.00587338
519.5	0.00486364	0.0158727	0.0224449	0.00604442
519	0.00496364	0.0160727	0.0231159	0.00611546
518.5	0.00496364	0.0161727	0.0233869	0.00628649
518	0.00506364	0.0165727	0.023758	0.00665753
517.5	0.00506364	0.0167727	0.024329	0.00652857
517	0.00506364	0.0172727	0.0247001	0.00679961
516.5	0.00506364	0.0174727	0.0249711	0.00667065
516	0.00496364	0.0174727	0.0254421	0.00684168
515.5	0.00506364	0.0176727	0.0259132	0.00701272
515	0.00546364	0.0179727	0.0261842	0.00718376
514.5	0.00526364	0.0183727	0.0266553	0.0070548
514	0.00536364	0.0185727	0.0269263	0.00722584
513.5	0.00546364	0.0187727	0.0272973	0.00739687
513	0.00556364	0.0190727	0.0276684	0.00736791
512.5	0.00546364	0.0192727	0.0280394	0.00763895
512	0.00546364	0.0196727	0.0285104	0.00760999
511.5	0.00546364	0.0198727	0.0287815	0.00768103
511	0.00566364	0.0201727	0.0291525	0.00805207
510.5	0.00586364	0.0206727	0.0297236	0.0082231
510	0.00566364	0.0207727	0.0301946	0.00819414
509.5	0.00566364	0.0210727	0.0306656	0.00826518
509	0.00606364	0.0210727	0.0310367	0.00843622
508.5	0.00606364	0.0214727	0.0312077	0.00830726
508	0.00586364	0.0217727	0.0316787	0.00857829
507.5	0.00596364	0.0216727	0.0319498	0.00854933
507	0.00616364	0.0221727	0.0322208	0.00862037
506.5	0.00616364	0.0222727	0.0328919	0.00889141
506	0.00626364	0.0227727	0.0331629	0.00896245
505.5	0.00616364	0.0230727	0.0335339	0.00883348
505	0.00636364	0.0233727	0.034005	0.00920452
504.5	0.00636364	0.0234727	0.034576	0.00947556
504	0.00656364	0.0234727	0.0350471	0.0095466
503.5	0.00646364	0.0237727	0.0354181	0.00971764
503	0.00646364	0.0242727	0.0359891	0.00988868
502.5	0.00656364	0.0242727	0.0361602	0.00975971
502	0.00676364	0.0248727	0.0364312	0.0102308
501.5	0.00656364	0.0248727	0.0366022	0.0104018
501	0.00696364	0.0254727	0.0371733	0.0102728
500.5	0.00696364	0.0254727	0.0376443	0.0104439
500	0.00706364	0.0257727	0.0379154	0.0106149
499.5	0.00726364	0.0259727	0.0382864	0.0107859
499	0.00696364	0.0260727	0.0386574	0.010757
498.5	0.00706364	0.0265727	0.0388285	0.011028
498	0.00716364	0.0268727	0.0392995	0.0110991
497.5	0.00706364	0.0271727	0.0396705	0.0111701
497	0.00726364	0.0272727	0.0400416	0.0111411
496.5	0.00746364	0.0273727	0.0403126	0.0113122
496	0.00756364	0.0275727	0.0406837	0.0115832
495.5	0.00736364	0.0276727	0.0410547	0.0115542
495	0.00756364	0.0278727	0.0411257	0.0117253
494.5	0.00726364	0.0278727	0.0415968	0.0117963
494	0.00766364	0.0280727	0.0416678	0.0118674
493.5	0.00766364	0.0282727	0.0422389	0.0117384
493	0.00746364	0.0287727	0.0423099	0.0121094
492.5	0.00766364	0.0290727	0.0427809	0.0123805
492	0.00796364	0.0292727	0.043052	0.0124515
491.5	0.00816364	0.0294727	0.043623	0.0126226
491	0.00816364	0.0295727	0.043794	0.0126936
490.5	0.00816364	0.0295727	0.0439651	0.0126646
490	0.00826364	0.0297727	0.0441361	0.0130357
489.5	0.00856364	0.0303727	0.0444072	0.0132067
489	0.00836364	0.0306727	0.0446782	0.0131777
488.5	0.00816364	0.0307727	0.0449492	0.0134488
488	0.00806364	0.0306727	0.0451203	0.0134198
487.5	0.00866364	0.0308727	0.0455913	0.0134909
487	0.00866364	0.0311727	0.0455623	0.0136619
486.5	0.00866364	0.0312727	0.0459334	0.0138329
486	0.00876364	0.0312727	0.0462044	0.013904
485.5	0.00906364	0.0318727	0.0462755	0.014175
485	0.00876364	0.0321727	0.0464465	0.014146
484.5	0.00916364	0.0321727	0.0467175	0.0143171
484	0.00886364	0.0324727	0.0466886	0.0146881
483.5	0.00866364	0.0323727	0.0469596	0.0147592
483	0.00906364	0.0323727	0.0470307	0.0147302
482.5	0.00906364	0.0325727	0.0474017	0.0149012
482	0.00896364	0.0324727	0.0476727	0.0149723
481.5	0.00936364	0.0325727	0.0477438	0.0147433
481	0.00936364	0.0328727	0.0478148	0.0149144
480.5	0.00916364	0.0328727	0.0477858	0.0153854
480	0.00946364	0.0329727	0.0479569	0.0152564
479.5	0.00946364	0.0333727	0.0482279	0.0155275
479	0.00956364	0.0333727	0.048399	0.0156985
478.5	0.00986364	0.0337727	0.04837	0.0155695
478	0.00986364	0.0339727	0.048641	0.0158406
477.5	0.00986364	0.0339727	0.0487121	0.0161116
477	0.0100636	0.0338727	0.0486831	0.0161827
476.5	0.0100636	0.0340727	0.0492542	0.0162537
476	0.00996364	0.0342727	0.0491252	0.0162247
475.5	0.0100636	0.0343727	0.0488962	0.0161958
475	0.0102636	0.0341727	0.0489673	0.0164668
474.5	0.0101636	0.0342727	0.0490383	0.0167378
474	0.0103636	0.0343727	0.0492093	0.0166089
473.5	0.0102636	0.0344727	0.0492804	0.0170799
473	0.0103636	0.0345727	0.0496514	0.017051
472.5	0.0105636	0.0346727	0.0496225	0.016922
472	0.0108636	0.0348727	0.0495935	0.017293
471.5	0.0106636	0.0348727	0.0493645	0.0174641
471	0.0107636	0.0351727	0.0495356	0.0174351
470.5	0.0109636	0.0349727	0.0494066	0.0174062
470	0.0107636	0.0347727	0.0494776	0.0173772
469.5	0.0106636	0.0347727	0.0496487	0.0175482
469	0.0109636	0.0348727	0.0495197	0.0178193
468.5	0.0110636	0.0350727	0.0494908	0.0180903
468	0.0111636	0.0354727	0.0495618	0.0179613
467.5	0.0112636	0.0352727	0.0496328	0.0183324
467	0.0113636	0.0352727	0.0498039	0.0185034
466.5	0.0115636	0.0352727	0.0495749	0.0182745
466	0.0115636	0.0354727	0.049746	0.0183455
465.5	0.0113636	0.0351727	0.049517	0.0186165
465	0.0113636	0.0352727	0.049488	0.0185876
464.5	0.0116636	0.0352727	0.0495591	0.0187586
464	0.0117636	0.0353727	0.0491301	0.0189296
463.5	0.0116636	0.0353727	0.0495011	0.0190007
463	0.0118636	0.0353727	0.0493722	0.0190717
462.5	0.0118636	0.0354727	0.0490432	0.0192428
462	0.0120636	0.0351727	0.0491143	0.0193138
461.5	0.0121636	0.0351727	0.0489853	0.0192848
461	0.0120636	0.0352727	0.0488563	0.0195559
460.5	0.0120636	0.0354727	0.0491274	0.0198269
460	0.0123636	0.0354727	0.0489984	0.020098
459.5	0.0125636	0.0356727	0.0491694	0.020069
459	0.0123636	0.0354727	0.0490405	0.01984
458.5	0.0125636	0.0353727	0.0486115	0.0200111
458	0.0124636	0.0353727	0.0484826	0.0201821
457.5	0.0124636	0.0352727	0.0483536	0.0201531
457	0.0125636	0.0353727	0.0482246	0.0201242
456.5	0.0125636	0.0352727	0.0480957	0.0202952
456	0.0127636	0.0351727	0.0479667	0.0203663
455.5	0.0130636	0.0350727	0.0478378	0.0205373
455	0.0127636	0.0350727	0.0478088	0.0205083
454.5	0.0129636	0.0349727	0.0475798	0.0207794
454	0.0130636	0.0348727	0.0477509	0.0209504
453.5	0.0132636	0.0348727	0.0476219	0.0211214
453	0.0134636	0.0350727	0.0477929	0.0211925
452.5	0.0135636	0.0349727	0.047464	0.0212635
452	0.0134636	0.0348727	0.047235	0.0214346
451.5	0.0133636	0.0347727	0.0470061	0.0215056
451	0.0137636	0.0346727	0.0469771	0.0214766
450.5	0.0137636	0.0345727	0.0465481	0.0215477
450	0.0136636	0.0345727	0.0465192	0.0213187
449.5	0.0136636	0.0346727	0.0463902	0.0214898
449	0.0140636	0.0345727	0.0462612	0.0218608
448.5	0.0141636	0.0344727	0.0460323	0.0219318
448	0.0142636	0.0344727	0.0461033	0.0220029
447.5	0.0143636	0.0344727	0.0458744	0.0220739
447	0.0143636	0.0343727	0.0457454	0.0222449
446.5	0.0147636	0.0343727	0.0457164	0.022316
446	0.0146636	0.0346727	0.0454875	0.022387
445.5	0.0144636	0.0344727	0.0450585	0.0221581
445	0.0144636	0.0343727	0.0449296	0.0224291
444.5	0.0146636	0.0343727	0.0447006	0.0223001
444	0.0147636	0.0341727	0.0444716	0.0222712
443.5	0.0148636	0.0340727	0.0443427	0.0225422
443	0.0148636	0.0336727	0.0442137	0.0225132
442.5	0.0149636	0.0338727	0.0440847	0.0223843
442	0.0150636	0.0339727	0.0435558	0.0227553
441.5	0.0150636	0.0340727	0.0435268	0.0227264
441	0.0150636	0.0337727	0.0433979	0.0227974
440.5	0.0154636	0.0339727	0.0434689	0.0230684
440	0.0155636	0.0336727	0.0431399	0.0230395
439.5	0.0155636	0.0336727	0.043111	0.0229105
439	0.0156636	0.0335727	0.042782	0.0231816
438.5	0.0157636	0.0335727	0.042653	0.0233526
438	0.0158636	0.0336727	0.0425241	0.0234236
437.5	0.0161636	0.0334727	0.0425951	0.0237947
437	0.0159636	0.0333727	0.0423662	0.0236657
436.5	0.0158636	0.0331727	0.0418372	0.0236367
436	0.0162636	0.0330727	0.0419082	0.0239078
435.5	0.0162636	0.0331727	0.0418793	0.0241788
435	0.0164636	0.0331727	0.0417503	0.0240499
434.5	0.0164636	0.0330727	0.0413214	0.0239209
434	0.0168636	0.0329727	0.0409924	0.0238919
433.5	0.0170636	0.0330727	0.0405634	0.023863
433	0.0169636	0.0330727	0.0405345	0.024134
432.5	0.0169636	0.0328727	0.0403055	0.024305
432	0.0169636	0.0327727	0.0405765	0.0243761
431.5	0.0169636	0.0324727	0.0403476	0.0246471
431	0.0173636	0.0327727	0.0403186	0.0241182
430.5	0.0173636	0.0326727	0.0397897	0.0242892
430	0.0175636	0.0325727	0.0398607	0.0246602
429.5	0.0176636	0.0325727	0.0396317	0.0250313
429	0.0176636	0.0328727	0.0396028	0.0251023
428.5	0.0177636	0.0325727	0.0395738	0.0251734
428	0.0179636	0.0325727	0.0395448	0.0250444
427.5	0.0179636	0.0327727	0.0388159	0.0253154
427	0.0181636	0.0327727	0.0388869	0.0254865
426.5	0.0184636	0.0325727	0.038758	0.0255575
426	0.0182636	0.0326727	0.038729	0.0254285
425.5	0.0184636	0.0325727	0.0385	0.0256996
425	0.0186636	0.0324727	0.0384711	0.0255706
424.5	0.0190636	0.0323727	0.0382421	0.0259417
424	0.0192636	0.0325727	0.0382132	0.0262127
423.5	0.0193636	0.0323727	0.0378842	0.0261837
423	0.0193636	0.0324727	0.0378552	0.0263548
422.5	0.0197636	0.0321727	0.0378263	0.0264258
422	0.0199636	0.0323727	0.0376973	0.0265969
421.5	0.0199636	0.0323727	0.0375683	0.0267679
421	0.0198636	0.0323727	0.0374394	0.0268389
420.5	0.0204636	0.0324727	0.0370104	0.02701
420	0.0207636	0.0324727	0.0371815	0.026981
419.5	0.0207636	0.0325727	0.0371525	0.027352
419	0.0207636	0.0327727	0.0371235	0.0273231
418.5	0.0209636	0.0324727	0.0367946	0.0275941
418	0.0212636	0.0321727	0.0367656	0.0277652
417.5	0.0213636	0.0325727	0.0364366	0.0279362
417	0.0215636	0.0323727	0.0363077	0.0276072
416.5	0.0216636	0.0324727	0.0363787	0.0279783
416	0.0221636	0.0329727	0.0367498	0.0289493
415.5	0.0220636	0.0327727	0.0364208	0.0286203
415	0.0221636	0.0324727	0.0364918	0.0292914
414.5	0.0224636	0.0326727	0.0365629	0.0297624
414	0.0229636	0.0325727	0.0367339	0.0296335
413.5	0.0230636	0.0323727	0.036505	0.0299045
413	0.0233636	0.0327727	0.036376	0.0299755
412.5	0.0237636	0.0327727	0.036547	0.0301466
412	0.0236636	0.0329727	0.0362181	0.0305176
411.5	0.0240636	0.0327727	0.0360891	0.0305887
411	0.0240636	0.0329727	0.0360601	0.0308597
410.5	0.0239636	0.0329727	0.0363312	0.0309307
410	0.0245636	0.0329727	0.0359022	0.0310018
409.5	0.0247636	0.0328727	0.0358733	0.0311728
409	0.0245636	0.0332727	0.0358443	0.0317438
408.5	0.0248636	0.0332727	0.0353153	0.0317149
408	0.0249636	0.0333727	0.0356864	0.0317859
407.5	0.0253636	0.0327727	0.0356574	0.032157
407	0.0256636	0.0327727	0.0358284	0.032028
406.5	0.0256636	0.0325727	0.0355995	0.032599
406	0.0258636	0.0325727	0.0356705	0.0330701
405.5	0.0263636	0.0327727	0.0357416	0.0332411
405	0.0265636	0.0327727	0.0359126	0.0336121
404.5	0.0264636	0.0329727	0.0357836	0.0338832
404	0.0268636	0.0328727	0.0359547	0.0337542
403.5	0.0272636	0.0332727	0.0356257	0.0337253
403	0.0274636	0.0333727	0.0354968	0.0338963
402.5	0.0274636	0.0332727	0.0351678	0.0344673
402	0.0280636	0.0331727	0.0352388	0.0344384
401.5	0.0282636	0.0332727	0.0353099	0.0347094
401	0.0289636	0.0333727	0.0351809	0.0346805
400.5	0.0288636	0.0336727	0.0352519	0.0352515
400	0.0288636	0.0332727	0.035223	0.0353225
399.5	0.0291636	0.0336727	0.035194	0.0356936
399	0.0300636	0.0333727	0.0351651	0.0358646
398.5	0.0301636	0.0337727	0.0353361	0.0365356
398	0.0301636	0.0335727	0.0355071	0.0362067
397.5	0.0302636	0.0339727	0.0352782	0.0365777
397	0.0305636	0.0336727	0.0357492	0.0371488
396.5	0.0307636	0.0338727	0.0353202	0.0375198
396	0.0314636	0.0336727	0.0357913	0.0377908
395.5	0.0315636	0.0339727	0.0355623	0.0381619
395	0.0319636	0.0337727	0.0357334	0.0383329
394.5	0.0324636	0.0342727	0.0357044	0.0384039
394	0.0328636	0.0339727	0.0356754	0.038775
393.5	0.0330636	0.0340727	0.0354465	0.038846
393	0.0332636	0.0345727	0.0358175	0.0389171
392.5	0.0333636	0.0341727	0.0354886	0.0394881
392	0.0340636	0.0344727	0.0358596	0.0396591
391.5	0.0341636	0.0344727	0.0359306	0.0404302
391	0.0341636	0.0347727	0.0358017	0.0402012
390.5	0.0346636	0.0348727	0.0356727	0.0408723
390	0.0352636	0.0351727	0.0359437	0.0411433
389.5	0.0357636	0.0349727	0.0366148	0.0413143
389	0.0359636	0.0347727	0.0359858	0.0416854
388.5	0.0363636	0.0347727	0.0361569	0.0420564
388	0.0363636	0.0348727	0.0364279	0.0427274
387.5	0.0369636	0.0351727	0.0363989	0.0424985
387	0.0370636	0.0349727	0.03687	0.0431695
386.5	0.0370636	0.0353727	0.036841	0.0432406
386	0.0371636	0.0353727	0.036312	0.0437116
385.5	0.0382636	0.0355727	0.0370831	0.0438826
385	0.0381636	0.0354727	0.0371541	0.0448537
384.5	0.0383636	0.0357727	0.0369252	0.0446247
384	0.0392636	0.0357727	0.0371962	0.0449957
383.5	0.0391636	0.0359727	0.0374672	0.0451668
383	0.0394636	0.0356727	0.0372383	0.0454378
382.5	0.0398636	0.0361727	0.0372093	0.0455089
382	0.0400636	0.0356727	0.0372804	0.0461799
381.5	0.0402636	0.0360727	0.0377514	0.0462509
381	0.0408636	0.0361727	0.0375224	0.046822
380.5	0.0406636	0.0362727	0.0380935	0.047293
380	0.0412636	0.0361727	0.0380645	0.0475641
379.5	0.0414636	0.0360727	0.0385355	0.0478351
379	0.0417636	0.0359727	0.0383066	0.0486061
378.5	0.0419636	0.0362727	0.0387776	0.0485772
378	0.0416636	0.0362727	0.0388487	0.0485482
377.5	0.0421636	0.0363727	0.0388197	0.0489192
377	0.0427636	0.0365727	0.0388907	0.0495903
376.5	0.0431636	0.0365727	0.0391618	0.0495613
376	0.0433636	0.0363727	0.0393328	0.0501324
375.5	0.0433636	0.0366727	0.0393038	0.0502034
375	0.0438636	0.0364727	0.0390749	0.0501744
374.5	0.0444636	0.0364727	0.0391459	0.0503455
374	0.0444636	0.0365727	0.039017	0.0508165
373.5	0.0443636	0.0368727	0.039088	0.0511875
373	0.0442636	0.0370727	0.039759	0.0513586
372.5	0.0449636	0.0369727	0.0398301	0.0515296
372	0.0450636	0.0370727	0.0400011	0.0522007
371.5	0.0451636	0.0371727	0.0396722	0.0519717
371	0.0454636	0.0369727	0.0391432	0.0516427
370.5	0.0456636	0.0371727	0.0399142	0.0528138
370	0.0459636	0.0369727	0.0406853	0.0527848
369.5	0.0455636	0.0370727	0.0404563	0.0533559
369	0.0462636	0.0373727	0.0411273	0.0530269
368.5	0.0461636	0.0376727	0.0405984	0.0534979
368	0.0466636	0.0373727	0.0405694	0.053769
367.5	0.0467636	0.0378727	0.0409405	0.05424
367	0.0468636	0.0371727	0.0414115	0.054311
366.5	0.0471636	0.0373727	0.0415825	0.0549821
366	0.0468636	0.0369727	0.0415536	0.0547531
365.5	0.0472636	0.0375727	0.0415246	0.0549242
365	0.0472636	0.0378727	0.0416957	0.0549952
364.5	0.0482636	0.0367727	0.0404667	0.0537662
364	0.0485636	0.0371727	0.0404377	0.0545373
363.5	0.0481636	0.0377727	0.0404088	0.0545083
363	0.0482636	0.0374727	0.0404798	0.0547793
362.5	0.0485636	0.0375727	0.0411508	0.0550504
362	0.0482636	0.0377727	0.0413219	0.0550214
361.5	0.0483636	0.0379727	0.0416929	0.0556925
361	0.0488636	0.0378727	0.041764	0.0556635
360.5	0.0489636	0.0376727	0.041535	0.0556345
360	0.0488636	0.0380727	0.041306	0.0558056
359.5	0.0491636	0.0378727	0.0418771	0.0565766
359	0.0495636	0.0377727	0.0418481	0.0563477
358.5	0.0489636	0.0373727	0.0425191	0.0568187
358	0.0495636	0.0374727	0.0421902	0.0564897
357.5	0.0493636	0.0378727	0.0426612	0.0565608
357	0.0491636	0.0377727	0.0429323	0.0569318
356.5	0.0493636	0.0378727	0.0433033	0.0575028
356	0.0495636	0.0379727	0.0433743	0.0573739
355.5	0.0491636	0.0374727	0.0431454	0.0573449
355	0.0494636	0.0376727	0.0434164	0.057616
354.5	0.0490636	0.0371727	0.0437875	0.057487
354	0.0493636	0.0376727	0.0439585	0.058258
353.5	0.0491636	0.0378727	0.0438295	0.0583291
353	0.0496636	0.0380727	0.0444006	0.0583001
352.5	0.0489636	0.0377727	0.0441716	0.0580711
352	0.0495636	0.0383727	0.0442426	0.0584422
351.5	0.0491636	0.0380727	0.0445137	0.0581132
351	0.0495636	0.0379727	0.0439847	0.0584843
350.5	0.0493636	0.0374727	0.0442558	0.0590553
350	0.0490636	0.0372727	0.0446268	0.0591263
349.5	0.0489636	0.0372727	0.0445978	0.0592974
349	0.0492636	0.0376727	0.0452689	0.0594684
348.5	0.0487636	0.0375727	0.0460399	0.0592395
348	0.0492636	0.0378727	0.0460109	0.0596105
347.5	0.0490636	0.0376727	0.045782	0.0594815
347	0.0488636	0.0374727	0.046053	0.0600526
346.5	0.0495636	0.0377727	0.0460241	0.0601236
346	0.0491636	0.0376727	0.0466951	0.0600946
345.5	0.0485636	0.0379727	0.0469661	0.0601657
345	0.0486636	0.0375727	0.0467372	0.0603367
344.5	0.0488636	0.0374727	0.0472082	0.0601078
344	0.0488636	0.0370727	0.0474793	0.0603788
343.5	0.0480636	0.0372727	0.0475503	0.0606498
343	0.0481636	0.0368727	0.0477213	0.0605209
342.5	0.0483636	0.0366727	0.0480924	0.0601919
342	0.0478636	0.0369727	0.0477634	0.0608629
341.5	0.0482636	0.0371727	0.0486344	0.061434
341	0.0476636	0.0377727	0.0487055	0.061505
340.5	0.0478636	0.0376727	0.0494765	0.0614761
340	0.0482636	0.0377727	0.0490476	0.0617471
339.5	0.0477636	0.0373727	0.0496186	0.0609181
339	0.0475636	0.0374727	0.0492896	0.0613892
338.5	0.0475636	0.0367727	0.0496607	0.0614602
338	0.0475636	0.0375727	0.0500317	0.0617313
337.5	0.0471636	0.0375727	0.0506027	0.0618023
337	0.0476636	0.0370727	0.0510738	0.0621733
336.5	0.0470636	0.0370727	0.0510448	0.0619444
336	0.0471636	0.0376727	0.0515159	0.0629154
335.5	0.0480636	0.0372727	0.0518869	0.0634864
335	0.0472636	0.0378727	0.0527579	0.0634575
334.5	0.0475636	0.0377727	0.052629	0.0635285
334	0.0476636	0.0378727	0.0537	0.0642996
333.5	0.0466636	0.0380727	0.0540711	0.0645706
333	0.0468636	0.0378727	0.0545421	0.0645416
332.5	0.0464636	0.0378727	0.0555131	0.0655127
332	0.0468636	0.0376727	0.0558842	0.0655837
331.5	0.0458636	0.0375727	0.0562552	0.0660547
331	0.0459636	0.0379727	0.0572262	0.0658258
330.5	0.0462636	0.0374727	0.0574973	0.0665968
330	0.0458636	0.0375727	0.0582683	0.0668679
329.5	0.0454636	0.0377727	0.0587394	0.0674389
329	0.0457636	0.0377727	0.0592104	0.0678099
328.5	0.0454636	0.0373727	0.0600814	0.067781
328	0.0450636	0.0375727	0.0603525	0.068752
327.5	0.0449636	0.0381727	0.0602235	0.0684231
327	0.0450636	0.0378727	0.0610945	0.0691941
326.5	0.0454636	0.0380727	0.0617656	0.0686651
326	0.0458636	0.0381727	0.0619366	0.0687362
325.5	0.0450636	0.0377727	0.0620077	0.0693072
325	0.0451636	0.0378727	0.0627787	0.0697782
324.5	0.0447636	0.0380727	0.0635497	0.0706493
324	0.0446636	0.0384727	0.0640208	0.0705203
323.5	0.0450636	0.0382727	0.0648918	0.0712914
323	0.0443636	0.0381727	0.0645629	0.0709624
322.5	0.0442636	0.0379727	0.0647339	0.0712334
322	0.0444636	0.0382727	0.0649049	0.0706045
321.5	0.0438636	0.0384727	0.065276	0.0716755
321	0.0443636	0.0382727	0.065747	0.0711465
320.5	0.0446636	0.0384727	0.065718	0.0718176
320	0.0442636	0.0389727	0.0662891	0.0717886
319.5	0.0442636	0.0394727	0.0663601	0.0719597
319	0.0441636	0.0395727	0.0668312	0.0726307
318.5	0.0449636	0.0390727	0.0679022	0.0727017
318	0.0443636	0.0395727	0.0676732	0.0727728
317.5	0.0446636	0.0395727	0.0681443	0.0730438
317	0.0447636	0.0396727	0.0680153	0.0743149
316.5	0.0437636	0.0401727	0.0687863	0.0739859
316	0.0449636	0.0394727	0.0686574	0.0742569
315.5	0.0454636	0.0399727	0.0686284	0.073928
315	0.0445636	0.0405727	0.0690995	0.074899
314.5	0.0450636	0.0403727	0.0694705	0.07497
314	0.0448636	0.0404727	0.0703415	0.0751411
313.5	0.0447636	0.0413727	0.0701126	0.0753121
313	0.0448636	0.0415727	0.0708836	0.0755832
312.5	0.0456636	0.0410727	0.0709547	0.0764542
312	0.0457636	0.0418727	0.0725257	0.0766252
311.5	0.0463636	0.0417727	0.0722967	0.0773963
311	0.0466636	0.0423727	0.0728678	0.0777673
310.5	0.0465636	0.0424727	0.0733388	0.0777384
310	0.0474636	0.0432727	0.0738098	0.0784094
309.5	0.0477636	0.0438727	0.0745809	0.0789804
309	0.0480636	0.0440727	0.0752519	0.0794515
308.5	0.0491636	0.0454727	0.075323	0.0803225
308	0.0498636	0.0467727	0.075994	0.0808935
307.5	0.0505636	0.0474727	0.077065	0.0815646
307	0.0510636	0.0483727	0.0780361	0.0827356
306.5	0.0526636	0.0493727	0.0791071	0.0834067
306	0.0536636	0.0513727	0.0795781	0.0846777
305.5	0.0560636	0.0524727	0.0798492	0.0841487
305	0.0578636	0.0541727	0.0806202	0.0856198
304.5	0.0599636	0.0563727	0.0823913	0.0869908
304	0.0620636	0.0583727	0.0841623	0.0883618
303.5	0.0652636	0.0615727	0.0857333	0.0907329
303	0.0676636	0.0644727	0.0881044	0.0922039
302.5	0.0705636	0.0673727	0.0894754	0.094575
302	0.0744636	0.0708727	0.0925465	0.096646
301.5	0.0777636	0.0740727	0.0945175	0.099217
301	0.0824636	0.0792727	0.0974885	0.101388
300.5	0.0870636	0.0837727	0.10016	0.104559
300	0.0918636	0.0879727	0.104031	0.10783

## Sheet: T188A
	T188A
	11-cis retinal		all-trans retinal
Wavelength (nm)	Dark	Light	Dark	Light
700	0.00130315	0.000803054	0.000852481	0.000552417
699.5	0.000750566	0.000450476	0.00083494	0.000534877
699	0.000597988	0.000397897	0.000717399	0.000417336
698.5	0.000945409	0.000545318	0.000499859	0.000399795
698	0.000892831	0.00039274	0.000382318	0.000382254
697.5	0.000440252	0.000440161	0.000564777	0.000264714
697	0.000787674	0.000387583	0.000547237	0.000147173
696.5	0.000535095	0.000335004	0.000329696	0.000129632
696	0.000582516	0.000182426	0.000312155	0.000112092
695.5	0.000129938	0.000129847	0.000294615	9.4551e-05
695	0.000377359	7.72684e-05	0.000377074	-2.29897e-05
694.5	0.000324781	0.00012469	0.000359533	0.00015947
694	0.000372202	0.000372111	0.000541993	0.000341929
693.5	0.000219624	0.000219533	0.000324452	0.000224388
693	0.000367045	6.69541e-05	0.000206911	0.000106848
692.5	0.000514466	0.000214375	0.000289371	0.000189307
692	0.000361888	-3.82031e-05	0.00037183	0.000271766
691.5	0.000409309	-9.07817e-05	0.000354289	5.42255e-05
691	0.000156731	-0.00014336	0.000236748	0.000336685
690.5	0.000204152	-9.59388e-05	0.000519208	0.000519144
690	0.000451574	-4.85174e-05	0.000501667	0.000401603
689.5	0.000698995	0.000398904	0.000384126	0.000284063
689	0.000746416	0.000246325	0.000266586	6.65221e-05
688.5	0.000193838	0.000393747	0.000149045	4.89814e-05
688	4.12592e-05	-0.000158832	3.15044e-05	3.14407e-05
687.5	0.000188681	8.85897e-05	0.000213964	1.39e-05
687	3.61021e-05	-0.000163989	0.000396423	0.000296359
686.5	0.000183523	-0.000316567	0.000378882	0.000278819
686	0.000230945	-0.000169146	0.000261342	0.000161278
685.5	0.000278366	-2.17246e-05	0.000243801	4.37373e-05
685	0.000125788	-0.000274303	0.00022626	0.000126197
684.5	-2.67908e-05	-2.68817e-05	0.00030872	0.000308656
684	0.000120631	2.05397e-05	0.000391179	0.000391115
683.5	0.000168052	-0.000232039	0.000673638	0.000473575
683	0.000215473	0.000115383	0.000556097	0.000456034
682.5	-0.000237105	-0.000137196	0.000438557	0.000438493
682	0.000110316	-0.000189775	0.000621016	0.000220952
681.5	0.000257738	-0.000142353	0.000503475	0.000203412
681	0.000305159	5.06827e-06	0.000285935	0.000285871
680.5	-0.000147419	-0.00044751	0.000268394	0.00016833
680	2.02623e-09	-8.88829e-08	0.000450853	0.00025079
679.5	-5.25765e-05	-0.000152667	0.000333313	0.000433249
679	-0.000205155	-0.000405246	0.000415772	0.000515708
678.5	-5.77337e-05	-0.000257825	0.000598231	0.000498168
678	8.96877e-05	-0.000210403	0.000480691	0.000280627
677.5	-0.000162891	-0.000262982	0.00046315	0.000263086
677	-1.54694e-05	-0.00021556	0.000445609	0.000245546
676.5	-6.8048e-05	3.18611e-05	0.000428069	0.000128005
676	7.93734e-05	-0.000120717	0.000210528	1.04642e-05
675.5	2.67949e-05	-7.32961e-05	-0.000107013	-7.07645e-06
675	0.000174216	-0.000125875	7.54465e-05	-2.46171e-05
674.5	2.16377e-05	-7.84532e-05	0.000257906	-4.21578e-05
674	-0.000230941	-0.000231032	0.000140365	4.03015e-05
673.5	-0.000583519	-0.00048361	2.28244e-05	0.000322761
673	-0.000236098	-0.000236189	0.000305284	0.00010522
672.5	1.13234e-05	1.12325e-05	0.000187743	-0.000112321
672	-0.000141255	-0.000141346	7.02024e-05	7.01387e-05
671.5	-9.38337e-05	-0.000193925	0.000152662	0.000152598
671	0.000253588	-4.65032e-05	0.000235121	-6.49426e-05
670.5	1.0091e-06	-0.000199082	0.00011758	-8.24833e-05
670	4.84305e-05	-0.00045166	3.96374e-08	-2.3999e-08
669.5	-0.000204148	-0.000404239	0.000182499	8.24353e-05
669	-5.67266e-05	-5.68175e-05	0.000164958	0.000164895
668.5	-0.000309305	-0.000309396	4.74176e-05	0.000147354
668	-6.18838e-05	-6.19747e-05	2.98769e-05	-7.01867e-05
667.5	0.000185538	-1.45533e-05	-8.76638e-05	-0.000187727
667	3.29591e-05	-0.000167132	-0.000105204	-5.26812e-06
666.5	-1.96195e-05	-0.00021971	-2.27452e-05	7.71912e-05
666	-7.21981e-05	-0.000472289	0.000359714	0.000159651
665.5	-0.000224777	-0.000224868	0.000442173	0.00014211
665	0.000122645	-0.000377446	0.000124633	0.000124569
664.5	0.000370066	6.99753e-05	0.000207092	0.000107028
664	-0.000182512	0.000117397	0.000289551	8.94878e-05
663.5	-0.000135091	0.000164818	0.000272011	0.000271947
663	-0.00018767	-0.00018776	0.00015447	0.000254406
662.5	-0.000140248	-0.000440339	0.000336929	0.000136866
662	0.000107173	-0.000192918	0.000519389	1.9325e-05
661.5	0.000154595	-4.54962e-05	0.000301848	0.000201784
661	-9.79838e-05	-0.000198075	0.000484307	0.000284244
660.5	-0.000150562	-0.000350653	0.000466767	0.000166703
660	-3.14097e-06	-0.000203232	0.000249226	4.91623e-05
659.5	4.42805e-05	0.00014419	0.000131685	3.16216e-05
659	9.17019e-05	-0.000108389	0.000414145	0.000314081
658.5	0.000239123	0.000139032	0.000496604	0.00029654
658	8.65447e-05	-1.35462e-05	0.000379063	0.000279
657.5	3.39662e-05	3.38752e-05	0.000361522	0.000261459
657	0.000281388	0.000181297	0.000343982	0.000143918
656.5	2.8809e-05	0.000128718	0.000226441	0.000126377
656	0.00047623	7.61395e-05	0.0002089	8.83678e-06
655.5	0.000123652	-7.64391e-05	0.00039136	0.000191296
655	0.000171073	-0.000129018	0.000373819	0.000173755
654.5	0.000218495	-8.15962e-05	0.000156278	-4.37853e-05
654	0.000465916	0.000365825	0.000138738	-0.000261326
653.5	0.000113338	0.000113247	2.1197e-05	-0.000278867
653	0.000160759	-0.000239332	3.65629e-06	-0.000196407
652.5	0.00040818	8.0895e-06	-1.38844e-05	-0.000213948
652	0.000355602	5.55109e-05	0.000168575	-0.000131489
651.5	0.000203023	2.93235e-06	0.000251034	5.09706e-05
651	0.000350445	0.000250354	-6.65065e-05	3.34299e-05
650.5	0.000697866	0.000297775	0.000115953	-8.41108e-05
650	0.000345288	4.51966e-05	0.000198412	-0.000101651
649.5	9.2709e-05	-7.38195e-06	0.000180871	8.08079e-05
649	0.00014013	-5.99605e-05	0.000263331	0.000163267
648.5	0.000387552	-0.000212539	0.00034579	0.000145726
648	0.000334973	-6.51177e-05	0.000328249	0.000128186
647.5	0.000282395	-0.000117696	0.000310709	0.000210645
647	2.98161e-05	-0.000170275	0.000393168	0.000293104
646.5	0.000277238	-2.28534e-05	0.000575627	0.000175564
646	0.000624659	-7.5432e-05	0.000458087	0.000358023
645.5	0.00017208	-0.000328011	0.000440546	0.000240482
645	0.000119502	-8.05891e-05	0.000523005	0.000222942
644.5	-3.30768e-05	-0.000433168	0.000605465	0.000305401
644	-8.56554e-05	-0.000385746	0.000587924	0.00028786
643.5	0.000161766	-0.000138325	0.000570383	0.00057032
643	0.000409187	-9.09034e-05	0.000652843	0.000452779
642.5	0.000156609	-4.3482e-05	0.000535302	0.000535238
642	0.00030403	3.93943e-06	0.000517761	0.000617698
641.5	0.000351452	5.13609e-05	0.000500221	0.000400157
641	0.000198873	-0.000101218	0.00038268	0.000182616
640.5	0.000346295	-5.37963e-05	0.000265139	0.000365075
640	0.000593716	9.36251e-05	0.000447598	0.000347535
639.5	-5.88625e-05	-0.000158953	0.000530058	0.000129994
639	0.000188559	-1.1532e-05	0.000412517	0.000112453
638.5	0.00043598	0.000335889	0.000394976	0.000294913
638	0.000483402	8.33108e-05	0.000477436	0.000277372
637.5	0.000330823	-6.92677e-05	0.000259895	0.000259831
637	0.000478245	0.000178154	0.000142354	0.000142291
636.5	0.000325666	2.55751e-05	0.000224814	0.00012475
636	0.000273087	0.000272997	0.000307273	7.20931e-06
635.5	0.000720509	0.000420418	8.97323e-05	-1.03314e-05
635	6.79303e-05	-0.000132161	0.000272192	0.000172128
634.5	0.000315352	1.52608e-05	0.000454651	0.000154587
634	0.000562773	0.000162682	0.00033711	0.000237047
633.5	0.000410195	1.01037e-05	0.00011957	0.000119506
633	0.000257616	-4.24749e-05	2.02883e-06	1.96519e-06
632.5	0.000505037	-9.50535e-05	-1.55119e-05	-0.000115575
632	0.000352459	0.000152368	-0.000133053	-0.000333116
631.5	0.00029988	9.97894e-05	0.000149407	-0.000250657
631	0.000147302	4.72108e-05	0.000131866	3.18024e-05
630.5	9.47231e-05	-0.000205368	0.000214325	0.000114262
630	0.000342145	4.20536e-05	9.67847e-05	9.67211e-05
629.5	0.000189566	-0.000110525	0.000179244	0.00017918
629	0.000436987	0.000236896	0.000361703	0.00016164
628.5	0.000184409	0.000184318	0.000244163	0.000144099
628	3.18302e-05	3.17393e-05	0.000226622	0.000226558
627.5	0.000179252	7.91608e-05	0.000409081	0.000309018
627	0.000226673	-7.34178e-05	0.000391541	0.000391477
626.5	0.000274095	7.40036e-05	0.000274	-2.60637e-05
626	0.000221516	0.000121425	0.000156459	-4.36044e-05
625.5	0.000568937	0.000268846	0.000238919	3.88549e-05
625	0.000116359	-8.37321e-05	0.000221378	2.13142e-05
624.5	0.00016378	6.36893e-05	0.000303837	0.000203774
624	0.000111202	1.11107e-05	0.000486296	0.000286233
623.5	0.000258623	5.85322e-05	0.000468756	0.000368692
623	0.000206044	-0.000194046	0.000451215	0.000351151
622.5	0.000253466	5.3375e-05	0.000433674	0.000333611
622	0.000400887	0.000400796	0.000516134	0.00031607
621.5	0.000348309	4.82179e-05	0.000398593	0.000398529
621	0.00019573	-4.36072e-06	0.000381052	0.000480989
620.5	0.000243152	4.30607e-05	0.000663512	0.000363448
620	0.000690573	0.000390482	0.000545971	0.000345907
619.5	0.000437994	0.000137904	0.00062843	0.000428367
619	0.000285416	0.000385325	0.00061089	0.000210826
618.5	0.000332837	0.000132746	0.000593349	0.000193285
618	0.000380259	8.01678e-05	0.000375808	0.000175745
617.5	0.00032768	2.75893e-05	0.000258268	0.000258204
617	0.000275102	0.000275011	0.000640727	0.000140663
616.5	0.000322523	0.000622432	0.000623186	0.000223123
616	0.000569944	0.000369854	0.000405645	0.000305582
615.5	0.000417366	0.000117275	0.000388105	0.000188041
615	0.000164787	-3.53036e-05	0.000470564	0.0001705
614.5	0.000712209	0.000312118	0.000453023	0.00015296
614	0.00045963	5.95392e-05	0.000235483	0.000335419
613.5	0.000507052	0.000106961	0.000417942	0.000217878
613	0.000854473	0.000254382	0.000400401	0.000100338
612.5	0.000701894	0.000301804	0.000382861	0.000182797
612	0.000349316	0.000149225	0.00046532	0.000365256
611.5	0.000696737	0.000196646	0.000547779	0.000347716
611	0.000544159	0.000444068	0.000430239	0.000230175
610.5	0.00069158	0.000491489	0.000312698	0.000412634
610	0.000639002	0.000238911	0.000595157	0.000395094
609.5	0.000486423	0.000386332	0.000477617	0.000177553
609	0.00103384	0.000333753	0.000460076	0.000360012
608.5	0.000581266	0.000381175	0.000442535	0.000442472
608	0.000528687	0.000528596	0.000524995	0.000424931
607.5	0.000476109	7.60178e-05	0.000707454	0.00040739
607	0.00062353	0.000523439	0.000589913	0.000489849
606.5	0.000470952	7.08606e-05	0.000872372	0.000572309
606	0.000518373	0.000218282	0.000754832	0.000454768
605.5	0.000365794	0.000265703	0.000537291	0.000337227
605	0.000513216	0.000213125	0.00051975	0.000319687
604.5	0.000660637	0.000260546	0.00050221	0.000402146
604	0.000708059	0.000407968	0.000684669	0.000384605
603.5	0.00065548	0.000155389	0.000567128	0.000267065
603	0.000802901	0.000602811	0.000849588	0.000549524
602.5	0.000550323	0.000450232	0.000632047	0.000431983
602	0.000697744	0.000497653	0.000314506	0.000214443
601.5	0.000645166	0.000245075	0.000396966	0.000296902
601	0.000692587	0.000592496	0.000579425	0.000479361
600.5	0.000640009	0.000339918	0.000661884	0.000361821
600	0.00078743	0.000387339	0.000544344	0.00024428
599.5	0.000534851	0.000434761	0.000626803	0.000426739
599	0.000782273	0.000482182	0.000509262	0.000409199
598.5	0.000729694	0.000429603	0.000491721	0.000391658
598	0.000577116	0.000277025	0.000574181	0.000174117
597.5	0.000924537	0.000324446	0.00055664	0.000256576
597	0.000671959	0.000371868	0.000439099	0.000439036
596.5	0.00081938	0.000219289	0.000421559	0.000321495
596	0.000866801	0.000466711	0.000704018	0.000403954
595.5	0.000714223	0.000314132	0.000786477	0.000686414
595	0.000861644	0.000461553	0.000568937	0.000668873
594.5	0.000809066	0.000608975	0.000651396	0.000551332
594	0.00115649	0.0010564	0.000633855	0.000533792
593.5	0.00100391	0.000703818	0.000516315	0.000616251
593	0.00085133	0.000651239	0.000698774	0.00049871
592.5	0.000998751	0.000698661	0.000981233	0.00068117
592	0.000946173	0.000546082	0.000763693	0.000663629
591.5	0.000893594	0.000693503	0.000446152	0.000446088
591	0.000741016	0.000740925	0.000528611	0.000328548
590.5	0.000788437	0.000588346	0.00051107	0.000411007
590	0.000635859	0.000435768	0.00059353	0.000593466
589.5	0.00108328	0.00118319	0.000575989	0.000575925
589	0.0011307	0.00103061	0.000658448	0.000658385
588.5	0.00117812	0.000978032	0.000640908	0.000840844
588	0.00102554	0.000625453	0.000623367	0.000723303
587.5	0.00107297	0.000872875	0.000805826	0.000705763
587	0.00122039	0.000720296	0.000888286	0.000688222
586.5	0.00116781	0.000867718	0.000870745	0.000870681
586	0.00081523	0.000715139	0.000853204	0.000753141
585.5	0.000862651	0.00076256	0.00103566	0.0008356
585	0.00141007	0.000909982	0.00101812	0.000818059
584.5	0.00125749	0.000957403	0.000800582	0.000600519
584	0.00110492	0.000704825	0.000883042	0.000582978
583.5	0.000852337	0.000852246	0.000865501	0.000665437
583	0.00119976	0.000699668	0.00084796	0.000847897
582.5	0.00094718	0.000847089	0.000930419	0.000830356
582	0.0010946	0.00079451	0.00101288	0.000612815
581.5	0.00124202	0.000941932	0.000995338	0.000695274
581	0.00108944	0.000989353	0.000877797	0.000877734
580.5	0.00103687	0.000736775	0.000960257	0.000760193
580	0.00108429	0.000984196	0.000942716	0.000542652
579.5	0.000831708	0.000731618	0.000825175	0.000625112
579	0.00147913	0.00117904	0.000907635	0.000607571
578.5	0.00142655	0.00112646	0.00109009	0.00059003
578	0.000973973	0.000673882	0.000972553	0.00077249
577.5	0.00112139	0.000721303	0.000855013	0.000754949
577	0.00166882	0.00126872	0.00113747	0.000737408
576.5	0.00151624	0.00101615	0.00131993	0.000719868
576	0.00136366	0.00106357	0.00110239	0.000902327
575.5	0.00151108	0.000710989	0.00108485	0.000884786
575	0.0013585	0.00095841	0.00106731	0.000667246
574.5	0.00170592	0.00120583	0.00104977	0.000749705
574	0.00155334	0.000953253	0.000932228	0.000832164
573.5	0.00170077	0.00120067	0.00141469	0.00101462
573	0.00144819	0.000948096	0.00149715	0.000997083
572.5	0.00149561	0.000795518	0.00137961	0.000979542
572	0.00174303	0.00134294	0.00156207	0.001162
571.5	0.00179045	0.00139036	0.00164452	0.00104446
571	0.00183787	0.00133778	0.00162698	0.00102692
570.5	0.00208529	0.0014852	0.00150944	0.00120938
570	0.00183272	0.00113262	0.0016919	0.00119184
569.5	0.00188014	0.000980046	0.00167436	0.0011743
569	0.00152756	0.00132747	0.00155682	0.00105676
568.5	0.00197498	0.00127489	0.00163928	0.00133922
568	0.0021224	0.00172231	0.00182174	0.00112168
567.5	0.00186982	0.00156973	0.0018042	0.000804135
567	0.00211724	0.00171715	0.00168666	0.00108659
566.5	0.00216467	0.00166457	0.00166912	0.00116905
566	0.00171209	0.001412	0.00185158	0.00115151
565.5	0.00195951	0.00155942	0.00193404	0.00123397
565	0.00210693	0.00150684	0.0020165	0.00131643
564.5	0.00225435	0.00175426	0.00199895	0.00119889
564	0.00260177	0.00160168	0.00208141	0.00108135
563.5	0.00244919	0.0017491	0.00196387	0.00116381
563	0.00219662	0.00179652	0.00204633	0.00124627
562.5	0.00214404	0.00164395	0.00212879	0.00122873
562	0.00229146	0.00169137	0.00211125	0.00121119
561.5	0.00243888	0.00183879	0.00239371	0.00129365
561	0.0023863	0.00188621	0.00227617	0.00117611
560.5	0.00273372	0.00193363	0.00215863	0.000958566
560	0.00248114	0.00198105	0.00214109	0.00104102
559.5	0.00262857	0.00192847	0.00232355	0.00112348
559	0.00277599	0.0019759	0.00240601	0.00110594
558.5	0.00272341	0.00182332	0.00228847	0.0010884
558	0.00247083	0.00177074	0.00237093	0.00147086
557.5	0.00271825	0.00201816	0.00255339	0.00145332
557	0.00306567	0.00226558	0.00263584	0.00133578
556.5	0.00291309	0.002113	0.0027183	0.00141824
556	0.00266052	0.00176042	0.00270076	0.0013007
555.5	0.00300794	0.00190785	0.00278322	0.00148316
555	0.00285536	0.00205527	0.00276568	0.00136562
554.5	0.00310278	0.00240269	0.00304814	0.00154808
554	0.0032502	0.00245011	0.0032306	0.00193054
553.5	0.00329762	0.00229753	0.00321306	0.001713
553	0.00324504	0.00214495	0.00339552	0.00169546
552.5	0.00319247	0.00229237	0.00357798	0.00177791
552	0.00303989	0.0022398	0.00386044	0.00206037
551.5	0.00318731	0.00248722	0.0038429	0.00184283
551	0.00373473	0.00273464	0.00402536	0.00172529
550.5	0.00348215	0.00218206	0.00410782	0.00200775
550	0.00352957	0.00242948	0.00399027	0.00199021
549.5	0.00357699	0.0025769	0.00397273	0.00177267
549	0.00362442	0.00252432	0.00405519	0.00175513
548.5	0.00327184	0.00237175	0.00443765	0.00193759
548	0.00371926	0.00241917	0.00452011	0.00212005
547.5	0.00386668	0.00276659	0.00470257	0.00210251
547	0.0039141	0.00251401	0.00488503	0.00228497
546.5	0.00396152	0.00296143	0.00476749	0.00216743
546	0.00390894	0.00270885	0.00484995	0.00204989
545.5	0.00375637	0.00245627	0.00503241	0.00213235
545	0.00390379	0.0026037	0.00531487	0.0021148
544.5	0.00425121	0.00315112	0.00519733	0.00219726
544	0.00449863	0.00289854	0.00547979	0.00207972
543.5	0.00434605	0.00304596	0.00576225	0.00216218
543	0.00429347	0.00289338	0.00554471	0.00224464
542.5	0.00444089	0.0030408	0.00572716	0.0021271
542	0.00458832	0.00278822	0.00590962	0.00210956
541.5	0.00493574	0.00283565	0.00619208	0.00239202
541	0.00498316	0.00338307	0.00617454	0.00257448
540.5	0.00473058	0.00293049	0.006557	0.00235694
540	0.005178	0.00327791	0.00693946	0.0025394
539.5	0.00522542	0.00342533	0.00682192	0.00282186
539	0.00517284	0.00337275	0.00700438	0.00280432
538.5	0.00522027	0.00312017	0.00748684	0.00258678
538	0.00546769	0.0034676	0.0075693	0.00266923
537.5	0.00571511	0.00371502	0.00755176	0.00295169
537	0.00556253	0.00346244	0.00803422	0.00293415
536.5	0.00590995	0.00370986	0.00801668	0.00281661
536	0.00565737	0.00335728	0.00819914	0.00289907
535.5	0.00560479	0.0032047	0.00868159	0.00308153
535	0.00595222	0.00365212	0.00886405	0.00316399
534.5	0.00599964	0.00339955	0.00904651	0.00324645
534	0.00594706	0.00344697	0.00922897	0.00332891
533.5	0.00599448	0.00349439	0.00941143	0.00311137
533	0.0063419	0.00354181	0.00939389	0.00299383
532.5	0.00638932	0.00378923	0.00987635	0.00317629
532	0.00653674	0.00363665	0.0104588	0.00335875
531.5	0.00628417	0.00348407	0.0105413	0.00334121
531	0.00653159	0.0038315	0.0107237	0.00362367
530.5	0.00717901	0.00407892	0.0110062	0.00390612
530	0.00692643	0.00402634	0.0112886	0.00358858
529.5	0.00687385	0.00377376	0.0114711	0.00367104
529	0.00762127	0.00432118	0.0119536	0.0038535
528.5	0.00746869	0.0042686	0.012436	0.00403596
528	0.00751612	0.00441602	0.0125185	0.00411842
527.5	0.00746354	0.00416345	0.0129009	0.00430088
527	0.00791096	0.00411087	0.0132834	0.00448334
526.5	0.00845838	0.00465829	0.0134659	0.0043658
526	0.0082058	0.00450571	0.0135483	0.00444826
525.5	0.00815322	0.00445313	0.0139308	0.00443072
525	0.00830064	0.00460055	0.0144132	0.00451318
524.5	0.00874807	0.00454797	0.0145957	0.00459564
524	0.00899549	0.0045954	0.0151782	0.0047781
523.5	0.00894291	0.00474282	0.0156606	0.00516055
523	0.00899033	0.00469024	0.0158431	0.00494301
522.5	0.00903775	0.00493766	0.0161255	0.00492547
522	0.00928517	0.00488508	0.016408	0.00530793
521.5	0.00943259	0.0049325	0.0170905	0.00529039
521	0.00948002	0.00467992	0.0173729	0.00547285
520.5	0.00972744	0.00502735	0.0180554	0.00575531
520	0.00977486	0.00517477	0.0185378	0.00583777
519.5	0.0100223	0.00552219	0.0184203	0.00552023
519	0.0105697	0.00536961	0.0187028	0.00540269
518.5	0.0102171	0.00521703	0.0191852	0.00568515
518	0.0106645	0.00516445	0.0195677	0.00576761
517.5	0.011012	0.00541187	0.0200501	0.00605007
517	0.0112594	0.0055593	0.0207326	0.00623253
516.5	0.0116068	0.00570672	0.021115	0.00621499
516	0.0115542	0.00605414	0.0212975	0.00629744
515.5	0.0118017	0.00620156	0.02188	0.0064799
515	0.0119491	0.00564898	0.0223624	0.00656236
514.5	0.0118965	0.0057964	0.0227449	0.00674482
514	0.0123439	0.00624382	0.0232273	0.00682728
513.5	0.0124913	0.00639125	0.0236098	0.00700974
513	0.0125388	0.00663867	0.0238923	0.0070922
512.5	0.0130862	0.00648609	0.0240747	0.00687466
512	0.0130336	0.00643351	0.0245572	0.00695712
511.5	0.013081	0.00648093	0.0251396	0.00743958
511	0.0134284	0.00672835	0.0255221	0.00762204
510.5	0.0138759	0.00677577	0.0261046	0.0077045
510	0.0138233	0.0067232	0.026687	0.00788696
509.5	0.0142707	0.00697062	0.0268695	0.00796942
509	0.0147181	0.00741804	0.0270519	0.00815187
508.5	0.0147656	0.00736546	0.0279344	0.00813433
508	0.014813	0.00711288	0.0284169	0.00851679
507.5	0.0148604	0.0074603	0.0286993	0.00879925
507	0.0149078	0.00710772	0.0291818	0.00848171
506.5	0.0153552	0.00765515	0.0293642	0.00856417
506	0.0154027	0.00790257	0.0296467	0.00874663
505.5	0.0158501	0.00774999	0.0300292	0.00862909
505	0.0163975	0.00829741	0.0308116	0.00851155
504.5	0.0163449	0.00814483	0.0310941	0.00879401
504	0.0160923	0.00799225	0.0314765	0.00897647
503.5	0.0166398	0.00803967	0.032259	0.00905893
503	0.0167872	0.0079871	0.0328415	0.00944139
502.5	0.0169346	0.00823452	0.0333239	0.00972385
502	0.017382	0.00828194	0.0337064	0.00980631
501.5	0.0176295	0.00872936	0.0341888	0.00988876
501	0.0176769	0.00877678	0.0344713	0.00997122
500.5	0.0180243	0.0091242	0.0347537	0.0101537
500	0.0181717	0.00907162	0.0355362	0.0102361
499.5	0.0183191	0.00881905	0.0358187	0.0104186
499	0.0187666	0.00936647	0.0362011	0.0105011
498.5	0.018914	0.00951389	0.0366836	0.0103835
498	0.0188614	0.00926131	0.036966	0.010366
497.5	0.0189088	0.00950873	0.0373485	0.0104484
497	0.0196562	0.00955615	0.037831	0.0109309
496.5	0.0193037	0.00950357	0.0388134	0.0112134
496	0.0195511	0.009551	0.0391959	0.0113958
495.5	0.0197985	0.00979842	0.0393783	0.0114783
495	0.0200459	0.00964584	0.0398608	0.0115607
494.5	0.0202934	0.0101933	0.0402433	0.0117432
494	0.0211408	0.0105407	0.0408257	0.0119257
493.5	0.0208882	0.0101881	0.0412082	0.0123081
493	0.0208356	0.0103355	0.0418906	0.0125906
492.5	0.021183	0.0103829	0.0421731	0.012573
492	0.0209305	0.0105304	0.0422556	0.0124555
491.5	0.0212779	0.0106778	0.042738	0.012538
491	0.0218253	0.0106252	0.0431205	0.0127204
490.5	0.0218727	0.0108726	0.0435029	0.0127029
490	0.0222201	0.0108201	0.0439854	0.0130853
489.5	0.0219676	0.0109675	0.0443679	0.0133678
489	0.022615	0.0113149	0.0445503	0.0132502
488.5	0.0226624	0.0112623	0.0447328	0.0134327
488	0.0228098	0.0112097	0.0454152	0.0138152
487.5	0.0228573	0.0110572	0.0456977	0.0139976
487	0.0231047	0.0115046	0.0458801	0.0138801
486.5	0.0235521	0.011752	0.0463626	0.0139625
486	0.0235995	0.0119994	0.0466451	0.014145
485.5	0.0239469	0.0121468	0.0469275	0.0141275
485	0.0239944	0.0120943	0.04721	0.0140099
484.5	0.0242418	0.0123417	0.0475924	0.0142924
484	0.0242892	0.0121891	0.0476749	0.0145748
483.5	0.0242366	0.0122365	0.0479574	0.0145573
483	0.024684	0.012684	0.0483398	0.0145398
482.5	0.0248315	0.0125314	0.0484223	0.0148222
482	0.0247789	0.0125788	0.0488047	0.0147047
481.5	0.0250263	0.0128262	0.0492872	0.0148871
481	0.0252737	0.0127736	0.0496697	0.0151696
480.5	0.0253212	0.0128211	0.0497521	0.0153521
480	0.0254686	0.0132685	0.0499346	0.0154345
479.5	0.025716	0.0131159	0.050217	0.015417
479	0.0254634	0.0132633	0.0502995	0.0156994
478.5	0.0259108	0.0135107	0.050582	0.0156819
478	0.0259583	0.0134582	0.0508644	0.0158644
477.5	0.0260057	0.0134056	0.0510469	0.0161468
477	0.0266531	0.013953	0.0510293	0.0161293
476.5	0.0264005	0.0139004	0.0514118	0.0162117
476	0.0265479	0.0140479	0.0517943	0.0162942
475.5	0.0266954	0.0143953	0.0516767	0.0167766
475	0.0266428	0.0141427	0.0518592	0.0168591
474.5	0.0266902	0.0142901	0.0522416	0.0167416
474	0.0272376	0.0145375	0.0520241	0.016924
473.5	0.0268851	0.014485	0.0521065	0.0171065
473	0.0273325	0.0147324	0.052589	0.0170889
472.5	0.0274799	0.0146798	0.0529715	0.0172714
472	0.0274273	0.0150272	0.0527539	0.0174539
471.5	0.0276747	0.0151746	0.0527364	0.0175363
471	0.0280222	0.0154221	0.0529188	0.0171188
470.5	0.0279696	0.0153695	0.0526013	0.0172012
470	0.027817	0.0156169	0.0528838	0.0174837
469.5	0.0281644	0.0157643	0.0531662	0.0176662
469	0.0281118	0.0155118	0.0531487	0.0174486
468.5	0.0284593	0.0158592	0.0530311	0.0174311
468	0.0285067	0.0160066	0.0530136	0.0178135
467.5	0.0286541	0.015954	0.0529961	0.017596
467	0.0285015	0.0159014	0.0529785	0.0175785
466.5	0.028549	0.0162489	0.053261	0.0179609
466	0.0287964	0.0162963	0.0534434	0.0183434
465.5	0.0289438	0.0166437	0.0533259	0.0184258
465	0.0289912	0.0161911	0.0534084	0.0185083
464.5	0.0289386	0.0165385	0.0532908	0.0184908
464	0.0288861	0.016286	0.0531733	0.0181732
463.5	0.0288335	0.0166334	0.0529557	0.0183557
463	0.0292809	0.0169808	0.0530382	0.0186381
462.5	0.0293283	0.0170282	0.0533207	0.0187206
462	0.0295757	0.0171757	0.0530031	0.0187031
461.5	0.0293232	0.0173231	0.0530856	0.0186855
461	0.0293706	0.0176705	0.053368	0.019168
460.5	0.029618	0.0175179	0.0533505	0.0192504
460	0.0294654	0.0172653	0.053033	0.0191329
459.5	0.0294129	0.0174128	0.0530154	0.0193153
459	0.0294603	0.0176602	0.0531979	0.0194978
458.5	0.0298077	0.0175076	0.0528803	0.0192803
458	0.0299551	0.018055	0.0526628	0.0190627
457.5	0.0298025	0.0179024	0.0526452	0.0193452
457	0.02995	0.0180499	0.0525277	0.0194276
456.5	0.0298974	0.0182973	0.0523102	0.0192101
456	0.0299448	0.0183447	0.0521926	0.0192926
455.5	0.0299922	0.0182921	0.0519751	0.019375
455	0.0302396	0.0189396	0.0515575	0.0192575
454.5	0.0304871	0.018987	0.05144	0.0191399
454	0.0302345	0.0190344	0.0514225	0.0194224
453.5	0.0302819	0.0191818	0.0512049	0.0196049
453	0.0304293	0.0188292	0.0510874	0.0194873
452.5	0.0305768	0.0193767	0.0510698	0.0195698
452	0.0307242	0.0197241	0.0511523	0.0197522
451.5	0.0306716	0.0197715	0.0506348	0.0199347
451	0.030719	0.0197189	0.0506172	0.0199172
450.5	0.0307664	0.0199663	0.0507997	0.0197996
450	0.0306139	0.0196138	0.0502821	0.0198821
449.5	0.0304613	0.0198612	0.0499646	0.0200645
449	0.0308087	0.0200086	0.0500471	0.020247
448.5	0.0309561	0.020156	0.0502295	0.0204295
448	0.0310035	0.0204035	0.050012	0.0206119
447.5	0.030751	0.0203509	0.0495944	0.0204944
447	0.0309984	0.0205983	0.0493769	0.0202768
446.5	0.0308458	0.0208457	0.0490594	0.0206593
446	0.0313932	0.0209931	0.0490418	0.0206417
445.5	0.0311407	0.0213406	0.0490243	0.0206242
445	0.0312881	0.021488	0.0487067	0.0208067
444.5	0.0312355	0.0215354	0.0483892	0.0209891
444	0.0311829	0.0216828	0.0482716	0.0209716
443.5	0.0313303	0.0215302	0.0481541	0.020954
443	0.0308778	0.0214777	0.0478366	0.0212365
442.5	0.0313252	0.0219251	0.047719	0.021219
442	0.0312726	0.0221725	0.0474015	0.0211014
441.5	0.03142	0.0220199	0.0471839	0.0212839
441	0.0317674	0.0223674	0.0469664	0.0212663
440.5	0.0317149	0.0227148	0.0466489	0.0211488
440	0.0321623	0.0227622	0.0465313	0.0210313
439.5	0.0313097	0.0228096	0.0461138	0.0213137
439	0.0321571	0.023157	0.0459962	0.0213962
438.5	0.0315046	0.0226045	0.0458787	0.0210786
438	0.032052	0.0233519	0.0454612	0.0211611
437.5	0.0317994	0.0230993	0.0450436	0.0211436
437	0.0320468	0.0238467	0.0449261	0.021226
436.5	0.0319942	0.0237941	0.0449085	0.0214085
436	0.0320417	0.0239416	0.044391	0.0213909
435.5	0.0318891	0.023689	0.0442735	0.0216734
435	0.0322365	0.0240364	0.0442559	0.0213559
434.5	0.0324839	0.0246838	0.0438384	0.0215383
434	0.0321313	0.0245313	0.0434208	0.0217208
433.5	0.0326788	0.0246787	0.0432033	0.0216032
433	0.0325262	0.0245261	0.0429858	0.0216857
432.5	0.0323736	0.0247735	0.0426682	0.0217681
432	0.032121	0.0246209	0.0425507	0.0219506
431.5	0.0322685	0.0251684	0.0425331	0.0220331
431	0.0323159	0.0250158	0.0422156	0.0221155
430.5	0.0325633	0.0253632	0.0419981	0.022298
430	0.0325107	0.0256106	0.0418805	0.0224804
429.5	0.0326581	0.025658	0.041763	0.0223629
429	0.0326056	0.0259055	0.0415454	0.0223454
428.5	0.033053	0.0262529	0.0416279	0.0227278
428	0.0324004	0.0259003	0.0415103	0.0227103
427.5	0.0326478	0.0260477	0.0408928	0.0228927
427	0.0327952	0.0263952	0.0408753	0.0230752
426.5	0.0329427	0.0267426	0.0406577	0.0231577
426	0.0330901	0.02679	0.0401402	0.0231401
425.5	0.0330375	0.0271374	0.0398226	0.0231226
425	0.0333849	0.0274848	0.0399051	0.023405
424.5	0.0332324	0.0272323	0.0398876	0.0234875
424	0.0337798	0.0276797	0.03947	0.02337
423.5	0.0337272	0.0277271	0.0391525	0.0235524
423	0.0337746	0.0280745	0.0388349	0.0232349
422.5	0.034022	0.0285219	0.0384174	0.0233173
422	0.0338695	0.0284694	0.0382999	0.0234998
421.5	0.0338169	0.0290168	0.0382823	0.0238823
421	0.0339643	0.0291642	0.0382648	0.0241647
420.5	0.0339117	0.0291116	0.0377472	0.0241472
420	0.0344591	0.0294591	0.0373297	0.0241296
419.5	0.0345066	0.0294065	0.0371122	0.0241121
419	0.034254	0.0296539	0.0370946	0.0243946
418.5	0.0346014	0.0301013	0.0370771	0.024477
418	0.0344488	0.0301487	0.0368595	0.0249595
417.5	0.0347963	0.0305962	0.036842	0.0252419
417	0.0350437	0.0306436	0.0365245	0.0253244
416.5	0.0351911	0.031091	0.0365069	0.0254068
416	0.0357385	0.0316384	0.0364894	0.0254893
415.5	0.0353859	0.0314858	0.0360718	0.0253718
415	0.0355334	0.0316333	0.0354543	0.0254542
414.5	0.0356808	0.0320807	0.0351367	0.0255367
414	0.0355282	0.0322281	0.0350192	0.0258191
413.5	0.0358756	0.0323755	0.0352017	0.0262016
413	0.035723	0.032923	0.0350841	0.0261841
412.5	0.0356705	0.0322704	0.0347666	0.0263665
412	0.0359179	0.0329178	0.034949	0.026649
411.5	0.0364653	0.0335652	0.0348315	0.0267314
411	0.0357127	0.0333126	0.034514	0.0271139
410.5	0.0361602	0.0332601	0.0341964	0.0273964
410	0.0368076	0.0338075	0.0341789	0.0273788
409.5	0.036655	0.0341549	0.0340613	0.0276613
409	0.0368024	0.0343023	0.0338438	0.0282437
408.5	0.0365498	0.0343497	0.0340263	0.0285262
408	0.0366973	0.0343972	0.0341087	0.0282087
407.5	0.0368447	0.0348446	0.0336912	0.0283911
407	0.0369921	0.035092	0.0334736	0.0287736
406.5	0.0370395	0.0353394	0.0333561	0.028856
406	0.0371869	0.0356869	0.0333386	0.0289385
405.5	0.0373344	0.0360343	0.032921	0.029221
405	0.0372818	0.0356817	0.0331035	0.0295034
404.5	0.0379292	0.0361291	0.0329859	0.0293859
404	0.0372766	0.0360765	0.0323684	0.0294683
403.5	0.0377241	0.036824	0.0325509	0.0297508
403	0.0379715	0.0372714	0.0325333	0.0299332
402.5	0.0379189	0.0368188	0.0324158	0.0303157
402	0.0380663	0.0370662	0.0322982	0.0307982
401.5	0.0386137	0.0376136	0.0323807	0.0309806
401	0.0380612	0.0377611	0.0319632	0.0305631
400.5	0.0384086	0.0378085	0.0312456	0.0305455
400	0.038656	0.0378559	0.0311281	0.031128
399.5	0.0390034	0.0387033	0.0310105	0.0314105
399	0.0392508	0.0387508	0.030993	0.0313929
398.5	0.0389983	0.0388982	0.0310754	0.0314754
398	0.0390457	0.0394456	0.0311579	0.0319578
397.5	0.0393931	0.039693	0.0310404	0.0321403
397	0.0392405	0.0394404	0.0308228	0.0322228
396.5	0.039888	0.0399879	0.0309053	0.0329052
396	0.0399354	0.0405353	0.0305877	0.0331877
395.5	0.0398828	0.0406827	0.0304702	0.0333701
395	0.0400302	0.0410301	0.0308527	0.0335526
394.5	0.0398776	0.0408775	0.0307351	0.0338351
394	0.0404251	0.041025	0.0307176	0.0344175
393.5	0.0407725	0.0416724	0.0309	0.0347
393	0.0408199	0.0419198	0.0314825	0.0351824
392.5	0.0405673	0.0419672	0.031265	0.0357649
392	0.0412147	0.0432147	0.0306474	0.0360474
391.5	0.0411622	0.0425621	0.0308299	0.0362298
391	0.0417096	0.0428095	0.0308123	0.0365123
390.5	0.041657	0.0431569	0.0304948	0.0364947
390	0.0415044	0.0433043	0.0306773	0.0365772
389.5	0.0419519	0.0438518	0.0309597	0.0369597
389	0.0421993	0.0438992	0.0308422	0.0372421
388.5	0.0419467	0.0445466	0.0305246	0.0373246
388	0.0423941	0.044294	0.0306071	0.037807
387.5	0.0425415	0.0449414	0.0303896	0.0378895
387	0.042789	0.0447889	0.030372	0.0378719
386.5	0.0428364	0.0452363	0.0308545	0.0384544
386	0.0432838	0.0453837	0.0311369	0.0389369
385.5	0.0429312	0.0458311	0.0305194	0.0389193
385	0.0437786	0.0464786	0.0303018	0.0386018
384.5	0.0443261	0.046626	0.0305843	0.0387842
384	0.0435735	0.0463734	0.0304668	0.0392667
383.5	0.0441209	0.0469208	0.0306492	0.0399492
383	0.0444683	0.0473682	0.0308317	0.0402316
382.5	0.0442157	0.0475157	0.0307141	0.0405141
382	0.0449632	0.0475631	0.0308966	0.0405965
381.5	0.0451106	0.0477105	0.0309791	0.040579
381	0.045058	0.0484579	0.0312615	0.0405615
380.5	0.0450054	0.0483053	0.031144	0.0407439
380	0.0458529	0.0488528	0.0309264	0.0414264
379.5	0.0456003	0.0492002	0.0312089	0.0417088
379	0.0456477	0.0493476	0.0310914	0.0415913
378.5	0.0459951	0.049695	0.0307738	0.0420738
378	0.0468425	0.0503425	0.0306563	0.0421562
377.5	0.04649	0.0503899	0.0308387	0.0422387
377	0.0467374	0.0507373	0.0306212	0.0428211
376.5	0.0464848	0.0504847	0.0306037	0.0431036
376	0.0471322	0.0505321	0.0311861	0.0434861
375.5	0.0470796	0.0508796	0.0313686	0.0434685
375	0.0475271	0.051427	0.031251	0.043451
374.5	0.0474745	0.0516744	0.0313335	0.0437334
374	0.0476219	0.0523218	0.031116	0.0438159
373.5	0.0480693	0.0518692	0.0306984	0.0440983
373	0.0484168	0.0522167	0.0309809	0.0444808
372.5	0.0485642	0.0523641	0.0316633	0.0446633
372	0.0481116	0.0522115	0.0319458	0.0448457
371.5	0.048659	0.0529589	0.0319282	0.0453282
371	0.0488064	0.0530064	0.0317107	0.0452106
370.5	0.0491539	0.0533538	0.0313932	0.0447931
370	0.0484013	0.0526012	0.0312756	0.0450756
369.5	0.0499487	0.0541486	0.0310581	0.045458
369	0.0493961	0.053696	0.0316405	0.0454405
368.5	0.0495435	0.0543435	0.031523	0.0453229
368	0.049991	0.0539909	0.0316055	0.0456054
367.5	0.0499384	0.0548383	0.0323879	0.0455879
367	0.0505858	0.0546857	0.0318704	0.0453703
366.5	0.0503332	0.0550331	0.0316528	0.0462528
366	0.0504807	0.0548806	0.0320353	0.0462352
365.5	0.0512281	0.055928	0.0320178	0.0457177
365	0.0512755	0.0559754	0.0322002	0.0464002
364.5	0.0518229	0.0558228	0.0324827	0.0469826
364	0.0514703	0.0559703	0.0324651	0.0469651
363.5	0.0514178	0.0562177	0.0327476	0.0468475
363	0.0515652	0.0561651	0.0326301	0.04693
362.5	0.0517126	0.0565125	0.0323125	0.0474125
362	0.05246	0.0569599	0.032495	0.0471949
361.5	0.0530074	0.0569074	0.0323774	0.0466774
361	0.0528549	0.0576548	0.0328599	0.0471598
360.5	0.0529023	0.0575022	0.0325424	0.0471423
360	0.0537497	0.0581496	0.0322248	0.0471248
359.5	0.0528971	0.057297	0.0325073	0.0471072
359	0.0536446	0.0588445	0.0329897	0.0471897
358.5	0.053592	0.0583919	0.0330722	0.0473721
358	0.0541394	0.0587393	0.0328547	0.0475546
357.5	0.0546868	0.0589867	0.0332371	0.047837
357	0.0540342	0.0591342	0.0331196	0.0476195
356.5	0.0551817	0.0596816	0.033102	0.047402
356	0.0547291	0.059429	0.0331845	0.0472844
355.5	0.0547765	0.0592764	0.0329669	0.0474669
355	0.0554239	0.0596238	0.0334494	0.0475493
354.5	0.0557713	0.0597713	0.0338319	0.0475318
354	0.0557188	0.0608187	0.0338143	0.0477143
353.5	0.0554662	0.0604661	0.0331968	0.0476967
353	0.0560136	0.0605135	0.0331792	0.0476792
352.5	0.056461	0.0603609	0.0335617	0.0479616
352	0.0560085	0.0607084	0.0335442	0.0477441
351.5	0.0567559	0.0612558	0.0340266	0.0480266
351	0.0573033	0.0617032	0.0350091	0.048309
350.5	0.0567507	0.0617506	0.0349915	0.0481915
350	0.0569981	0.0618981	0.035074	0.0484739
349.5	0.0573456	0.0620455	0.0352565	0.0485564
349	0.057993	0.0621929	0.0346389	0.0481389
348.5	0.0576404	0.0623403	0.0344214	0.0481213
348	0.0585878	0.0622877	0.0348038	0.0482038
347.5	0.0581352	0.0622352	0.0348863	0.0476862
347	0.0586827	0.0633826	0.0346688	0.0472687
346.5	0.0590301	0.06303	0.0346512	0.0474512
346	0.0592775	0.0631774	0.0344337	0.0472336
345.5	0.0597249	0.0637248	0.0345161	0.0469161
345	0.0590724	0.0637723	0.0346986	0.0470985
344.5	0.0599198	0.0642197	0.0348811	0.047481
344	0.0601672	0.0649671	0.0351635	0.0473634
343.5	0.0601146	0.0638145	0.035046	0.0470459
343	0.060162	0.064262	0.0354284	0.0477284
342.5	0.0604095	0.0650094	0.0357109	0.0479108
342	0.0609569	0.0654568	0.0356933	0.0472933
341.5	0.0614043	0.0648042	0.0357758	0.0472757
341	0.0617517	0.0649516	0.0359583	0.0476582
340.5	0.0617991	0.0651991	0.0359407	0.0475407
340	0.0626466	0.0664465	0.0356232	0.0470231
339.5	0.062694	0.0658939	0.0362056	0.0469056
339	0.0630414	0.0667413	0.0364881	0.047088
338.5	0.0633888	0.0670887	0.0363706	0.0471705
338	0.0631363	0.0666362	0.036353	0.047353
337.5	0.0633837	0.0668836	0.0361355	0.0474354
337	0.0630311	0.067431	0.0358179	0.0469179
336.5	0.0638785	0.0674784	0.0355004	0.0463003
336	0.0646259	0.0673259	0.0362829	0.0465828
335.5	0.0643734	0.0673733	0.0365653	0.0469653
335	0.0648208	0.0685207	0.0366478	0.0471477
334.5	0.0654682	0.0684681	0.0369302	0.0472302
334	0.0653156	0.0683155	0.0374127	0.0475126
333.5	0.065563	0.068863	0.0381952	0.0473951
333	0.0653105	0.0686104	0.0375776	0.0468776
332.5	0.0669579	0.0695578	0.0377601	0.04726
332	0.0668053	0.0699052	0.0381425	0.0480425
331.5	0.0669527	0.0696526	0.037725	0.0479249
331	0.0676002	0.0698001	0.0381075	0.0474074
330.5	0.0672476	0.0693475	0.0379899	0.0471898
330	0.067795	0.0706949	0.0377724	0.0473723
329.5	0.0675424	0.0706423	0.0381548	0.0474548
329	0.0691898	0.0712898	0.0384373	0.0477372
328.5	0.0687373	0.0717372	0.0387198	0.0478197
328	0.0681847	0.0716846	0.0387022	0.0472021
327.5	0.0695321	0.072732	0.0387847	0.0470846
327	0.0694795	0.0720794	0.0388671	0.0475671
326.5	0.0700269	0.0727269	0.0391496	0.0478495
326	0.0703744	0.0729743	0.039332	0.047532
325.5	0.0712218	0.0737217	0.0391145	0.0472144
325	0.0711692	0.0733691	0.039497	0.0472969
324.5	0.0721166	0.0744165	0.0395794	0.0473794
324	0.0725641	0.073964	0.0398619	0.0475618
323.5	0.0731115	0.0748114	0.0403443	0.0478443
323	0.0733589	0.0761588	0.0403268	0.0479267
322.5	0.0740063	0.0758062	0.0408093	0.0482092
322	0.0742537	0.0760537	0.0410917	0.0486917
321.5	0.0749012	0.0767011	0.0409742	0.0486741
321	0.0747486	0.0765485	0.0409566	0.0483566
320.5	0.075396	0.0774959	0.0409391	0.048039
320	0.0759434	0.0769433	0.0413216	0.0482215
319.5	0.0756908	0.0774908	0.041504	0.048704
319	0.0768383	0.0782382	0.0414865	0.0486864
318.5	0.0776857	0.0791856	0.0415689	0.0482689
318	0.0766331	0.079033	0.0419514	0.0479513
317.5	0.0783805	0.0795804	0.0418339	0.0475338
317	0.078728	0.0804279	0.0417163	0.0475163
316.5	0.0796754	0.0810753	0.0418988	0.0481987
316	0.0796228	0.0816227	0.0419812	0.0484812
315.5	0.0804702	0.0819701	0.0421637	0.0482636
315	0.0807176	0.0822176	0.0424462	0.0485461
314.5	0.0809651	0.082765	0.0428286	0.0490285
314	0.0820125	0.0835124	0.0429111	0.049111
313.5	0.0826599	0.0844598	0.0432935	0.0489935
313	0.0838073	0.0851072	0.043976	0.0492759
312.5	0.0842547	0.0852547	0.0438584	0.0499584
312	0.0848022	0.0864021	0.0440409	0.0501408
311.5	0.0855496	0.0873495	0.0446234	0.0503233
311	0.086997	0.0873969	0.0446058	0.0506058
310.5	0.0887444	0.0897443	0.0449883	0.0507882
310	0.0893919	0.0908918	0.0455707	0.0508707
309.5	0.0906393	0.0915392	0.0462532	0.0513531
309	0.0919867	0.0925866	0.0464357	0.0518356
308.5	0.0927341	0.094134	0.0469181	0.0524181
308	0.0944815	0.0956815	0.0481006	0.0532005
307.5	0.095529	0.0972289	0.049083	0.054283
307	0.0973764	0.0990763	0.0499655	0.0553654
306.5	0.100024	0.100724	0.050848	0.0563479
306	0.101971	0.102871	0.0520304	0.0573304
305.5	0.104319	0.104919	0.0534129	0.0586128
305	0.106666	0.107366	0.0546953	0.0601953
304.5	0.109213	0.109613	0.0561778	0.0618777
304	0.112361	0.112361	0.0581603	0.0637602
303.5	0.116608	0.117208	0.0599427	0.0655427
303	0.120056	0.121056	0.0621252	0.0675251
302.5	0.125103	0.125603	0.0647076	0.0699076
302	0.129651	0.129651	0.0680901	0.07279
301.5	0.134198	0.134298	0.0718726	0.0759725
301	0.140145	0.140745	0.075655	0.0796549
300.5	0.146393	0.146393	0.0800375	0.0842374
300	0.15184	0.15214	0.0850199	0.0890199

## Sheet: T188N
	T188N
	11-cis retinal		all-trans retinal
Wavelength (nm)	Dark	Light	Dark	Light
700	-2.72727e-05	0.0004	0.000263636	-8.18182e-05
699.5	7.27273e-05	0.0006	-0.000236364	-8.18181e-05
699	0.000172727	0.0007	-0.000136364	0.000118182
698.5	7.27273e-05	0.0007	-0.000236363	1.81816e-05
698	0.000172727	0.0008	-3.63636e-05	1.81818e-05
697.5	0.000172727	0.0006	6.36364e-05	0.000218182
697	0.000272727	0.0006	-0.000136364	1.81816e-05
696.5	0.000172727	0.0007	-3.63635e-05	-8.18182e-05
696	0.000272727	0.0007	-3.63635e-05	-8.18182e-05
695.5	7.27273e-05	0.0007	0.000163637	-8.18184e-05
695	0.000172727	0.0008	-0.000136364	-8.1818e-05
694.5	0.000172727	0.0008	0.000263637	-0.000281818
694	0.000172727	0.0009	6.36364e-05	-0.000181818
693.5	-2.72727e-05	0.0008	-0.000336364	1.81816e-05
693	0.000172727	0.0007	-0.000336364	0.000218182
692.5	0.000372727	0.0007	-0.000136364	0.000118182
692	-2.72727e-05	0.0013	-0.000136364	-0.000181818
691.5	-2.72727e-05	0.0007	-0.000236364	-0.000181818
691	0.000172727	0.0007	-0.000136363	1.81818e-05
690.5	7.27273e-05	0.0007	-0.000136364	0.000318182
690	0.000372727	0.0008	6.36364e-05	0.000118182
689.5	-2.72727e-05	0.0008	6.36365e-05	-0.000181818
689	0.000272727	0.0009	-0.000336364	-0.000181818
688.5	7.27273e-05	0.0005	-0.000136363	0.000118182
688	0.000272727	0.0005	-3.63638e-05	0.000118181
687.5	0.000372727	0.0009	-0.000136363	-0.000181818
687	7.27273e-05	0.0009	-0.000136363	0.000118182
686.5	0.000172727	0.0009	-3.63635e-05	-8.18182e-05
686	0.000372727	0.0009	-3.63636e-05	1.81816e-05
685.5	7.27273e-05	0.0007	-3.63636e-05	0.000118181
685	-0.000127273	0.0009	-0.000436364	0.000218182
684.5	0.000272727	0.0009	-0.000136364	-0.000181818
684	0.000372727	0.001	-0.000136364	0.000118182
683.5	0.000272727	0.0006	-0.000136364	0.000118182
683	7.27273e-05	0.0009	-0.000436363	0.000118182
682.5	7.27273e-05	0.0008	0.000163636	1.81818e-05
682	-2.72727e-05	0.001	6.36364e-05	0.000218182
681.5	0.000272727	0.0009	6.36362e-05	0.000218182
681	0.000172727	0.001	6.36364e-05	0.000118182
680.5	7.27273e-05	0.0009	0.000163636	0.000118182
680	0.000372727	0.001	-0.000236364	-8.18184e-05
679.5	0.000272727	0.0008	-3.63638e-05	0.000218182
679	0.000272727	0.0012	6.36365e-05	0.000118181
678.5	0.000272727	0.0012	-3.63635e-05	0.000218182
678	0.000372727	0.0013	-3.63638e-05	1.81823e-05
677.5	0.000172727	0.0009	-0.000136363	1.81816e-05
677	0.000372727	0.001	-0.000136363	1.81816e-05
676.5	0.000272727	0.001	-0.000136364	1.81816e-05
676	0.000372727	0.0012	6.36365e-05	0.000218182
675.5	0.000272727	0.001	-0.000436364	1.81816e-05
675	0.000372727	0.001	0.000163636	0.000218182
674.5	0.000272727	0.0011	6.36364e-05	0.000318182
674	0.000172727	0.0011	-0.000136364	0.000218182
673.5	0.000372727	0.0012	-0.000136364	0.000218182
673	0.000172727	0.0015	0.000263636	0.000318182
672.5	0.000272727	0.0011	0.000263636	0.000118182
672	0.000272727	0.0011	-3.63638e-05	0.000318182
671.5	0.000572727	0.0014	6.36365e-05	0.000218182
671	0.000472727	0.0011	-3.63635e-05	0.000118182
670.5	0.000272727	0.0013	6.36363e-05	0.000218182
670	0.000472727	0.0011	-0.000136364	0.000418182
669.5	0.000472727	0.0012	-0.000236363	0.000318182
669	0.000472727	0.0012	0.000163636	0.000318182
668.5	0.000272727	0.0011	0.000163636	0.000318182
668	0.000272727	0.001	-3.63635e-05	0.000218182
667.5	0.000472727	0.0011	6.36365e-05	0.000218182
667	0.000472727	0.0012	0.000163636	0.000318182
666.5	0.000572727	0.001	6.36365e-05	0.000518182
666	0.000372727	0.0011	-0.000136364	0.000318182
665.5	0.000572727	0.0012	0.000163636	0.000218182
665	0.000572727	0.001	0.000163636	0.000518182
664.5	0.000372727	0.0013	6.36365e-05	0.000418182
664	0.000172727	0.0013	-3.63635e-05	0.000218182
663.5	0.000472727	0.001	0.000163636	0.000418182
663	0.000472727	0.0012	0.000163637	0.000518182
662.5	0.000572727	0.0013	0.000263636	0.000218182
662	0.000372727	0.0013	-3.63638e-05	0.000418182
661.5	0.000372727	0.0012	-3.63635e-05	0.000618181
661	0.000372727	0.0012	0.000263636	0.000218182
660.5	0.000172727	0.0011	0.000163637	0.000718182
660	0.000272727	0.0013	6.36365e-05	0.000418182
659.5	0.000272727	0.0013	0.000263636	0.000418182
659	0.000672727	0.0012	-3.63638e-05	0.000718182
658.5	0.000572727	0.0011	0.000263636	0.000518182
658	0.000572727	0.0011	-0.000136364	0.000218182
657.5	0.000572727	0.0012	-0.000136363	0.000518182
657	0.000472727	0.0013	0.000363636	0.000718182
656.5	0.000372727	0.0013	0.000163637	0.000418182
656	0.000672727	0.0011	-0.000236364	0.000418182
655.5	0.000472727	0.0013	0.000163636	0.000618182
655	0.000472727	0.0012	0.000163636	0.000418182
654.5	0.000572727	0.0014	-3.63635e-05	0.000418182
654	0.000372727	0.0011	6.36364e-05	0.000418182
653.5	0.000672727	0.0011	0.000163636	0.000318182
653	0.000772727	0.0012	6.36365e-05	0.000418182
652.5	0.000672727	0.0015	0.000463637	0.000618182
652	0.000672727	0.0014	-3.63635e-05	0.000418182
651.5	0.000872727	0.0014	-3.63636e-05	0.000718182
651	0.000372727	0.0013	0.000263636	0.000718182
650.5	0.000472727	0.0013	6.36364e-05	0.000618182
650	0.000572727	0.0011	-3.63638e-05	0.000618181
649.5	0.000772727	0.0012	0.000263636	0.000818182
649	0.000472727	0.0013	0.000163637	0.000618182
648.5	0.000572727	0.0014	0.000163637	0.000518182
648	0.000472727	0.0013	6.36365e-05	0.000818182
647.5	0.000472727	0.0012	6.36363e-05	0.000618182
647	0.000672727	0.0014	-3.63638e-05	0.000518182
646.5	0.000572727	0.0015	0.000263637	0.000818182
646	0.000572727	0.0013	6.36363e-05	0.000718182
645.5	0.000572727	0.0013	0.000163636	0.000618182
645	0.000772727	0.0014	0.000163636	0.000718182
644.5	0.000572727	0.0014	6.36363e-05	0.000518182
644	0.000472727	0.0016	0.000363636	0.000618182
643.5	0.000672727	0.0014	0.000263636	0.000918182
643	0.00107273	0.0012	6.36365e-05	0.000518182
642.5	0.000372727	0.0016	-3.63635e-05	0.000918182
642	0.000372727	0.0018	-3.63635e-05	0.000718182
641.5	0.000672727	0.0016	6.36364e-05	0.000818182
641	0.000772727	0.0016	-3.63636e-05	0.000518182
640.5	0.000472727	0.0014	0.000163637	0.000618182
640	0.000672727	0.0015	-0.000136364	0.000818182
639.5	0.000672727	0.0015	6.36364e-05	0.000718182
639	0.000872727	0.0014	6.36365e-05	0.00101818
638.5	0.000772727	0.0014	6.36364e-05	0.000718182
638	0.000672727	0.0014	-3.63635e-05	0.000818182
637.5	0.000672727	0.0014	6.36365e-05	0.000818182
637	0.000772727	0.0016	6.36365e-05	0.00101818
636.5	0.000872727	0.0018	6.36365e-05	0.000818182
636	0.000572727	0.0015	0.000263636	0.000818182
635.5	0.000672727	0.0015	-0.000136363	0.000818182
635	0.000972727	0.0016	0.000163636	0.00101818
634.5	0.000972727	0.0015	-3.63638e-05	0.000818182
634	0.000672727	0.0014	-3.63635e-05	0.000718182
633.5	0.000472727	0.0016	0.000263636	0.000818182
633	0.000772727	0.0017	0.000163637	0.000818182
632.5	0.000772727	0.0015	-3.63635e-05	0.000818182
632	0.000672727	0.0016	0.000163637	0.000918182
631.5	0.000472727	0.0017	6.36364e-05	0.00101818
631	0.000672727	0.0017	-0.000236363	0.000918182
630.5	0.000872727	0.0019	6.36363e-05	0.00121818
630	0.000872727	0.0017	0.000163637	0.000618181
629.5	0.000472727	0.0015	0.000263636	0.000918182
629	0.000872727	0.0018	0.000263636	0.00121818
628.5	0.000872727	0.0018	6.36363e-05	0.00101818
628	0.00107273	0.0017	6.36365e-05	0.000818182
627.5	0.000672727	0.0018	0.000263636	0.00111818
627	0.000872727	0.0016	6.36364e-05	0.000918182
626.5	0.000972727	0.0017	-3.63638e-05	0.000918182
626	0.000872727	0.0018	0.000163636	0.000918182
625.5	0.000772727	0.0019	0.000163636	0.000718182
625	0.000772727	0.0017	0.000163637	0.00121818
624.5	0.000972727	0.002	6.36364e-05	0.00121818
624	0.000872727	0.0018	0.000363636	0.000918182
623.5	0.000772727	0.0018	0.000163636	0.000918182
623	0.000672727	0.0016	0.000263637	0.00121818
622.5	0.000672727	0.0018	6.36363e-05	0.000818182
622	0.000972727	0.0019	0.000263637	0.00111818
621.5	0.000872727	0.002	0.000463636	0.00101818
621	0.000972727	0.0016	-3.63638e-05	0.000918182
620.5	0.000772727	0.0016	6.36363e-05	0.00101818
620	0.00107273	0.0019	6.36363e-05	0.00121818
619.5	0.00107273	0.0021	0.000363636	0.000818182
619	0.000772727	0.0018	0.000163636	0.000918182
618.5	0.000772727	0.0017	-3.63636e-05	0.00111818
618	0.00107273	0.0016	0.000163637	0.00101818
617.5	0.000972727	0.0018	0.000163636	0.000618182
617	0.000872727	0.002	0.000263636	0.00101818
616.5	0.000772727	0.0019	6.36365e-05	0.00111818
616	0.000772727	0.0019	0.000163636	0.00111818
615.5	0.000972727	0.0019	0.000163636	0.000918182
615	0.000772727	0.002	0.000363636	0.000818182
614.5	0.000772727	0.0019	0.000363636	0.00121818
614	0.000872727	0.0021	0.000263637	0.00121818
613.5	0.000972727	0.002	0.000463636	0.00101818
613	0.00117273	0.0018	0.000163637	0.00111818
612.5	0.000772727	0.0022	0.000463636	0.00121818
612	0.000872727	0.002	0.000363636	0.00121818
611.5	0.00117273	0.0019	0.000263636	0.00111818
611	0.00107273	0.0021	0.000463637	0.000918182
610.5	0.00107273	0.0021	0.000263636	0.00101818
610	0.00107273	0.0023	0.000263636	0.00121818
609.5	0.000972727	0.002	0.000563636	0.000918182
609	0.00117273	0.0022	0.000463636	0.00101818
608.5	0.000972727	0.002	0.000363636	0.00101818
608	0.000672727	0.002	0.000363637	0.000818182
607.5	0.00107273	0.0021	0.000163636	0.00111818
607	0.00127273	0.0018	0.000563636	0.00101818
606.5	0.00147273	0.0019	0.000263636	0.00131818
606	0.00117273	0.0022	0.000363636	0.00111818
605.5	0.000872727	0.0021	0.000563636	0.000918181
605	0.00127273	0.0022	0.000463636	0.000918182
604.5	0.00127273	0.002	0.000463637	0.00121818
604	0.00107273	0.0023	0.000163637	0.00121818
603.5	0.00107273	0.0021	0.000563636	0.000918182
603	0.00117273	0.0021	0.000663636	0.00111818
602.5	0.00127273	0.0021	0.000363636	0.00121818
602	0.00117273	0.0022	0.000463636	0.00111818
601.5	0.00107273	0.0025	0.000363636	0.00121818
601	0.00107273	0.0023	0.000563636	0.000918182
600.5	0.00147273	0.0021	0.000263636	0.000818182
600	0.00117273	0.0019	0.000363636	0.00111818
599.5	0.00137273	0.0022	0.000363636	0.00101818
599	0.00107273	0.0024	0.000563636	0.000918182
598.5	0.00117273	0.0026	0.000463636	0.00101818
598	0.00137273	0.0023	0.000163636	0.00101818
597.5	0.00117273	0.0019	0.000663636	0.000718182
597	0.000972727	0.0024	0.000763637	0.00121818
596.5	0.00127273	0.0024	0.000563636	0.00121818
596	0.00127273	0.0023	0.000463637	0.00111818
595.5	0.00117273	0.0023	0.000663636	0.00111818
595	0.00107273	0.0022	0.000763636	0.00111818
594.5	0.00117273	0.0025	0.000563636	0.00121818
594	0.00137273	0.0025	0.000363636	0.00141818
593.5	0.00157273	0.002	0.000463637	0.00121818
593	0.00117273	0.0021	0.000363636	0.00101818
592.5	0.00117273	0.0024	0.000363636	0.00131818
592	0.00137273	0.0024	0.000363636	0.00131818
591.5	0.00147273	0.0025	0.000563636	0.00141818
591	0.00127273	0.0025	0.000663636	0.00111818
590.5	0.00127273	0.0024	0.000363636	0.00111818
590	0.00117273	0.0023	0.000463636	0.00131818
589.5	0.00147273	0.0026	0.000263636	0.00121818
589	0.00147273	0.0027	0.000563636	0.00111818
588.5	0.00117273	0.0025	0.000563636	0.00111818
588	0.00127273	0.0028	0.000563636	0.00131818
587.5	0.00137273	0.0025	0.000563636	0.00151818
587	0.00157273	0.0023	0.000563636	0.00121818
586.5	0.00137273	0.0027	0.000363636	0.00101818
586	0.00157273	0.0024	0.000563636	0.00121818
585.5	0.00167273	0.0026	0.000463636	0.00141818
585	0.00167273	0.0026	0.000463636	0.00131818
584.5	0.00147273	0.0024	0.000563636	0.00141818
584	0.00127273	0.0024	0.000363636	0.00151818
583.5	0.00147273	0.0027	0.000263636	0.00141818
583	0.00167273	0.0026	0.000463636	0.00161818
582.5	0.00157273	0.0027	0.000463636	0.00151818
582	0.00147273	0.0025	0.000263636	0.00131818
581.5	0.00157273	0.0028	0.000563636	0.00151818
581	0.00157273	0.0027	0.000563636	0.00151818
580.5	0.00167273	0.0028	0.000563636	0.00131818
580	0.00147273	0.0026	0.000763636	0.00171818
579.5	0.00147273	0.0027	0.000663636	0.00171818
579	0.00157273	0.0029	0.000563636	0.00161818
578.5	0.00177273	0.0028	0.000563636	0.00181818
578	0.00127273	0.0026	0.000763636	0.00191818
577.5	0.00167273	0.0026	0.000663636	0.00151818
577	0.00157273	0.0028	0.000563636	0.00161818
576.5	0.00197273	0.0026	0.000463637	0.00171818
576	0.00187273	0.003	0.000663636	0.00161818
575.5	0.00157273	0.003	0.000763637	0.00191818
575	0.00177273	0.0026	0.000763636	0.00181818
574.5	0.00187273	0.0026	0.000863636	0.00181818
574	0.00187273	0.0028	0.00106364	0.00201818
573.5	0.00177273	0.0029	0.000863637	0.00211818
573	0.00177273	0.0028	0.00116364	0.00181818
572.5	0.00187273	0.0027	0.00106364	0.00191818
572	0.00197273	0.003	0.000963636	0.00221818
571.5	0.00177273	0.0029	0.000963636	0.00201818
571	0.00177273	0.0032	0.00106364	0.00201818
570.5	0.00177273	0.0033	0.00126364	0.00231818
570	0.00207273	0.0028	0.00126364	0.00211818
569.5	0.00217273	0.0032	0.00146364	0.00231818
569	0.00217273	0.0031	0.00136364	0.00211818
568.5	0.00197273	0.003	0.00146364	0.00221818
568	0.00227273	0.0032	0.00146364	0.00221818
567.5	0.00227273	0.0033	0.000963636	0.00251818
567	0.00207273	0.0032	0.00146364	0.00261818
566.5	0.00197273	0.0032	0.00146364	0.00191818
566	0.00227273	0.0031	0.00116364	0.00241818
565.5	0.00217273	0.0032	0.00146364	0.00261818
565	0.00217273	0.0035	0.00166364	0.00261818
564.5	0.00207273	0.0033	0.00136364	0.00251818
564	0.00207273	0.0032	0.00176364	0.00251818
563.5	0.00247273	0.0034	0.00186364	0.00261818
563	0.00237273	0.0034	0.00166364	0.00251818
562.5	0.00237273	0.0035	0.00166364	0.00281818
562	0.00247273	0.0036	0.00166364	0.00241818
561.5	0.00257273	0.0035	0.00166364	0.00271818
561	0.00267273	0.0034	0.00186364	0.00291818
560.5	0.00247273	0.0038	0.00186364	0.00291818
560	0.00237273	0.0037	0.00176364	0.00281818
559.5	0.00247273	0.0036	0.00176364	0.00311818
559	0.00257273	0.0039	0.00206364	0.00281818
558.5	0.00257273	0.0036	0.00166364	0.00281818
558	0.00247273	0.0039	0.00216364	0.00311818
557.5	0.00257273	0.0039	0.00206364	0.00321818
557	0.00267273	0.0037	0.00206364	0.00321818
556.5	0.00287273	0.004	0.00216364	0.00341818
556	0.00267273	0.004	0.00206364	0.00331818
555.5	0.00277273	0.0039	0.00236364	0.00341818
555	0.00267273	0.0038	0.00266364	0.00351818
554.5	0.00307273	0.0041	0.00236364	0.00331818
554	0.00287273	0.0043	0.00246364	0.00341818
553.5	0.00287273	0.0041	0.00266364	0.00371818
553	0.00297273	0.0041	0.00266364	0.00381818
552.5	0.00327273	0.0039	0.00276364	0.00361818
552	0.00337273	0.0041	0.00296364	0.00391818
551.5	0.00327273	0.0044	0.00276364	0.00381818
551	0.00317273	0.0045	0.00306364	0.00391818
550.5	0.00327273	0.0043	0.00296364	0.00401818
550	0.00347273	0.0042	0.00316364	0.00391818
549.5	0.00347273	0.0042	0.00326364	0.00391818
549	0.00347273	0.0048	0.00356364	0.00401818
548.5	0.00347273	0.0045	0.00336364	0.00421818
548	0.00377273	0.0045	0.00356364	0.00401818
547.5	0.00367273	0.0046	0.00386364	0.00421818
547	0.00347273	0.0045	0.00396364	0.00461818
546.5	0.00377273	0.0046	0.00406364	0.00451818
546	0.00387273	0.0046	0.00406364	0.00471818
545.5	0.00397273	0.0048	0.00396364	0.00471818
545	0.00387273	0.0048	0.00456364	0.00471818
544.5	0.00377273	0.0047	0.00436364	0.00491818
544	0.00387273	0.005	0.00456364	0.00471818
543.5	0.00407273	0.0047	0.00486364	0.00501818
543	0.00437273	0.0048	0.00496364	0.00511818
542.5	0.00427273	0.0051	0.00486364	0.00511818
542	0.00427273	0.0052	0.00516364	0.00501818
541.5	0.00447273	0.0051	0.00526364	0.00501818
541	0.00447273	0.0052	0.00526364	0.00531818
540.5	0.00467273	0.0053	0.00546364	0.00551818
540	0.00437273	0.0056	0.00556364	0.00581818
539.5	0.00487273	0.0055	0.00576364	0.00591818
539	0.00497273	0.0056	0.00626364	0.00611818
538.5	0.00497273	0.0057	0.00596364	0.00611818
538	0.00497273	0.0054	0.00606364	0.00631818
537.5	0.00487273	0.006	0.00656364	0.00621818
537	0.00537273	0.0058	0.00636364	0.00611818
536.5	0.00527273	0.0058	0.00666364	0.00641818
536	0.00547273	0.0059	0.00706364	0.00661818
535.5	0.00617273	0.0061	0.00736364	0.00691818
535	0.00607273	0.0063	0.00746364	0.00711818
534.5	0.00617273	0.006	0.00786364	0.00711818
534	0.00617273	0.0062	0.00786364	0.00711818
533.5	0.00607273	0.0063	0.00776364	0.00721818
533	0.00647273	0.0063	0.00836364	0.00731818
532.5	0.00647273	0.0066	0.00866364	0.00771818
532	0.00657273	0.0065	0.00846364	0.00791818
531.5	0.00667273	0.0067	0.00896364	0.00801818
531	0.00687273	0.0068	0.00936364	0.00791818
530.5	0.00707273	0.007	0.00916364	0.00831818
530	0.00707273	0.0067	0.00986364	0.00821818
529.5	0.00697273	0.0073	0.00986364	0.00911818
529	0.00737273	0.0074	0.0102636	0.00891818
528.5	0.00747273	0.0072	0.0105636	0.00931818
528	0.00777273	0.0076	0.0108636	0.00961818
527.5	0.00777273	0.0076	0.0108636	0.00961818
527	0.00777273	0.0078	0.0114636	0.00971818
526.5	0.00797273	0.0078	0.0117636	0.0102182
526	0.00817273	0.0077	0.0120636	0.0102182
525.5	0.00857273	0.008	0.0122636	0.0101182
525	0.00847273	0.0082	0.0124636	0.0106182
524.5	0.00837273	0.0084	0.0129636	0.0111182
524	0.00877273	0.0085	0.0136636	0.0112182
523.5	0.00897273	0.0087	0.0134636	0.0114182
523	0.00887273	0.0088	0.0140636	0.0115182
522.5	0.00937273	0.009	0.0147636	0.0116182
522	0.00957273	0.0092	0.0147636	0.0122182
521.5	0.00987273	0.0092	0.0149636	0.0124182
521	0.00997273	0.0095	0.0156636	0.0126182
520.5	0.0101727	0.0096	0.0158636	0.0129182
520	0.0105727	0.0097	0.0164636	0.0130182
519.5	0.0105727	0.0096	0.0169636	0.0133182
519	0.0106727	0.0101	0.0169636	0.0136182
518.5	0.0110727	0.0104	0.0176636	0.0140182
518	0.0112727	0.0103	0.0181636	0.0141182
517.5	0.0113727	0.0106	0.0184636	0.0144182
517	0.0115727	0.0104	0.0190636	0.0147182
516.5	0.0118727	0.0107	0.0194636	0.0148182
516	0.0121727	0.0111	0.0196636	0.0153182
515.5	0.0123727	0.0108	0.0203636	0.0155182
515	0.0123727	0.0112	0.0207636	0.0154182
514.5	0.0126727	0.0114	0.0209636	0.0163182
514	0.0128727	0.0117	0.0216636	0.0168182
513.5	0.0132727	0.0119	0.0222636	0.0167182
513	0.0133727	0.012	0.0226636	0.0169182
512.5	0.0133727	0.012	0.0233636	0.0172182
512	0.0137727	0.0124	0.0237636	0.0175182
511.5	0.0142727	0.0128	0.0243636	0.0178182
511	0.0146727	0.0131	0.0252636	0.0183182
510.5	0.0147727	0.0128	0.0256636	0.0185182
510	0.0148727	0.013	0.0259636	0.0186182
509.5	0.0153727	0.0135	0.0268636	0.0192182
509	0.0156727	0.0137	0.0274636	0.0198182
508.5	0.0159727	0.0137	0.0279636	0.0198182
508	0.0161727	0.0139	0.0289636	0.0202182
507.5	0.0163727	0.0141	0.0292636	0.0205182
507	0.0168727	0.0143	0.0297636	0.0210182
506.5	0.0169727	0.0145	0.0309636	0.0216182
506	0.0172727	0.0147	0.0311636	0.0217182
505.5	0.0176727	0.015	0.0319636	0.0221182
505	0.0180727	0.0153	0.0329636	0.0228182
504.5	0.0182727	0.0155	0.0329636	0.0230182
504	0.0185727	0.0155	0.0341636	0.0234182
503.5	0.0185727	0.0159	0.0348636	0.0239182
503	0.0188727	0.0162	0.0355636	0.0246182
502.5	0.0195727	0.0165	0.0364636	0.0244182
502	0.0197727	0.0165	0.0371636	0.0247182
501.5	0.0198727	0.0167	0.0378636	0.0254182
501	0.0200727	0.0168	0.0387636	0.0257182
500.5	0.0207727	0.0173	0.0394636	0.0263182
500	0.0209727	0.0177	0.0400636	0.0266182
499.5	0.0214727	0.0177	0.0408636	0.0270182
499	0.0216727	0.0178	0.0416636	0.0272182
498.5	0.0219727	0.0183	0.0423636	0.0277182
498	0.0223727	0.0185	0.0433636	0.0284182
497.5	0.0229727	0.019	0.0438636	0.0286182
497	0.0231727	0.0188	0.0446636	0.0286182
496.5	0.0230727	0.019	0.0455636	0.0293182
496	0.0238727	0.0195	0.0464636	0.0298182
495.5	0.0243727	0.0197	0.0471636	0.0304182
495	0.0248727	0.0199	0.0482636	0.0308182
494.5	0.0250727	0.0203	0.0491636	0.0312182
494	0.0253727	0.0205	0.0495636	0.0315182
493.5	0.0257727	0.0205	0.0507636	0.0319182
493	0.0262727	0.0208	0.0513636	0.0322182
492.5	0.0265727	0.0212	0.0525636	0.0327182
492	0.0268727	0.0216	0.0537636	0.0335182
491.5	0.0272727	0.0219	0.0542636	0.0336182
491	0.0277727	0.0221	0.0548636	0.0341182
490.5	0.0279727	0.0221	0.0562636	0.0347182
490	0.0281727	0.0224	0.0569636	0.0350182
489.5	0.0286727	0.0226	0.0579636	0.0352182
489	0.0292727	0.023	0.0587636	0.0356182
488.5	0.0297727	0.0231	0.0590636	0.0361182
488	0.0299727	0.0233	0.0602636	0.0366182
487.5	0.0301727	0.0234	0.0613636	0.0372182
487	0.0304727	0.0238	0.0618636	0.0376182
486.5	0.0308727	0.0241	0.0628636	0.0377182
486	0.0312727	0.0244	0.0639636	0.0382182
485.5	0.0319727	0.0245	0.0644636	0.0390182
485	0.0321727	0.0249	0.0657636	0.0392182
484.5	0.0324727	0.025	0.0663636	0.0397182
484	0.0331727	0.0256	0.0669636	0.0400182
483.5	0.0333727	0.0258	0.0680636	0.0400182
483	0.0336727	0.0259	0.0686636	0.0407182
482.5	0.0338727	0.0261	0.0689636	0.0416182
482	0.0344727	0.0268	0.0699636	0.0415182
481.5	0.0349727	0.0267	0.0707636	0.0420182
481	0.0347727	0.027	0.0713636	0.0426182
480.5	0.0351727	0.027	0.0724636	0.0426182
480	0.0357727	0.0274	0.0729636	0.0431182
479.5	0.0362727	0.0275	0.0735636	0.0439182
479	0.0367727	0.0278	0.0744636	0.0440182
478.5	0.0368727	0.0281	0.0756636	0.0445182
478	0.0370727	0.0281	0.0758636	0.0449182
477.5	0.0373727	0.0285	0.0770636	0.0453182
477	0.0378727	0.0291	0.0776636	0.0458182
476.5	0.0379727	0.0292	0.0782636	0.0460182
476	0.0383727	0.0291	0.0791636	0.0461182
475.5	0.0388727	0.0298	0.0798636	0.0468182
475	0.0393727	0.0296	0.0804636	0.0474182
474.5	0.0395727	0.0301	0.0812636	0.0477182
474	0.0397727	0.0304	0.0816636	0.0478182
473.5	0.0400727	0.0304	0.0824636	0.0482182
473	0.0404727	0.0306	0.0828636	0.0484182
472.5	0.0411727	0.031	0.0835636	0.0490182
472	0.0412727	0.0312	0.0845636	0.0492182
471.5	0.0414727	0.0314	0.0850636	0.0496182
471	0.0416727	0.0317	0.0852636	0.0502182
470.5	0.0422727	0.0316	0.0862636	0.0503182
470	0.0422727	0.0318	0.0867636	0.0505182
469.5	0.0426727	0.0324	0.0873636	0.0509182
469	0.0429727	0.0325	0.0872636	0.0514182
468.5	0.0431727	0.0322	0.0881636	0.0515182
468	0.0430727	0.0328	0.0884636	0.0516182
467.5	0.0435727	0.0328	0.0893636	0.0523182
467	0.0439727	0.0333	0.0896636	0.0524182
466.5	0.0440727	0.0338	0.0897636	0.0527182
466	0.0442727	0.0335	0.0903636	0.0529182
465.5	0.0448727	0.034	0.0907636	0.0528182
465	0.0451727	0.0342	0.0911636	0.0531182
464.5	0.0452727	0.0343	0.0915636	0.0534182
464	0.0454727	0.0344	0.0917636	0.0538182
463.5	0.0454727	0.0348	0.0922636	0.0538182
463	0.0458727	0.0344	0.0927636	0.0542182
462.5	0.0461727	0.0348	0.0929636	0.0545182
462	0.0466727	0.0353	0.0928636	0.0543182
461.5	0.0466727	0.0354	0.0936636	0.0550182
461	0.0467727	0.0351	0.0937636	0.0552182
460.5	0.0470727	0.0355	0.0939636	0.0554182
460	0.0470727	0.0358	0.0943636	0.0554182
459.5	0.0475727	0.036	0.0945636	0.0554182
459	0.0476727	0.0361	0.0946636	0.0557182
458.5	0.0473727	0.0361	0.0949636	0.0557182
458	0.0480727	0.0363	0.0953636	0.0561182
457.5	0.0482727	0.0366	0.0953636	0.0560182
457	0.0484727	0.0368	0.0954636	0.0559182
456.5	0.0482727	0.0368	0.0954636	0.0562182
456	0.0487727	0.0374	0.0955636	0.0568182
455.5	0.0490727	0.0373	0.0958636	0.0565182
455	0.0490727	0.0371	0.0957636	0.0568182
454.5	0.0488727	0.0376	0.0956636	0.0568182
454	0.0489727	0.0376	0.0959636	0.0568182
453.5	0.0491727	0.0374	0.0959636	0.0574182
453	0.0494727	0.0382	0.0957636	0.0574182
452.5	0.0498727	0.0381	0.0956636	0.0572182
452	0.0495727	0.0381	0.0958636	0.0573182
451.5	0.0496727	0.0384	0.0958636	0.0574182
451	0.0497727	0.0387	0.0959636	0.0576182
450.5	0.0501727	0.0384	0.0955636	0.0577182
450	0.0500727	0.0389	0.0952636	0.0580182
449.5	0.0501727	0.0389	0.0956636	0.0580182
449	0.0498727	0.039	0.0955636	0.0579182
448.5	0.0503727	0.0391	0.0953636	0.0583182
448	0.0504727	0.0393	0.0950636	0.0583182
447.5	0.0506727	0.0394	0.0948636	0.0580182
447	0.0502727	0.0394	0.0950636	0.0582182
446.5	0.0502727	0.0395	0.0947636	0.0584182
446	0.0506727	0.0394	0.0944636	0.0584182
445.5	0.0505727	0.0394	0.0942636	0.0586182
445	0.0504727	0.0397	0.0942636	0.0584182
444.5	0.0504727	0.04	0.0941636	0.0583182
444	0.0507727	0.0403	0.0934636	0.0584182
443.5	0.0507727	0.0402	0.0932636	0.0585182
443	0.0508727	0.0402	0.0930636	0.0585182
442.5	0.0505727	0.0403	0.0932636	0.0584182
442	0.0508727	0.0404	0.0929636	0.0585182
441.5	0.0509727	0.0406	0.0925636	0.0583182
441	0.0506727	0.0403	0.0920636	0.0584182
440.5	0.0507727	0.0403	0.0920636	0.0586182
440	0.0506727	0.0405	0.0917636	0.0581182
439.5	0.0509727	0.041	0.0915636	0.0586182
439	0.0505727	0.041	0.0912636	0.0582182
438.5	0.0506727	0.0409	0.0908636	0.0584182
438	0.0505727	0.0411	0.0902636	0.0586182
437.5	0.0501727	0.0413	0.0901636	0.0587182
437	0.0505727	0.0412	0.0898636	0.0582182
436.5	0.0508727	0.0412	0.0892636	0.0585182
436	0.0506727	0.0412	0.0891636	0.0585182
435.5	0.0502727	0.0415	0.0888636	0.0582182
435	0.0505727	0.0413	0.0880636	0.0585182
434.5	0.0505727	0.0412	0.0879636	0.0585182
434	0.0505727	0.0415	0.0874636	0.0583182
433.5	0.0503727	0.0417	0.0871636	0.0586182
433	0.0502727	0.0416	0.0868636	0.0585182
432.5	0.0502727	0.0414	0.0861636	0.0582182
432	0.0500727	0.0416	0.0857636	0.0584182
431.5	0.0500727	0.0416	0.0854636	0.0585182
431	0.0499727	0.0419	0.0850636	0.0583182
430.5	0.0498727	0.0419	0.0846636	0.0583182
430	0.0497727	0.0421	0.0844636	0.0583182
429.5	0.0498727	0.0419	0.0840636	0.0581182
429	0.0500727	0.0421	0.0835636	0.0585182
428.5	0.0494727	0.0419	0.0833636	0.0585182
428	0.0496727	0.0425	0.0826636	0.0583182
427.5	0.0498727	0.0422	0.0821636	0.0582182
427	0.0499727	0.0422	0.0820636	0.0583182
426.5	0.0491727	0.0423	0.0815636	0.0583182
426	0.0494727	0.0425	0.0812636	0.0582182
425.5	0.0494727	0.0425	0.0807636	0.0584182
425	0.0494727	0.0431	0.0803636	0.0583182
424.5	0.0494727	0.0428	0.0797636	0.0584182
424	0.0491727	0.0428	0.0794636	0.0585182
423.5	0.0489727	0.0431	0.0790636	0.0584182
423	0.0492727	0.0431	0.0786636	0.0585182
422.5	0.0494727	0.0434	0.0782636	0.0584182
422	0.0490727	0.0436	0.0779636	0.0585182
421.5	0.0488727	0.0435	0.0772636	0.0584182
421	0.0488727	0.0433	0.0769636	0.0589182
420.5	0.0489727	0.0436	0.0764636	0.0582182
420	0.0489727	0.0439	0.0759636	0.0586182
419.5	0.0487727	0.0438	0.0757636	0.0585182
419	0.0485727	0.044	0.0750636	0.0579182
418.5	0.0487727	0.0436	0.0749636	0.0586182
418	0.0484727	0.044	0.0746636	0.0590182
417.5	0.0488727	0.0441	0.0741636	0.0584182
417	0.0485727	0.0445	0.0737636	0.0589182
416.5	0.0484727	0.044	0.0729636	0.0590182
416	0.0481727	0.0453	0.0723636	0.0593182
415.5	0.0481727	0.045	0.0716636	0.0594182
415	0.0478727	0.0453	0.0716636	0.0594182
414.5	0.0481727	0.0452	0.0712636	0.0591182
414	0.0483727	0.0455	0.0707636	0.0591182
413.5	0.0477727	0.0451	0.0701636	0.0596182
413	0.0477727	0.0454	0.0697636	0.0597182
412.5	0.0475727	0.0461	0.0693636	0.0593182
412	0.0476727	0.0453	0.0686636	0.0596182
411.5	0.0475727	0.0456	0.0684636	0.0599182
411	0.0472727	0.0458	0.0679636	0.0591182
410.5	0.0471727	0.0455	0.0672636	0.0599182
410	0.0467727	0.0457	0.0670636	0.0600182
409.5	0.0471727	0.0465	0.0668636	0.0594182
409	0.0469727	0.046	0.0663636	0.0598182
408.5	0.0470727	0.0459	0.0657636	0.0601182
408	0.0468727	0.0465	0.0657636	0.0597182
407.5	0.0467727	0.0458	0.0653636	0.0598182
407	0.0467727	0.0461	0.0642636	0.0597182
406.5	0.0466727	0.0467	0.0639636	0.0599182
406	0.0467727	0.0464	0.0638636	0.0604182
405.5	0.0462727	0.0467	0.0634636	0.0603182
405	0.0462727	0.0464	0.0631636	0.0603182
404.5	0.0460727	0.0469	0.0629636	0.0603182
404	0.0464727	0.047	0.0621636	0.0603182
403.5	0.0467727	0.0467	0.0622636	0.0599182
403	0.0463727	0.0469	0.0617636	0.0605182
402.5	0.0461727	0.0468	0.0615636	0.0604182
402	0.0462727	0.0466	0.0611636	0.0604182
401.5	0.0463727	0.0472	0.0608636	0.0604182
401	0.0460727	0.0471	0.0602636	0.0609182
400.5	0.0458727	0.0473	0.0600636	0.0610182
400	0.0460727	0.0473	0.0596636	0.0612182
399.5	0.0462727	0.0472	0.0596636	0.0610182
399	0.0457727	0.0475	0.0592636	0.0609182
398.5	0.0455727	0.0475	0.0588636	0.0610182
398	0.0454727	0.0475	0.0588636	0.0610182
397.5	0.0454727	0.0475	0.0582636	0.0613182
397	0.0454727	0.0476	0.0574636	0.0613182
396.5	0.0457727	0.0478	0.0575636	0.0615182
396	0.0457727	0.0479	0.0568636	0.0609182
395.5	0.0454727	0.0482	0.0568636	0.0618182
395	0.0453727	0.0477	0.0564636	0.0618182
394.5	0.0452727	0.0481	0.0564636	0.0614182
394	0.0455727	0.048	0.0556636	0.0618182
393.5	0.0450727	0.0486	0.0562636	0.0617182
393	0.0448727	0.0481	0.0558636	0.0620182
392.5	0.0454727	0.0481	0.0554636	0.0621182
392	0.0449727	0.0491	0.0554636	0.0620182
391.5	0.0451727	0.0487	0.0549636	0.0619182
391	0.0449727	0.0493	0.0542636	0.0615182
390.5	0.0449727	0.0489	0.0545636	0.0619182
390	0.0450727	0.0483	0.0541636	0.0621182
389.5	0.0451727	0.0486	0.0541636	0.0620182
389	0.0448727	0.0494	0.0538636	0.0621182
388.5	0.0447727	0.049	0.0537636	0.0621182
388	0.0446727	0.049	0.0535636	0.0623182
387.5	0.0449727	0.0493	0.0532636	0.0621182
387	0.0449727	0.0488	0.0531636	0.0623182
386.5	0.0447727	0.0492	0.0524636	0.0626182
386	0.0446727	0.0495	0.0525636	0.0628182
385.5	0.0450727	0.0489	0.0527636	0.0628182
385	0.0450727	0.0493	0.0525636	0.0628182
384.5	0.0451727	0.0495	0.0522636	0.0629182
384	0.0445727	0.0492	0.0516636	0.0627182
383.5	0.0443727	0.0495	0.0522636	0.0625182
383	0.0448727	0.0493	0.0525636	0.0627182
382.5	0.0446727	0.0493	0.0514636	0.0631182
382	0.0445727	0.0497	0.0512636	0.0631182
381.5	0.0441727	0.0495	0.0512636	0.0633182
381	0.0449727	0.0495	0.0512636	0.0626182
380.5	0.0447727	0.0495	0.0511636	0.0628182
380	0.0449727	0.0496	0.0512636	0.0631182
379.5	0.0439727	0.0494	0.0510636	0.0625182
379	0.0443727	0.0498	0.0505636	0.0632182
378.5	0.0443727	0.0498	0.0501636	0.0630182
378	0.0441727	0.0498	0.0503636	0.0630182
377.5	0.0444727	0.0501	0.0503636	0.0636182
377	0.0441727	0.0497	0.0502636	0.0630182
376.5	0.0442727	0.0502	0.0496636	0.0632182
376	0.0442727	0.0499	0.0497636	0.0630182
375.5	0.0441727	0.0501	0.0495636	0.0633182
375	0.0437727	0.05	0.0497636	0.0632182
374.5	0.0440727	0.0503	0.0495636	0.0628182
374	0.0438727	0.0498	0.0490636	0.0626182
373.5	0.0442727	0.0499	0.0495636	0.0633182
373	0.0439727	0.0498	0.0497636	0.0629182
372.5	0.0435727	0.0502	0.0488636	0.0630182
372	0.0435727	0.0494	0.0486636	0.0624182
371.5	0.0440727	0.0494	0.0489636	0.0622182
371	0.0436727	0.0499	0.0485636	0.0624182
370.5	0.0438727	0.0499	0.0487636	0.0627182
370	0.0440727	0.0501	0.0490636	0.0622182
369.5	0.0430727	0.0498	0.0484636	0.0619182
369	0.0438727	0.0497	0.0486636	0.0623182
368.5	0.0437727	0.0494	0.0483636	0.0626182
368	0.0436727	0.0499	0.0486636	0.0621182
367.5	0.0436727	0.0493	0.0489636	0.0617182
367	0.0433727	0.0498	0.0489636	0.0623182
366.5	0.0434727	0.0493	0.0479636	0.0619182
366	0.0431727	0.0496	0.0481636	0.0618182
365.5	0.0436727	0.0492	0.0480636	0.0620182
365	0.0432727	0.0499	0.0481636	0.0617182
364.5	0.0424727	0.0488	0.0475636	0.0608182
364	0.0422727	0.0484	0.0473636	0.0597182
363.5	0.0430727	0.0485	0.0474636	0.0606182
363	0.0427727	0.048	0.0473636	0.0599182
362.5	0.0427727	0.0481	0.0478636	0.0594182
362	0.0426727	0.0484	0.0474636	0.0596182
361.5	0.0422727	0.0483	0.0469636	0.0599182
361	0.0425727	0.0475	0.0475636	0.0595182
360.5	0.0422727	0.048	0.0474636	0.0591182
360	0.0426727	0.048	0.0460636	0.0593182
359.5	0.0423727	0.0483	0.0468636	0.0589182
359	0.0422727	0.0476	0.0464636	0.0593182
358.5	0.0418727	0.0475	0.0466636	0.0590182
358	0.0427727	0.0473	0.0459636	0.0584182
357.5	0.0419727	0.0485	0.0468636	0.0591182
357	0.0422727	0.048	0.0464636	0.0583182
356.5	0.0414727	0.0473	0.0461636	0.0582182
356	0.0413727	0.0479	0.0472636	0.0580182
355.5	0.0418727	0.0475	0.0459636	0.0586182
355	0.0423727	0.0479	0.0465636	0.0575182
354.5	0.0418727	0.0471	0.0463636	0.0574182
354	0.0416727	0.0472	0.0464636	0.0575182
353.5	0.0416727	0.0473	0.0458636	0.0575182
353	0.0421727	0.0471	0.0463636	0.0570182
352.5	0.0419727	0.0473	0.0457636	0.0569182
352	0.0419727	0.0473	0.0458636	0.0566182
351.5	0.0418727	0.0478	0.0464636	0.0570182
351	0.0420727	0.0469	0.0462636	0.0569182
350.5	0.0416727	0.0471	0.0458636	0.0565182
350	0.0411727	0.0472	0.0457636	0.0564182
349.5	0.0410727	0.0471	0.0450636	0.0561182
349	0.0410727	0.0467	0.0450636	0.0558182
348.5	0.0416727	0.0472	0.0453636	0.0554182
348	0.0418727	0.0472	0.0454636	0.0554182
347.5	0.0419727	0.0468	0.0447636	0.0557182
347	0.0418727	0.0464	0.0452636	0.0554182
346.5	0.0418727	0.0463	0.0460636	0.0553182
346	0.0417727	0.0469	0.0452636	0.0556182
345.5	0.0414727	0.0476	0.0455636	0.0551182
345	0.0412727	0.0467	0.0463636	0.0550182
344.5	0.0404727	0.0462	0.0449636	0.0549182
344	0.0414727	0.047	0.0445636	0.0545182
343.5	0.0411727	0.0466	0.0449636	0.0544182
343	0.0413727	0.0468	0.0444636	0.0542182
342.5	0.0415727	0.0466	0.0449636	0.0537182
342	0.0411727	0.0469	0.0455636	0.0538182
341.5	0.0408727	0.0464	0.0446636	0.0540182
341	0.0412727	0.0467	0.0449636	0.0532182
340.5	0.0416727	0.0462	0.0447636	0.0533182
340	0.0416727	0.0464	0.0446636	0.0533182
339.5	0.0408727	0.0468	0.0453636	0.0534182
339	0.0415727	0.0467	0.0450636	0.0535182
338.5	0.0415727	0.0463	0.0448636	0.0535182
338	0.0418727	0.0463	0.0449636	0.0525182
337.5	0.0411727	0.0469	0.0448636	0.0528182
337	0.0419727	0.0463	0.0449636	0.0530182
336.5	0.0421727	0.0464	0.0452636	0.0523182
336	0.0413727	0.047	0.0442636	0.0526182
335.5	0.0412727	0.0466	0.0449636	0.0527182
335	0.0420727	0.0468	0.0449636	0.0522182
334.5	0.0412727	0.047	0.0442636	0.0521182
334	0.0415727	0.0471	0.0446636	0.0519182
333.5	0.0414727	0.0469	0.0443636	0.0514182
333	0.0414727	0.0477	0.0439636	0.0519182
332.5	0.0424727	0.0462	0.0439636	0.0514182
332	0.0427727	0.0477	0.0451636	0.0511182
331.5	0.0420727	0.0471	0.0438636	0.0518182
331	0.0424727	0.0479	0.0446636	0.0520182
330.5	0.0423727	0.0478	0.0440636	0.0512182
330	0.0427727	0.0473	0.0438636	0.0517182
329.5	0.0414727	0.0475	0.0442636	0.0508182
329	0.0429727	0.0474	0.0440636	0.0509182
328.5	0.0426727	0.0474	0.0439636	0.0508182
328	0.0435727	0.0475	0.0444636	0.0504182
327.5	0.0425727	0.0478	0.0436636	0.0504182
327	0.0425727	0.0475	0.0427636	0.0507182
326.5	0.0429727	0.0477	0.0431636	0.0502182
326	0.0432727	0.048	0.0432636	0.0510182
325.5	0.0439727	0.0487	0.0426636	0.0507182
325	0.0430727	0.0479	0.0433636	0.0502182
324.5	0.0434727	0.0476	0.0424636	0.0495182
324	0.0430727	0.0487	0.0425636	0.0511182
323.5	0.0431727	0.0493	0.0431636	0.0508182
323	0.0435727	0.0486	0.0430636	0.0503182
322.5	0.0438727	0.0483	0.0432636	0.0509182
322	0.0435727	0.0485	0.0435636	0.0503182
321.5	0.0431727	0.0491	0.0422636	0.0509182
321	0.0448727	0.0491	0.0433636	0.0511182
320.5	0.0438727	0.0493	0.0430636	0.0509182
320	0.0441727	0.0494	0.0429636	0.0503182
319.5	0.0445727	0.0493	0.0432636	0.0510182
319	0.0450727	0.0501	0.0438636	0.0505182
318.5	0.0453727	0.049	0.0429636	0.0509182
318	0.0456727	0.05	0.0431636	0.0506182
317.5	0.0446727	0.0502	0.0442636	0.0510182
317	0.0455727	0.0499	0.0437636	0.0519182
316.5	0.0462727	0.0508	0.0439636	0.0513182
316	0.0449727	0.0509	0.0438636	0.0509182
315.5	0.0456727	0.0507	0.0437636	0.0507182
315	0.0456727	0.0516	0.0446636	0.0515182
314.5	0.0465727	0.0516	0.0449636	0.0519182
314	0.0468727	0.0519	0.0449636	0.0525182
313.5	0.0466727	0.0519	0.0451636	0.0524182
313	0.0479727	0.0528	0.0452636	0.0520182
312.5	0.0482727	0.0527	0.0455636	0.0535182
312	0.0481727	0.0541	0.0465636	0.0539182
311.5	0.0486727	0.0537	0.0466636	0.0536182
311	0.0492727	0.0537	0.0465636	0.0548182
310.5	0.0495727	0.0547	0.0474636	0.0554182
310	0.0506727	0.0549	0.0481636	0.0556182
309.5	0.0510727	0.056	0.0491636	0.0561182
309	0.0519727	0.0575	0.0504636	0.0574182
308.5	0.0531727	0.059	0.0509636	0.0585182
308	0.0541727	0.0595	0.0520636	0.0593182
307.5	0.0554727	0.0604	0.0535636	0.0610182
307	0.0566727	0.0619	0.0549636	0.0617182
306.5	0.0577727	0.0634	0.0563636	0.0643182
306	0.0594727	0.0656	0.0584636	0.0662182
305.5	0.0614727	0.0668	0.0605636	0.0661182
305	0.0635727	0.0688	0.0628636	0.0689182
304.5	0.0657727	0.0714	0.0665636	0.0717182
304	0.0686727	0.0749	0.0687636	0.0752182
303.5	0.0712727	0.078	0.0715636	0.0786182
303	0.0756727	0.0818	0.0767636	0.0832182
302.5	0.0789727	0.0863	0.0807636	0.0882182
302	0.0831727	0.0902	0.0859636	0.0930182
301.5	0.0881727	0.095	0.0923636	0.0989182
301	0.0935727	0.1007	0.0977636	0.105418
300.5	0.0990727	0.1061	0.104364	0.111318
300	0.105873	0.1124	0.112064	0.119718

## Sheet: T188M
	T188M
	11-cis retinal		all-trans retinal
Wavelength (nm)	Dark	Light	Dark	Light
700	1.47777e-08	-4.82565e-09	-0.000322689	-0.000117307
699.5	-0.000160366	-0.000137505	-0.000328462	-0.000222134
699	-0.000120747	-0.000215004	-0.000334235	-0.000126961
698.5	-8.11286e-05	-9.2504e-05	-0.000140009	6.82119e-05
698	-0.00019151	-0.000200004	-0.000245782	-0.000136615
697.5	-0.000351891	-0.000237503	-0.000351555	-0.000241442
697	-0.000312272	-0.000215003	-0.000157328	-4.62697e-05
696.5	-0.000172653	-0.000392503	-6.31008e-05	4.89032e-05
696	-0.000233034	-0.000330003	-6.88739e-05	4.4076e-05
695.5	-9.34154e-05	-0.000307502	-7.4647e-05	3.92488e-05
695	-0.000203797	-0.000215002	-0.00018042	-6.55783e-05
694.5	-0.000114178	-0.000322502	-8.61931e-05	-7.04055e-05
694	-2.45588e-05	-0.000330001	-9.19662e-05	0.000124767
693.5	-0.00013494	-0.000137501	-0.000197739	0.00021994
693	-0.000295321	-0.000275001	-0.000303512	-8.4887e-05
692.5	-0.000155702	-0.0002525	-0.000209285	1.02858e-05
692	-0.000216083	-0.00023	-0.000215059	0.000105459
691.5	-0.000126464	-0.0003775	-0.000120832	0.000100631
691	-8.68456e-05	-0.000515	-0.000226605	-4.19571e-06
690.5	-0.000147227	-0.000352499	-0.000232378	9.09771e-05
690	-0.000257608	-0.000119999	-0.000338151	-0.00011385
689.5	3.2011e-05	-0.000327499	-0.000243924	-0.000118677
689	2.16299e-05	-0.000274998	-0.000249697	0.000176496
688.5	-0.000288751	-0.000282498	-0.00025547	0.000171668
688	-0.000149132	-0.000359998	-6.12432e-05	0.000166841
687.5	-9.51351e-06	-0.000337498	3.29838e-05	0.000262014
687	-0.000169895	-0.000374997	-7.27893e-05	5.71869e-05
686.5	-0.000180276	-0.000282497	-7.85624e-05	5.23598e-05
686	-0.000240657	-0.000419997	-8.43355e-05	-5.24674e-05
685.5	-0.000251038	-0.000327496	-0.000190109	4.27054e-05
685	-0.000161419	-0.000234996	-0.000195882	0.000237878
684.5	-0.0002218	-0.000112496	-0.000201655	0.000233051
684	-0.000282181	-0.000249996	-0.000207428	0.000228224
683.5	-0.000292563	-0.000257495	-0.000113201	0.000323397
683	-0.000202944	-0.000264995	-0.000218974	0.00011857
682.5	-0.000163325	-0.000302495	-0.000224747	-8.62576e-05
682	-0.000123706	-0.000379994	-3.05201e-05	8.91522e-06
681.5	-0.000184087	-0.000417494	-0.000236293	-0.000195912
681	-0.000194468	-0.000264994	-4.20663e-05	-7.39125e-07
680.5	-4.84935e-06	-0.000312494	-4.78393e-05	9.44337e-05
680	-6.52305e-05	-0.000449993	-0.000353612	-0.000110393
679.5	-0.000125612	-0.000327493	-0.000159385	8.47794e-05
679	-0.000235993	-0.000274993	0.000134841	0.000379952
678.5	-0.000346374	-0.000342492	-0.000170932	0.000175125
678	-0.000356755	-0.000409992	-0.000276705	-2.97021e-05
677.5	-0.000367136	-0.000417492	-0.000182478	6.54707e-05
677	-0.000127517	-0.000354991	-0.000188251	6.06435e-05
676.5	-0.000137898	-0.000262491	-0.000194024	-4.41837e-05
676	-0.00039828	-0.000299991	-0.000299797	-0.000249011
675.5	-0.000358661	-0.000277491	-0.00030557	4.6162e-05
675	-0.000269042	-0.00038499	-0.000311343	4.13348e-05
674.5	-0.000329423	-0.00042249	-0.000317116	-6.34923e-05
674	-0.000439804	-0.00032999	-0.000422889	3.16805e-05
673.5	-0.000350185	-0.000437489	-0.000328662	2.68533e-05
673	-0.000310566	-0.000414989	-0.000134436	0.000122026
672.5	-0.000220947	-0.000322489	-0.000140209	1.7199e-05
672	-0.000181329	-0.000259989	-0.000345982	-8.76282e-05
671.5	-0.00029171	-0.000267488	-0.000351755	-9.24554e-05
671	-0.000352091	-0.000144988	-0.000257528	2.71746e-06
670.5	-0.000212472	-0.000322488	-0.000163301	0.00019789
670	-0.000322853	-0.000529987	-0.000269074	9.30631e-05
669.5	-0.000383234	-0.000407487	-0.000274847	-1.17641e-05
669	-0.000343615	-0.000384987	-8.06201e-05	8.34088e-05
668.5	-0.000403997	-0.000422487	-0.000186393	-2.14184e-05
668	-0.000314378	-0.000429986	-0.000292166	7.37544e-05
667.5	-0.000424759	-0.000437486	-0.000197939	0.000168927
667	-0.00038514	-0.000274986	-0.000303712	0.0001641
666.5	-0.000245521	-0.000252485	-0.000209486	0.000259273
666	-0.000205902	-0.000329985	-0.000115259	0.000154446
665.5	-0.000316283	-0.000197485	-0.000321032	4.96186e-05
665	-0.000326664	-0.000204985	-0.000126805	4.47914e-05
664.5	-0.000187046	-0.000282484	-3.25778e-05	0.000139964
664	-9.74267e-05	-0.000289984	-3.83509e-05	0.000235137
663.5	-7.80782e-06	-0.000397484	-4.4124e-05	0.00013031
663	3.1811e-05	-0.000434983	-4.98971e-05	0.000125483
662.5	-2.85701e-05	-0.000372483	-5.56702e-05	0.000120656
662	-0.000138951	-0.000179983	-0.000261443	1.58284e-05
661.5	-9.93323e-05	-0.000157483	-0.000167216	1.10012e-05
661	-9.71348e-06	-0.000104982	-0.000172989	0.000206174
660.5	-0.000120095	-0.000272482	-0.000278762	0.000101347
660	-0.000180476	-0.000349982	-8.45355e-05	0.00019652
659.5	9.14312e-06	-0.000457481	-0.000190309	-8.30747e-06
659	-0.000151238	-0.000434981	-9.60817e-05	-0.000113135
658.5	-0.000261619	-0.000382481	-1.85478e-06	8.20382e-05
658	-0.000172	-0.00038998	-7.62786e-06	0.000177211
657.5	-0.000182381	-0.00039748	-1.34009e-05	0.000272384
657	-0.000242763	-0.00043498	-0.000119174	0.000167557
656.5	-0.000153144	-0.00044248	7.50529e-05	0.00026273
656	-6.35248e-05	-0.000449979	-3.07202e-05	0.000157902
655.5	-7.39059e-05	-0.000457479	6.35068e-05	0.000153075
655	-3.42871e-05	-0.000334979	5.77337e-05	0.000248248
654.5	-4.46682e-05	-0.000242478	5.19606e-05	4.34208e-05
654	-0.000105049	-0.000279978	0.000146188	3.85937e-05
653.5	-6.54305e-05	-0.000417478	-5.95856e-05	3.37665e-05
653	-0.000275812	-0.000424978	0.000134641	0.000228939
652.5	-8.61927e-05	-0.000272477	0.000428868	0.000424112
652	0.000103426	-0.000179977	0.000323095	0.000419285
651.5	-5.6955e-05	-0.000217477	0.000317322	0.000414458
651	-0.000117336	-0.000354976	0.000211549	0.000309631
650.5	-7.77172e-05	-0.000292476	0.000105776	0.000104803
650	-0.000138098	-0.000229976	2.88828e-09	-2.37142e-08
649.5	-0.00014848	-0.000137476	-0.00010577	9.51491e-05
649	-0.000158861	-0.000244975	-1.15433e-05	-0.000109678
648.5	-0.000119242	-0.000222475	8.26837e-05	8.54948e-05
648	-2.96229e-05	-0.000129975	0.000176911	0.000180668
647.5	9.99597e-06	-0.000267474	7.11375e-05	0.00017584
647	0.000149615	-0.000204974	6.53644e-05	7.10133e-05
646.5	3.92337e-05	-0.000112474	5.95913e-05	6.61861e-05
646	-0.000171147	-0.000259974	0.000253818	0.000161359
645.5	-0.000331529	-0.000397473	4.80452e-05	-4.34683e-05
645	-0.00024191	-0.000544973	4.22721e-05	5.17046e-05
644.5	-5.22908e-05	-0.000492473	0.000236499	0.000346877
644	-0.000112672	-0.000229972	0.000130726	0.00014205
643.5	-0.000173053	-0.000267472	2.49529e-05	0.000137223
643	-0.000183434	-0.000274972	0.00011918	3.23959e-05
642.5	-0.000443815	-0.000412472	0.000113407	-0.000172431
642	-0.000304196	-0.000389971	0.000207634	-0.000277258
641.5	-0.000214578	-0.000297471	0.000201861	1.79144e-05
641	-0.000274959	-0.000234971	-3.91252e-06	1.30872e-05
640.5	-0.00023534	-0.00041247	0.000190314	8.26004e-06
640	-0.000145721	-0.00041997	0.000184541	0.000103433
639.5	-0.000256102	-0.00032747	0.000178768	9.86057e-05
639	-0.000416483	-0.000264969	-2.70048e-05	-0.000106221
638.5	-0.000326864	-0.000272469	-0.000132778	-0.000111049
638	-0.000237246	-0.000219969	0.000161449	8.41242e-05
637.5	-0.000247627	-0.000327469	0.000255676	7.9297e-05
637	-0.000358008	-0.000594968	4.99029e-05	-2.55302e-05
636.5	-0.000468389	-0.000402468	-5.58702e-05	-3.03573e-05
636	-0.00037877	-0.000309968	3.83567e-05	-3.51845e-05
635.5	-0.000489151	-0.000417467	3.25836e-05	-0.000140012
635	-0.000399532	-0.000324967	2.68105e-05	-0.000144839
634.5	-0.000159913	-0.000162467	0.000121037	-0.000149666
634	-0.000170295	-0.000169967	1.52644e-05	-0.000154493
633.5	-0.000130676	-0.000247466	9.4913e-06	-5.93204e-05
633	-0.000141057	-0.000454966	0.000103718	-6.41475e-05
632.5	-0.000451438	-0.000322466	-0.000102055	-0.000268975
632	-0.000411819	-0.000199965	9.21721e-05	-0.000173802
631.5	-0.0003722	-0.000177465	0.000186399	-7.8629e-05
631	-0.000332581	-0.000214965	-1.93741e-05	1.65438e-05
630.5	-0.000292963	-0.000452465	-2.51472e-05	-8.82834e-05
630	-0.000253344	-0.000529964	0.00016908	-9.31105e-05
629.5	-0.000363725	-0.000437464	0.000163307	2.06228e-06
629	-0.000474106	-0.000444964	5.75336e-05	-0.000102765
628.5	-0.000434487	-0.000422463	5.17605e-05	-0.000107592
628	-0.000394868	-0.000399963	4.59874e-05	-1.24192e-05
627.5	-0.000305249	-0.000407463	4.02144e-05	-1.72464e-05
627	-0.00041563	-0.000314963	3.44413e-05	-0.000122074
626.5	-0.000426012	-0.000322462	2.86682e-05	-0.000226901
626	-0.000386393	-9.9962e-05	0.000222895	6.82721e-05
625.5	-0.000346774	-0.000237462	0.000217122	-0.000136555
625	-0.000307155	-0.000314961	0.000311349	-4.13823e-05
624.5	-0.000417536	-0.000382461	0.000205576	5.37906e-05
624	-0.000327917	-0.000449961	-1.97187e-07	-0.000151037
623.5	-0.000338298	-0.000357461	-5.97027e-06	-0.000355864
623	-0.000348679	-0.00020496	8.82567e-05	-6.06909e-05
622.5	-0.000259061	-0.00011246	-1.75164e-05	-6.55181e-05
622	-0.000269442	-0.00021996	0.00017671	-7.03453e-05
621.5	-0.000379823	-0.000127459	0.000170937	-7.51724e-05
621	-0.000240204	-0.000164959	6.51643e-05	-0.00018
620.5	-0.000350585	-0.000172459	5.93913e-05	-0.000184827
620	-0.000310966	-0.000249958	0.000153618	-0.000289654
619.5	-0.000421347	-0.000357458	4.78451e-05	-0.000294481
619	-0.000281729	-0.000234958	0.000142072	-9.93083e-05
618.5	-0.00039211	-0.000302458	-0.000163701	-0.000304135
618	-0.000402491	-0.000309957	-6.94741e-05	-0.000408963
617.5	-6.28719e-05	-0.000227457	0.000324753	-1.37898e-05
617	-0.000273253	-0.000294957	0.00021898	-0.000318617
616.5	-0.000183634	-0.000202456	0.000213207	-0.000323444
616	-0.000144015	-0.000179956	0.000307434	7.17287e-05
615.5	-0.000254396	-0.000187456	0.00030166	6.69015e-05
615	-0.000164778	-0.000194956	0.000295887	-3.79257e-05
614.5	-0.000225159	-0.000272455	0.000290114	5.72472e-05
614	-0.00023554	-0.000179955	0.000184341	0.00015242
613.5	-4.5921e-05	-8.74547e-05	0.000278568	4.75928e-05
613	-0.000156302	-0.000194954	0.000172795	-5.72344e-05
612.5	-0.000266683	-0.000102454	6.7022e-05	3.79385e-05
612	-0.000127064	-7.99538e-05	0.000361249	0.000233111
611.5	-3.74455e-05	-0.000147454	0.000155476	0.000228284
611	-9.78266e-05	-0.000184953	0.000149703	2.3457e-05
610.5	-5.82078e-05	-0.000162453	0.00034393	0.00011863
610	-6.85889e-05	-0.000229953	0.000138157	1.38026e-05
609.5	-0.00022897	-0.000367452	3.23835e-05	-0.000191025
609	-0.000339351	-0.000314952	2.66105e-05	4.14828e-06
608.5	-0.000249732	-0.000262452	0.000120837	9.93211e-05
608	-0.000160113	-0.000269952	0.000115064	-0.000105506
607.5	2.95054e-05	-0.000177451	0.000309291	-0.000110333
607	1.91243e-05	-0.000144951	0.000103518	-0.00021516
606.5	-4.12568e-05	-0.000182451	-2.25493e-06	-0.000119988
606	-0.000101638	-5.99504e-05	9.1972e-05	-0.000124815
605.5	-0.000212019	-0.00016745	-1.38011e-05	-0.000129642
605	-0.0001724	-0.00014495	-1.95742e-05	-3.44691e-05
604.5	-3.27813e-05	-2.24495e-05	0.000174653	6.07037e-05
604	6.83753e-06	4.00508e-05	0.00016888	5.58766e-05
603.5	-0.000103544	0.000172551	0.000163107	-4.89506e-05
603	-0.000113925	6.50514e-05	0.000257334	-5.37778e-05
602.5	-2.43059e-05	-4.24483e-05	0.00015156	-5.86049e-05
602	-8.4687e-05	-1.9948e-05	0.000145787	3.65679e-05
601.5	-9.50681e-05	-2.74478e-05	4.00143e-05	3.17407e-05
601	4.45507e-05	3.50525e-05	-6.57588e-05	-7.30865e-05
600.5	0.00018417	-4.24472e-05	0.000228468	0.000122086
600	7.37885e-05	-4.99469e-05	0.000122695	1.72592e-05
599.5	-0.000136593	-0.000117447	-0.000183078	-0.000187568
599	-4.69738e-05	-0.000124946	-0.000288851	-9.23951e-05
598.5	-7.35492e-06	-0.000102446	-9.46242e-05	-0.000297222
598	-6.77361e-05	-0.000179946	9.96027e-05	-0.000202049
597.5	-7.81172e-05	1.25546e-05	9.38297e-05	-0.000106877
597	-3.84983e-05	0.000135055	0.000188057	-0.000111704
596.5	-0.000148879	-7.24449e-05	8.22835e-05	-1.6531e-05
596	-0.000159261	-7.99446e-05	-2.34896e-05	-0.000121358
595.5	-0.000219642	-0.000117444	-2.92627e-05	7.38147e-05
595	-3.00228e-05	-2.4944e-05	6.49643e-05	0.000168987
594.5	-0.000140404	-3.24437e-05	5.91912e-05	-3.58397e-05
594	-0.000150785	-0.000139943	0.000153418	-0.000140667
593.5	-0.000111166	-0.000177443	4.7645e-05	-0.000245494
593	-0.000171547	-0.000114943	-0.000158128	-0.000250321
592.5	-0.000131928	7.55746e-06	-6.39011e-05	-0.000155148
592	-4.23096e-05	-9.99423e-05	-6.96742e-05	-5.99755e-05
591.5	-5.26908e-05	9.2558e-05	0.000124553	-6.48027e-05
591	-1.30719e-05	5.50583e-05	1.87796e-05	-0.00016963
590.5	0.000176547	4.75586e-05	0.000113007	-7.4457e-05
590	0.000166166	0.000140059	0.000207233	2.07158e-05
589.5	5.78471e-06	-3.74408e-05	0.00010146	1.58886e-05
589	-4.59642e-06	-0.000144941	9.56873e-05	0.000111061
588.5	8.50224e-05	-0.00015244	8.99142e-05	6.23428e-06
588	2.46413e-05	0.00011006	-1.58588e-05	-0.000298593
587.5	-8.57398e-05	0.00010256	0.000178368	-0.00040342
587	0.000103879	0.000155061	0.000272595	-0.000108247
586.5	0.000243498	0.000277561	0.000266822	8.69256e-05
586	0.000183117	4.00612e-05	6.10489e-05	-0.000117902
585.5	0.000272736	-6.74385e-05	0.000155276	-0.000122729
585	0.000262355	-7.49382e-05	0.000349503	-0.000127556
584.5	0.000201973	8.75621e-05	0.00014373	-0.000132383
584	0.000191592	0.000180062	0.000137957	-0.00013721
583.5	8.12111e-05	-2.74373e-05	3.21835e-05	-0.000142037
583	2.083e-05	-4.93704e-06	0.00012641	-4.68646e-05
582.5	6.04489e-05	0.000157563	0.000120637	-0.000151692
582	0.000300068	8.00635e-05	0.000214864	-5.65189e-05
581.5	8.96866e-05	7.25638e-05	0.000109091	-6.13461e-05
581	7.93055e-05	6.50641e-05	0.000303318	0.000133827
580.5	6.89243e-05	0.000297564	0.000197545	2.89995e-05
580	0.000208543	0.000360065	9.17719e-05	2.41724e-05
579.5	0.000298162	0.000352565	0.000185999	1.93452e-05
579	0.000337781	0.000375065	0.000380226	0.000114518
578.5	0.0003274	0.000267566	0.000274453	-9.03091e-05
578	0.000317019	0.000260066	0.00026868	-9.51363e-05
577.5	0.000256638	0.000222566	0.000162907	-0.000299963
577	0.000346256	0.000275066	0.000457133	-4.79065e-06
576.5	0.000335875	0.000267567	0.00045136	9.03822e-05
576	0.000375494	0.000330067	0.000245587	-0.000114445
575.5	0.000315113	0.000392567	0.000239814	-0.000119272
575	0.000304732	0.000285068	0.000334041	-2.40993e-05
574.5	0.000444351	0.000407568	0.000328268	-2.89265e-05
574	0.00053397	0.000400068	0.000522495	-3.37537e-05
573.5	0.000323589	0.000292568	0.000416722	-3.85808e-05
573	0.000213207	0.000185069	0.000310949	5.6592e-05
572.5	0.000352826	0.000207569	0.000605176	0.000151765
572	0.000492445	0.000430069	0.000599403	0.000346938
571.5	0.000432064	0.00039257	0.00059363	0.00024211
571	0.000371683	0.00035507	0.000387857	-6.27167e-05
570.5	0.000311302	0.00037757	0.000382083	0.000132456
570	0.000300921	0.00027007	0.00057631	0.000127629
569.5	0.000440539	0.000392571	0.000770537	0.000222802
569	0.000480158	0.000455071	0.000764764	0.000217975
568.5	0.000469777	0.000387571	0.000558991	1.31474e-05
568	0.000509396	0.000510072	0.000753218	0.00020832
567.5	0.000599015	0.000502572	0.000847445	0.000103493
567	0.000488634	0.000595072	0.000641672	9.86659e-05
566.5	0.000378253	0.000587573	0.000735899	0.000293839
566	0.000367872	0.000480073	0.000730126	0.000189012
565.5	0.00045749	0.000372573	0.000824353	-1.58156e-05
565	0.000347109	0.000365073	0.00081858	7.93573e-05
564.5	0.000486728	0.000387574	0.000812806	0.00017453
564	0.000576347	0.000480074	0.000907033	0.000269703
563.5	0.000615966	0.000442574	0.00090126	0.000364876
563	0.000505585	0.000435075	0.000895487	0.000260049
562.5	0.000395204	0.000427575	0.000889714	5.52214e-05
562	0.000484822	0.000420075	0.000883941	5.03942e-05
561.5	0.000474441	0.000412575	0.000978168	0.000345567
561	0.00046406	0.000445076	0.000772395	0.00014074
560.5	0.000653679	0.000437576	0.000766622	0.000135913
560	0.000643298	0.000630076	0.000860849	0.000231086
559.5	0.000682917	0.000752577	0.00105508	0.000326258
559	0.000672536	0.000645077	0.0012493	0.000421431
558.5	0.000712155	0.000607577	0.00104353	0.000316604
558	0.000501773	0.000600077	0.000837756	0.000211777
557.5	0.000691392	0.000652578	0.00123198	0.00040695
557	0.000931011	0.000715078	0.00132621	0.000302123
556.5	0.00057063	0.000777578	0.00122044	0.000397295
556	0.000610249	0.00100008	0.00131466	0.000392468
555.5	0.000849868	0.00102258	0.00140889	0.000387641
555	0.000789487	0.000885079	0.00140312	0.000482814
554.5	0.000679106	0.000877579	0.00149734	0.000477987
554	0.000868724	0.00077008	0.00149157	0.000473159
553.5	0.000958343	0.00086258	0.0014858	0.000668332
553	0.000897962	0.00098508	0.00178003	0.000763505
552.5	0.000837581	0.000847581	0.00167425	0.000458678
552	0.0009772	0.000970081	0.00176848	0.000553851
551.5	0.00111682	0.000932581	0.00166271	0.000549024
551	0.00105644	0.000995082	0.00165693	0.000544196
550.5	0.000996056	0.00101758	0.00185116	0.000639369
550	0.000985675	0.00101008	0.00174539	0.000634542
549.5	0.00107529	0.000962582	0.00203961	0.000929715
549	0.00106491	0.000955083	0.00213384	0.000924888
548.5	0.00110453	0.00111758	0.00212807	0.000820061
548	0.00124415	0.00114008	0.00232229	0.000915233
547.5	0.00113377	0.00113258	0.00241652	0.000810406
547	0.00117339	0.00129508	0.00231075	0.000905579
546.5	0.00136301	0.00128758	0.00230498	0.000900752
546	0.00140263	0.00135008	0.0023992	0.000795925
545.5	0.00149225	0.00134258	0.00249343	0.000891098
545	0.00143186	0.00120508	0.00238766	0.00088627
544.5	0.00137148	0.00122759	0.00258188	0.00108144
544	0.0014111	0.00115009	0.00287611	0.000976616
543.5	0.00150072	0.00124259	0.00287034	0.00107179
543	0.00164034	0.00146509	0.00296456	0.00126696
542.5	0.00162996	0.00125759	0.00295879	0.00116213
542	0.00161958	0.00125009	0.00295302	0.00115731
541.5	0.0015592	0.00141259	0.00304724	0.00125248
541	0.00164881	0.00140509	0.00304147	0.00124765
540.5	0.00168843	0.00142759	0.0032357	0.00144283
540	0.00177805	0.00142009	0.00352993	0.001438
539.5	0.00181767	0.00148259	0.00362415	0.00143317
539	0.00180729	0.00147509	0.00371838	0.00152834
538.5	0.00189691	0.00156759	0.00381261	0.00162352
538	0.00193653	0.00173009	0.00380683	0.00161869
537.5	0.00197615	0.00185259	0.00390106	0.00161386
537	0.00206577	0.00170509	0.00419529	0.00170904
536.5	0.00210538	0.00182759	0.00428951	0.00190421
536	0.001895	0.00166009	0.00428374	0.00189938
535.5	0.00198462	0.00165259	0.00447797	0.00209455
535	0.00222424	0.00187509	0.00477219	0.00238973
534.5	0.00226386	0.00183759	0.00486642	0.0021849
534	0.00220348	0.00190009	0.00476065	0.00218007
533.5	0.0022931	0.00199259	0.00505488	0.00217525
533	0.00243272	0.00195509	0.0050491	0.00207042
532.5	0.00242234	0.00200759	0.00544333	0.00246559
532	0.00256195	0.00223009	0.00563756	0.00266076
531.5	0.00260157	0.00223259	0.00543178	0.00235594
531	0.00254119	0.00215509	0.00562601	0.00245111
530.5	0.00273081	0.00224759	0.00572024	0.00244628
530	0.00297043	0.00227009	0.00591446	0.00254146
529.5	0.00296005	0.00226259	0.00590869	0.00253663
529	0.00274967	0.00225509	0.00600292	0.0026318
528.5	0.00293929	0.00220759	0.00629714	0.00272697
528	0.00292891	0.00234009	0.00629137	0.00252215
527.5	0.00291852	0.0022726	0.0062856	0.00251732
527	0.00320814	0.0022251	0.00687983	0.00291249
526.5	0.00309776	0.0024576	0.00677405	0.00300767
526	0.00323738	0.0025801	0.00706828	0.00310284
525.5	0.003327	0.0026726	0.00726251	0.00309801
525	0.00351662	0.0028251	0.00775673	0.00339318
524.5	0.00370624	0.0026176	0.00795096	0.00348836
524	0.00349586	0.0026101	0.00784519	0.00348353
523.5	0.00333548	0.0026726	0.00793941	0.0033787
523	0.00372509	0.0028651	0.00823364	0.00357387
522.5	0.00396471	0.0029276	0.00852787	0.00356905
522	0.00405433	0.0030201	0.00902209	0.00386422
521.5	0.00414395	0.0030126	0.00921632	0.00395939
521	0.00413357	0.0030051	0.00921055	0.00385457
520.5	0.00432319	0.0031976	0.00920478	0.00394974
520	0.00451281	0.0034501	0.009699	0.00424491
519.5	0.00465243	0.0034126	0.00999323	0.00414008
519	0.00464205	0.0034451	0.00998746	0.00423526
518.5	0.00453166	0.0034376	0.0103817	0.00443043
518	0.00472128	0.0034301	0.0104759	0.0043256
517.5	0.0047109	0.0035226	0.0107701	0.00442078
517	0.00480052	0.0036751	0.0112644	0.00481595
516.5	0.00524014	0.0038976	0.0116586	0.00491112
516	0.00532976	0.0040301	0.0118528	0.00500629
515.5	0.00536938	0.0040926	0.012047	0.00510147
515	0.005309	0.0040151	0.0123413	0.00519664
514.5	0.00544861	0.0039776	0.0124355	0.00509181
514	0.00573823	0.0040701	0.0126297	0.00528699
513.5	0.00572785	0.0042226	0.013024	0.00568216
513	0.00591747	0.0042151	0.0132182	0.00567733
512.5	0.00610709	0.0042076	0.0136124	0.0057725
512	0.00624671	0.0044301	0.0139066	0.00596768
511.5	0.00608633	0.0045926	0.0140009	0.00596285
511	0.00617595	0.0045851	0.0141951	0.00615802
510.5	0.00631557	0.0044076	0.0143893	0.0063532
510	0.00635518	0.00443011	0.0147835	0.00644837
509.5	0.0064948	0.00449261	0.0149778	0.00634354
509	0.00663442	0.00475511	0.015172	0.00643871
508.5	0.00657404	0.00487761	0.0155662	0.00683389
508	0.00666366	0.00487011	0.0157604	0.00682906
507.5	0.00685328	0.00476261	0.0161547	0.00702423
507	0.0069429	0.00505511	0.0165489	0.00721941
506.5	0.00713252	0.00518761	0.0167431	0.00701458
506	0.00742214	0.00518011	0.0170374	0.00710975
505.5	0.00741175	0.00537261	0.0172316	0.00730492
505	0.00740137	0.00546511	0.0176258	0.0073001
504.5	0.00754099	0.00548761	0.01802	0.00739527
504	0.00763061	0.00558011	0.0182143	0.00759044
503.5	0.00787023	0.00560261	0.0186085	0.00788562
503	0.00815985	0.00569511	0.0189027	0.00808079
502.5	0.00819947	0.00571761	0.0193969	0.00837596
502	0.00823909	0.00568011	0.0194912	0.00837113
501.5	0.00832871	0.00587261	0.0197854	0.00836631
501	0.00836832	0.00589511	0.0201796	0.00856148
500.5	0.00840794	0.00579761	0.0201739	0.00845665
500	0.00854756	0.00592011	0.0206681	0.00875183
499.5	0.00873718	0.00607261	0.0210623	0.008947
499	0.0089768	0.00603511	0.0213565	0.00914217
498.5	0.00896642	0.00622761	0.0215508	0.00923734
498	0.00895604	0.00632011	0.021745	0.00933252
497.5	0.00914566	0.00641261	0.0221392	0.00942769
497	0.00913528	0.00654511	0.0223334	0.00942286
496.5	0.00922489	0.00653761	0.0227277	0.00961803
496	0.00961451	0.00669011	0.0232219	0.0100132
495.5	0.00980413	0.00688261	0.0234161	0.0100084
495	0.00964375	0.00670511	0.0237103	0.0100036
494.5	0.00968337	0.00672761	0.0241046	0.0101987
494	0.00992299	0.00699011	0.0241988	0.0102939
493.5	0.0100626	0.00715261	0.024293	0.0103891
493	0.0101522	0.00724512	0.0246873	0.0103842
492.5	0.0102918	0.00732762	0.0252815	0.0108794
492	0.0103815	0.00732012	0.0253757	0.0108746
491.5	0.0103711	0.00715262	0.0255699	0.0107698
491	0.0104607	0.00724512	0.0258642	0.0108649
490.5	0.0107503	0.00749762	0.0263584	0.0113601
490	0.0108399	0.00769012	0.0267526	0.0116553
489.5	0.0109796	0.00755262	0.0267468	0.0115505
489	0.0112192	0.00751512	0.0269411	0.0117456
488.5	0.0111588	0.00777762	0.0272353	0.0118408
488	0.0112484	0.00787012	0.0275295	0.011836
487.5	0.011288	0.00789262	0.0279238	0.0121311
487	0.0114277	0.00821512	0.028218	0.0125263
486.5	0.0116173	0.00824762	0.0282122	0.0123215
486	0.0117069	0.00834012	0.0285064	0.0123167
485.5	0.0119465	0.00846262	0.0289007	0.0125118
485	0.0120361	0.00845512	0.0291949	0.012607
484.5	0.0120257	0.00858762	0.0291891	0.0126022
484	0.0122654	0.00871012	0.0296833	0.0130974
483.5	0.012205	0.00873262	0.0298776	0.0130925
483	0.0121946	0.00872512	0.0299718	0.0130877
482.5	0.0121842	0.00861762	0.030266	0.0131829
482	0.0124738	0.00887012	0.0306602	0.013378
481.5	0.0127135	0.00899262	0.0307545	0.0135732
481	0.0126531	0.00925512	0.0307487	0.0134684
480.5	0.0125927	0.00921762	0.0310429	0.0136636
480	0.0127323	0.00898012	0.0312372	0.0139587
479.5	0.0128719	0.00914262	0.0313314	0.0139539
479	0.0130616	0.00923512	0.0317256	0.0142491
478.5	0.0132512	0.00952762	0.0318198	0.0143443
478	0.0131408	0.00946012	0.0316141	0.0138394
477.5	0.0128804	0.00948262	0.0319083	0.0141346
477	0.01302	0.00966512	0.0323025	0.0145298
476.5	0.0131096	0.00965762	0.0324967	0.0146249
476	0.0132493	0.00972012	0.032491	0.0146201
475.5	0.0134389	0.00991263	0.0325852	0.0146153
475	0.0134785	0.0100351	0.0328794	0.0149105
474.5	0.0136181	0.00999763	0.0330737	0.0150056
474	0.0137577	0.0100601	0.0331679	0.0152008
473.5	0.0138474	0.0101926	0.0331621	0.015196
473	0.013837	0.0104451	0.0332563	0.0152912
472.5	0.0138766	0.0103676	0.0335506	0.0154863
472	0.0139662	0.0102001	0.0335448	0.0153815
471.5	0.0140058	0.0103226	0.033639	0.0155767
471	0.0140955	0.0103151	0.0337332	0.0155718
470.5	0.0141851	0.0104076	0.0338275	0.015667
470	0.0141747	0.0104601	0.0341217	0.0158622
469.5	0.0142143	0.0104226	0.0341159	0.0155574
469	0.0143539	0.0105451	0.0343101	0.0157525
468.5	0.0144436	0.0106376	0.0344044	0.0158477
468	0.0144332	0.0105301	0.0343986	0.0159429
467.5	0.0144228	0.0107226	0.0343928	0.0160381
467	0.0145624	0.0109851	0.0344871	0.0160332
466.5	0.014652	0.0109776	0.0347813	0.0159284
466	0.0144916	0.0111401	0.0347755	0.0161236
465.5	0.0145313	0.0111026	0.0345697	0.0163188
465	0.0147709	0.0110251	0.034664	0.0162139
464.5	0.0147605	0.0110176	0.0346582	0.0162091
464	0.0145001	0.0110801	0.0346524	0.0164043
463.5	0.0145897	0.0111726	0.0345466	0.0161994
463	0.0148794	0.0111251	0.0347409	0.0164946
462.5	0.014919	0.0112476	0.0350351	0.0166898
462	0.0149086	0.0113801	0.0347293	0.016785
461.5	0.0149482	0.0114026	0.0348236	0.0170801
461	0.0149378	0.0114951	0.0348178	0.0167753
460.5	0.0150775	0.0114576	0.034712	0.0165705
460	0.0150671	0.0114501	0.0347062	0.0166657
459.5	0.0149067	0.0115726	0.0348005	0.0168608
459	0.0147963	0.0115651	0.0347947	0.016856
458.5	0.0149359	0.0115276	0.0344889	0.0169512
458	0.0150255	0.0117201	0.0346831	0.0170463
457.5	0.0151152	0.0117126	0.0345774	0.0169415
457	0.0149548	0.0117751	0.0342716	0.0168367
456.5	0.0147944	0.0117976	0.0344658	0.0171319
456	0.014934	0.0118201	0.03456	0.017227
455.5	0.0149236	0.0120126	0.0345543	0.0171222
455	0.0151633	0.0119351	0.0345485	0.0172174
454.5	0.0152529	0.0119276	0.0343427	0.0174126
454	0.0150425	0.0120201	0.034537	0.0176077
453.5	0.0150821	0.0118826	0.0343312	0.0175029
453	0.0152217	0.0119451	0.0341254	0.0173981
452.5	0.0150614	0.0120076	0.0339196	0.0172932
452	0.015001	0.0121301	0.0338139	0.0172884
451.5	0.0151406	0.0121126	0.0341081	0.0176836
451	0.0151302	0.0120051	0.0339023	0.0174788
450.5	0.0150698	0.0118676	0.0335965	0.0172739
450	0.0150094	0.0119301	0.0336908	0.0170691
449.5	0.0150491	0.0120526	0.033585	0.0172643
449	0.0150387	0.0122051	0.0335792	0.0175595
448.5	0.0149783	0.0122076	0.0331735	0.0173546
448	0.0150179	0.0120701	0.0329677	0.0173498
447.5	0.0150075	0.0122626	0.0328619	0.017145
447	0.0150972	0.0123551	0.0326561	0.0173401
446.5	0.0151368	0.0122176	0.0325504	0.0173353
446	0.0150264	0.0124101	0.0324446	0.0174305
445.5	0.014916	0.0124026	0.0324388	0.0176257
445	0.0150056	0.0123951	0.032333	0.0174208
444.5	0.0150453	0.0124176	0.0320273	0.017316
444	0.0150349	0.0123701	0.0320215	0.0176112
443.5	0.0152245	0.0123626	0.0320157	0.0175064
443	0.0151641	0.0124251	0.0319099	0.0175015
442.5	0.0150037	0.0123876	0.0317042	0.0174967
442	0.0148934	0.0124201	0.0312984	0.0171919
441.5	0.014883	0.0125126	0.0313926	0.017187
441	0.0150226	0.0125351	0.0311869	0.0173822
440.5	0.0150122	0.0124276	0.0310811	0.0173774
440	0.0151018	0.0126201	0.0309753	0.0173726
439.5	0.0151414	0.0127426	0.0307695	0.0173677
439	0.0149311	0.0125351	0.0306638	0.0173629
438.5	0.0148707	0.0126576	0.030458	0.0174581
438	0.0149103	0.0125801	0.0304522	0.0173533
437.5	0.0148499	0.0123826	0.0300464	0.0171484
437	0.0148895	0.0126051	0.0298407	0.0174436
436.5	0.0148292	0.0125276	0.0297349	0.0173388
436	0.0148188	0.0123201	0.0295291	0.0174339
435.5	0.0146084	0.0123126	0.0295234	0.0175291
435	0.014448	0.0125751	0.0293176	0.0172243
434.5	0.0145376	0.0125676	0.0289118	0.0170195
434	0.0144773	0.0123901	0.029106	0.0171146
433.5	0.0146169	0.0125126	0.0289003	0.0173098
433	0.0144565	0.0126751	0.0285945	0.017405
432.5	0.0144461	0.0127677	0.0284887	0.0176002
432	0.0146357	0.0128202	0.0285829	0.0176953
431.5	0.0147253	0.0127127	0.0285772	0.0176905
431	0.014565	0.0127752	0.0282714	0.0175857
430.5	0.0146046	0.0127977	0.0282656	0.0176808
430	0.0144442	0.0129602	0.0278598	0.017476
429.5	0.0140338	0.0128927	0.0273541	0.0171712
429	0.0143234	0.0127452	0.0275483	0.0174664
428.5	0.0144631	0.0128677	0.0271425	0.0174615
428	0.0143527	0.0126602	0.0269368	0.0174567
427.5	0.0143923	0.0125827	0.027131	0.0176519
427	0.0141819	0.0127752	0.0268252	0.0175471
426.5	0.0141215	0.0127377	0.0265194	0.0174422
426	0.0145112	0.0127302	0.0265137	0.0175374
425.5	0.0143508	0.0126927	0.0264079	0.0176326
425	0.0141404	0.0126252	0.0261021	0.0175277
424.5	0.01428	0.0127877	0.0257963	0.0175229
424	0.0143196	0.0129102	0.0259906	0.0177181
423.5	0.0144092	0.0129627	0.0260848	0.0177133
423	0.0144489	0.0128852	0.025779	0.0177084
422.5	0.0142385	0.0128177	0.0253733	0.0175036
422	0.0140781	0.0129802	0.0250675	0.0174988
421.5	0.0139677	0.0128327	0.0250617	0.017694
421	0.0138573	0.0126252	0.0249559	0.0176891
420.5	0.013897	0.0127877	0.0248502	0.0175843
420	0.0138866	0.0128802	0.0247444	0.0175795
419.5	0.0137762	0.0129127	0.0245386	0.0176747
419	0.0140158	0.0129352	0.0244328	0.0178698
418.5	0.0142054	0.0131877	0.0245271	0.017765
418	0.0138451	0.0132502	0.0243213	0.0178602
417.5	0.0138347	0.0129427	0.0238155	0.0178553
417	0.0138243	0.0129952	0.0239097	0.0178505
416.5	0.0139639	0.0130777	0.024204	0.0181457
416	0.0140535	0.0130702	0.0239982	0.0184409
415.5	0.0139432	0.0133027	0.0236924	0.018236
415	0.0139828	0.0132652	0.0235867	0.0183312
414.5	0.0139224	0.0131277	0.0231809	0.0183264
414	0.013912	0.0133202	0.0231751	0.0181216
413.5	0.0139516	0.0132427	0.0232693	0.0182167
413	0.0138412	0.0132352	0.0229636	0.0183119
412.5	0.0134809	0.0130777	0.0226578	0.0178071
412	0.0135705	0.0132302	0.022652	0.0183022
411.5	0.0138101	0.0134727	0.0227462	0.0188974
411	0.0137497	0.0130352	0.0228405	0.0185926
410.5	0.0136893	0.0129977	0.0224347	0.0183878
410	0.013729	0.0134202	0.0222289	0.0184829
409.5	0.0135186	0.0134527	0.0218232	0.0183781
409	0.0136082	0.0134452	0.0219174	0.0183733
408.5	0.0136978	0.0133977	0.0222116	0.0186685
408	0.0133374	0.0133202	0.0220058	0.0190636
407.5	0.0136271	0.0134127	0.0218001	0.0191588
407	0.0138167	0.0134652	0.0217943	0.019154
406.5	0.0135563	0.0134277	0.0215885	0.0190491
406	0.0134959	0.0134302	0.0212827	0.0188443
405.5	0.0137355	0.0136127	0.021477	0.0193395
405	0.0135751	0.0137352	0.0215712	0.0193347
404.5	0.0131648	0.0134077	0.0210654	0.0188298
404	0.0135044	0.0134702	0.0206596	0.018825
403.5	0.013294	0.0136627	0.0207539	0.0190202
403	0.0133836	0.0137552	0.0207481	0.0192154
402.5	0.0138232	0.0138777	0.0207423	0.0192105
402	0.0137629	0.0139002	0.0207366	0.0194057
401.5	0.0135025	0.0138227	0.0207308	0.0196009
401	0.0135421	0.0136252	0.020225	0.019296
400.5	0.0135817	0.0139477	0.0201192	0.0192912
400	0.0134213	0.0143702	0.0205135	0.0196864
399.5	0.013611	0.0142027	0.0200077	0.0199816
399	0.0138006	0.0139352	0.0196019	0.0196767
398.5	0.0134902	0.0139677	0.0194961	0.0193719
398	0.0135798	0.0139202	0.0196904	0.0194671
397.5	0.0135194	0.0140027	0.0200846	0.0196623
397	0.013509	0.0138352	0.0196788	0.0197574
396.5	0.0136487	0.0141577	0.0198731	0.0200526
396	0.0136883	0.0145202	0.0197673	0.0202478
395.5	0.0137279	0.0143227	0.0194615	0.0197429
395	0.0139175	0.0142752	0.0195557	0.0199381
394.5	0.0139071	0.0143277	0.01925	0.0203333
394	0.0135968	0.0142202	0.0190442	0.0201285
393.5	0.0135364	0.0141427	0.0190384	0.0205236
393	0.013576	0.0139652	0.0191326	0.0208188
392.5	0.0136656	0.0142577	0.0196269	0.020914
392	0.0137552	0.0146502	0.0197211	0.0209092
391.5	0.0134949	0.0145727	0.0195153	0.0206043
391	0.0137345	0.0143952	0.0194095	0.0203995
390.5	0.0138741	0.0139577	0.0193038	0.0205947
390	0.0138137	0.0143802	0.019598	0.0210898
389.5	0.0138033	0.0147727	0.0197922	0.021285
389	0.013893	0.0147052	0.0194865	0.0210802
388.5	0.0139826	0.0147977	0.0194807	0.0208754
388	0.0140722	0.0146902	0.0194749	0.0211705
387.5	0.0140118	0.0147527	0.0195691	0.0211657
387	0.0142514	0.0147152	0.0193634	0.0211609
386.5	0.014391	0.0147777	0.0191576	0.0216561
386	0.0142307	0.0150002	0.0195518	0.0219512
385.5	0.0140203	0.0151327	0.019546	0.0212464
385	0.0139599	0.0150152	0.0192403	0.0211416
384.5	0.0140495	0.0147477	0.0196345	0.0219367
384	0.0138891	0.0144102	0.0195287	0.0220319
383.5	0.0139288	0.0145127	0.019223	0.0219271
383	0.0141184	0.0147052	0.0193172	0.0217223
382.5	0.014208	0.0148577	0.0196114	0.0217174
382	0.0140976	0.0152502	0.0195056	0.0221126
381.5	0.0138872	0.0152227	0.0188999	0.0220078
381	0.0137769	0.0149552	0.0188941	0.021803
380.5	0.0139165	0.0148777	0.0190883	0.0217981
380	0.0140061	0.0152702	0.0192825	0.0217933
379.5	0.0140957	0.0154627	0.0190768	0.0219885
379	0.0143853	0.0155152	0.019171	0.0222836
378.5	0.0140749	0.0154677	0.0193652	0.0221788
378	0.0140146	0.0152502	0.0190594	0.022274
377.5	0.0144542	0.0149727	0.0188537	0.0224692
377	0.0142938	0.0148752	0.0184479	0.0223643
376.5	0.0137334	0.0151777	0.0185421	0.0221595
376	0.013923	0.0156902	0.0194364	0.0223547
375.5	0.0144627	0.0155127	0.0195306	0.0224499
375	0.0146023	0.0148152	0.0193248	0.022545
374.5	0.0146419	0.0152777	0.019319	0.0222402
374	0.0147815	0.0158402	0.0190133	0.0221354
373.5	0.0147211	0.0157627	0.0193075	0.0228306
373	0.0148608	0.0159252	0.0196017	0.0229257
372.5	0.0148504	0.0159977	0.0190959	0.0223209
372	0.01519	0.0159202	0.0191902	0.0224161
371.5	0.0153296	0.0158827	0.0193844	0.0225112
371	0.0151192	0.0156752	0.0189786	0.0222064
370.5	0.0148588	0.0157577	0.0190729	0.0224016
370	0.0147485	0.0158702	0.0194671	0.0229968
369.5	0.0145881	0.0157927	0.0194613	0.0225919
369	0.0147277	0.0157152	0.0195555	0.0224871
368.5	0.0149173	0.0156277	0.0197498	0.0229823
368	0.0148569	0.0154702	0.019244	0.0222775
367.5	0.0147466	0.0154427	0.0186382	0.0223726
367	0.0151362	0.0154952	0.0191324	0.0226678
366.5	0.0152258	0.0156477	0.0198267	0.022863
366	0.0147654	0.0158102	0.0192209	0.0226581
365.5	0.015255	0.0161427	0.0188151	0.0219533
365	0.0154447	0.0164752	0.0188093	0.0223485
364.5	0.0150843	0.0161377	0.0189036	0.0226437
364	0.0154239	0.0159202	0.0193978	0.0229388
363.5	0.0157635	0.0163427	0.019392	0.022734
363	0.0157031	0.0164452	0.0193863	0.0224292
362.5	0.0157928	0.0161777	0.0192805	0.0228244
362	0.0159824	0.0162702	0.0191747	0.0229195
361.5	0.015872	0.0163027	0.0189689	0.0226147
361	0.0160116	0.0167252	0.0191632	0.0225099
360.5	0.0161012	0.0167177	0.0192574	0.022505
360	0.0159908	0.0164102	0.0191516	0.0228002
359.5	0.0158805	0.0164027	0.0189458	0.0225954
359	0.0162201	0.0166652	0.0189401	0.0223906
358.5	0.0161597	0.0168477	0.0193343	0.0225857
358	0.0158993	0.0167102	0.0192285	0.0223809
357.5	0.0164389	0.0165727	0.0193228	0.0223761
357	0.0166286	0.0170652	0.019517	0.0223713
356.5	0.0167682	0.0175077	0.0196112	0.0227664
356	0.0164078	0.0171302	0.0197054	0.0228616
355.5	0.0160474	0.0167727	0.0189997	0.0224568
355	0.016237	0.0169252	0.0192939	0.0224519
354.5	0.0159767	0.0172677	0.0190881	0.0223471
354	0.0164163	0.0173702	0.0190823	0.0223423
353.5	0.0172559	0.0174727	0.0200766	0.0227375
353	0.0173455	0.0175252	0.0201708	0.0224326
352.5	0.0169851	0.0174277	0.019565	0.0221278
352	0.0169747	0.0176802	0.0197592	0.022623
351.5	0.0170144	0.0177027	0.0200535	0.0222182
351	0.016704	0.0173952	0.0197477	0.0220133
350.5	0.0166936	0.0177477	0.0198419	0.0224085
350	0.0171332	0.0179502	0.0200362	0.0221037
349.5	0.0176728	0.0177527	0.0200304	0.0220988
349	0.0174125	0.0176152	0.0196246	0.022194
348.5	0.0170521	0.0177377	0.0196188	0.0222892
348	0.0171417	0.0180902	0.0200131	0.0221844
347.5	0.0173313	0.0181427	0.0206073	0.0222795
347	0.0175209	0.0180352	0.0204015	0.0223747
346.5	0.0179106	0.0179877	0.0201957	0.0220699
346	0.0181502	0.0183302	0.02059	0.0221651
345.5	0.0176898	0.0186327	0.0200842	0.0220602
345	0.0173794	0.0181052	0.0199784	0.0219554
344.5	0.017519	0.0179677	0.0199727	0.0217506
344	0.0179086	0.0183002	0.0195669	0.0212457
343.5	0.0178483	0.0184627	0.0200611	0.0209409
343	0.0176879	0.0185252	0.0199553	0.0212361
342.5	0.0177275	0.0186877	0.0196496	0.0214313
342	0.0172671	0.0186502	0.0199438	0.0211264
341.5	0.0176067	0.0179727	0.019938	0.0214216
341	0.0183464	0.0182152	0.0207322	0.0218168
340.5	0.018036	0.0186677	0.0207265	0.021812
340	0.0186256	0.0188202	0.0203207	0.0218071
339.5	0.0193652	0.0189627	0.0211149	0.0220023
339	0.0189548	0.0192352	0.0206091	0.0217975
338.5	0.0189445	0.0195877	0.0200034	0.0209926
338	0.0192841	0.0194502	0.0201976	0.0209878
337.5	0.0192737	0.0190827	0.0200918	0.021183
337	0.0190633	0.0189152	0.0199861	0.0210782
336.5	0.0189529	0.0188877	0.0202803	0.0212733
336	0.0189426	0.0190602	0.0208745	0.0215685
335.5	0.0191322	0.0193127	0.0208687	0.0216637
335	0.0192718	0.0191352	0.020563	0.0215589
334.5	0.0189114	0.0192577	0.0207572	0.021654
334	0.018801	0.0194502	0.0208514	0.0218492
333.5	0.0193906	0.0192427	0.0210456	0.0219444
333	0.0194303	0.0192052	0.0211399	0.0215396
332.5	0.0193199	0.0190377	0.0206341	0.0211347
332	0.0197095	0.0191302	0.0209283	0.0214299
331.5	0.0198991	0.0195227	0.0211226	0.0216251
331	0.0198387	0.0198852	0.0204168	0.0216202
330.5	0.0197284	0.0199377	0.020211	0.0217154
330	0.019768	0.0200402	0.0203052	0.0212106
329.5	0.0199576	0.0204327	0.0205995	0.0207058
329	0.0201972	0.0201152	0.0209937	0.0209009
328.5	0.0202868	0.0200077	0.0208879	0.0211961
328	0.0204265	0.0200102	0.0205821	0.0215913
327.5	0.0204661	0.0207527	0.0207764	0.0213865
327	0.0208057	0.0211752	0.0208706	0.0209816
326.5	0.0207453	0.0207377	0.0205648	0.0208768
326	0.0201349	0.0209302	0.020759	0.021172
325.5	0.0205745	0.0209927	0.0211533	0.0212671
325	0.0212642	0.0211252	0.0215475	0.0214623
324.5	0.0213538	0.0212777	0.0216417	0.0217575
324	0.0215934	0.0212202	0.021936	0.0222527
323.5	0.021583	0.0214727	0.0223302	0.0225478
323	0.0214226	0.0215352	0.0223244	0.022143
322.5	0.0214623	0.0215577	0.0223186	0.0223382
322	0.0217519	0.0213902	0.0220129	0.0224334
321.5	0.0219415	0.0214427	0.0220071	0.0222285
321	0.0219811	0.0216252	0.0225013	0.0225237
320.5	0.0219207	0.0218677	0.0222955	0.0222189
320	0.0219104	0.0219602	0.0222898	0.022114
319.5	0.02215	0.0224027	0.022784	0.0224092
319	0.0228896	0.0225652	0.0231782	0.0225044
318.5	0.0228792	0.0226577	0.0230725	0.0226996
318	0.0226688	0.0227502	0.0228667	0.0225947
317.5	0.0232584	0.0226627	0.0232609	0.0230899
317	0.0234481	0.0227152	0.0237551	0.0233851
316.5	0.0230377	0.0228677	0.0236494	0.0226803
316	0.0233273	0.0231402	0.0230436	0.0223754
315.5	0.0239169	0.0233927	0.0232378	0.0227706
315	0.0240065	0.0238852	0.023632	0.0229658
314.5	0.0238462	0.0240477	0.0238263	0.0229609
314	0.0247358	0.0243002	0.0243205	0.0236561
313.5	0.0252754	0.0242227	0.0242147	0.0239513
313	0.024765	0.0241152	0.0244089	0.0239465
312.5	0.0248546	0.0239077	0.0246032	0.0243416
312	0.0254443	0.0239002	0.0244974	0.0238368
311.5	0.0256339	0.0243527	0.0250916	0.023732
311	0.0256235	0.0247452	0.0255859	0.0243272
310.5	0.0258131	0.0256377	0.0257801	0.0246223
310	0.0261027	0.0263702	0.0256743	0.0249175
309.5	0.0264924	0.0263627	0.0257685	0.0254127
309	0.026982	0.0262552	0.0263628	0.0256078
308.5	0.0274216	0.0267777	0.027157	0.025803
308	0.0278612	0.0275602	0.0272512	0.0262982
307.5	0.0285008	0.0277827	0.0275454	0.0267934
307	0.0292404	0.0285252	0.0283397	0.0270885
306.5	0.0304301	0.0293977	0.0291339	0.0278837
306	0.0318197	0.0313302	0.0297281	0.0290789
305.5	0.0332093	0.0332627	0.0300224	0.0298741
305	0.0339489	0.0343852	0.0308166	0.0305692
304.5	0.0348885	0.0352077	0.0322108	0.0314644
304	0.0360282	0.0362302	0.033305	0.0330596
303.5	0.0378678	0.0376727	0.0352993	0.0351547
303	0.0396574	0.0390652	0.0375935	0.0365499
302.5	0.041197	0.0412277	0.0394877	0.0381451
302	0.0430866	0.0431202	0.0420819	0.0404403
301.5	0.0452763	0.0450527	0.0446762	0.0429354
301	0.0476659	0.0475452	0.0475704	0.0456306
300.5	0.0504555	0.0501977	0.0507646	0.0485258
300	0.0540451	0.0532102	0.0547588	0.052221

## Sheet: T188Q
	T188Q
	11-cis retinal		all-trans retinal
Wavelength (nm)	Dark	Light	Dark	Light
700	2.35749e-08	-1.28078e-08	5.77195e-09	2.64608e-08
699.5	-1.14638e-05	8.96338e-05	-0.000104694	-4.08991e-06
699	7.70487e-05	-2.07195e-05	-0.000109393	-0.000108206
698.5	0.000165561	-0.000131073	-1.40922e-05	-1.23226e-05
698	5.40739e-05	-4.14262e-05	8.12085e-05	-1.6439e-05
697.5	0.000142586	0.00024822	0.000176509	7.94446e-05
697	3.10991e-05	0.000137867	-2.81901e-05	7.53283e-05
696.5	-8.03884e-05	-7.24862e-05	-3.28894e-05	-2.87881e-05
696	-0.000191876	-0.00018284	-3.75887e-05	-0.000232904
695.5	-3.3632e-06	6.80706e-06	-4.2288e-05	-3.70208e-05
695	-0.000114851	-0.000103546	-0.000146987	-4.11372e-05
694.5	-0.000426338	-0.0003139	-0.000351687	-0.000445254
694	-0.000137825	-2.4253e-05	-5.63859e-05	-0.00014937
693.5	5.06871e-05	0.000165394	0.000238915	0.000246514
693	-6.08003e-05	-4.49597e-05	0.000134215	-5.76027e-05
692.5	-7.22877e-05	-0.000155313	2.95162e-05	-0.000161719
692	-8.37751e-05	-0.000165666	-0.000175183	-0.000165835
691.5	-9.52626e-05	-7.60197e-05	-0.000179882	-6.99518e-05
691	-0.00020675	-8.63731e-05	-8.45818e-05	2.59319e-05
690.5	-1.82374e-05	-9.67264e-05	1.07189e-05	2.18155e-05
690	7.02752e-05	-7.07977e-06	6.01961e-06	1.76991e-05
689.5	5.87878e-05	-0.000117433	-0.00019868	-0.000186417
689	0.0001473	-2.77865e-05	-0.000103379	-0.000190534
688.5	3.58129e-05	-0.00013814	-8.07831e-06	-9.465e-05
688	2.43255e-05	-0.000148493	-0.000112778	-9.87663e-05
687.5	0.000112838	4.11535e-05	-1.74769e-05	0.000197117
687	0.000101351	3.08001e-05	-2.21762e-05	-6.99907e-06
686.5	-0.000210137	-0.000179553	-2.68755e-05	-0.000311115
686	-0.000221624	-8.99066e-05	-3.15749e-05	-0.000115232
685.5	-0.000133112	-0.00010026	-0.000136274	-1.93482e-05
685	-0.000144599	-0.000110613	-0.000140973	-2.34645e-05
684.5	-5.60864e-05	-0.000120967	-4.56728e-05	-2.75809e-05
684	3.24261e-05	-0.00013132	-0.000150372	6.83027e-05
683.5	-7.90613e-05	-0.000141673	-0.000155071	6.41864e-05
683	0.000109451	-0.000152027	4.02293e-05	0.00016007
682.5	0.000197964	3.762e-05	3.553e-05	0.000155954
682	-1.35235e-05	-7.27333e-05	-0.000169169	-0.000148163
681.5	-2.5011e-05	-8.30867e-05	-7.38686e-05	-5.22791e-05
681	6.35016e-05	0.00010656	-7.85679e-05	-5.63955e-05
680.5	0.000152014	-0.000103793	-8.32672e-05	0.000139488
680	0.000140527	-0.000214147	1.20334e-05	3.53718e-05
679.5	2.90394e-05	-0.0002245	-9.26659e-05	-0.000268745
679	-0.000182448	-0.000234853	2.63483e-06	-0.000172861
678.5	0.000106065	-4.52068e-05	0.000197936	2.30227e-05
678	9.45771e-05	-0.00015556	9.32362e-05	-0.000181094
677.5	-1.69103e-05	-0.000165913	-0.000111463	-0.00018521
677	7.16023e-05	2.37332e-05	-0.000116162	1.06736e-05
676.5	-0.000139885	-8.66202e-05	-0.000120862	-9.34428e-05
676	-0.000151373	-0.000196974	-0.000225561	-0.000197559
675.5	-6.286e-05	-7.32687e-06	-3.02603e-05	-0.000101676
675	-7.43474e-05	-0.00011768	-3.49596e-05	-0.000105792
674.5	-8.58348e-05	-0.000128034	-0.000139659	-0.000109908
674	-9.73223e-05	-0.000138387	-0.000144358	-0.000114025
673.5	9.11903e-05	-0.00014874	5.09424e-05	8.1859e-05
673	0.000179703	-0.000259094	4.62431e-05	7.77427e-05
672.5	-3.17845e-05	-0.000369447	-0.000158456	-0.000126374
672	-0.000143272	-0.0002798	-0.000163155	-0.00023049
671.5	-5.47594e-05	-9.01537e-05	-6.78548e-05	-3.46064e-05
671	0.000133753	-5.07009e-07	2.74459e-05	0.000161277
670.5	0.000322266	-1.08604e-05	-7.72534e-05	5.71608e-05
670	1.07784e-05	-0.000121214	-0.000281953	-0.000146956
669.5	-0.000100709	-0.000231567	-0.000386652	-0.000251072
669	-1.21965e-05	-0.00024192	-0.000191351	-5.51883e-05
668.5	7.63161e-05	-0.000152274	-9.60506e-05	-5.93046e-05
668	-3.51713e-05	-6.26271e-05	-0.00020075	-6.3421e-05
667.5	-4.66587e-05	-7.29804e-05	-5.44925e-06	-6.75374e-05
667	-5.81461e-05	-8.33338e-05	-1.01486e-05	2.83463e-05
666.5	-6.96336e-05	-0.000193687	-1.48479e-05	2.42299e-05
666	-8.1121e-05	-0.00020404	-0.000119547	-7.98865e-05
665.5	7.3916e-06	-0.000114394	-2.42465e-05	-8.40028e-05
665	9.59042e-05	-2.47472e-05	-0.000128946	1.18808e-05
664.5	-1.55832e-05	-0.000135101	-0.000133645	-9.22356e-05
664	-0.000127071	-0.000145454	-0.000238344	3.64806e-06
663.5	-0.000138558	-0.000155807	-0.000243044	-0.000100468
663	-5.00455e-05	-0.000166161	-4.7743e-05	-0.000104585
662.5	3.84671e-05	-0.000176514	-5.24423e-05	-8.70104e-06
662	-7.30203e-05	-8.68673e-05	-0.000157142	-1.28174e-05
661.5	-8.45078e-05	-0.000297221	-0.000161841	-0.000116934
661	0.000104005	-0.000107574	-6.65403e-05	7.89499e-05
660.5	-7.48259e-06	-1.79273e-05	-7.12396e-05	7.48335e-05
660	-1.897e-05	-2.82807e-05	2.40611e-05	-2.92829e-05
659.5	6.95426e-05	6.1366e-05	-8.06382e-05	-3.33992e-05
659	-4.19449e-05	5.10126e-05	-0.000185337	-3.75156e-05
658.5	0.000146568	0.000140659	0.000109963	5.8368e-05
658	0.00023508	-0.000169694	5.26389e-06	-4.57483e-05
657.5	0.000123593	-0.000180047	-0.000199435	-0.000149865
657	1.21055e-05	9.59924e-06	-0.000204135	4.60189e-05
656.5	6.18047e-07	-0.000100754	-0.000108834	-5.80974e-05
656	8.91306e-05	-0.000111107	-1.35333e-05	-6.22138e-05
655.5	0.000177643	-0.000121461	8.17674e-05	3.36698e-05
655	6.61558e-05	-0.000131814	-0.000122932	-7.04465e-05
654.5	5.46684e-05	-0.000142168	-2.76313e-05	-7.45629e-05
654	4.31809e-05	-0.000152521	-3.23306e-05	2.13207e-05
653.5	0.000131694	-0.000162874	-3.70299e-05	0.000117204
653	0.000220206	-0.000173228	5.82708e-05	1.3088e-05
652.5	0.000108719	-8.35809e-05	-0.000146428	-0.000191028
652	0.000297231	6.06576e-06	-5.11278e-05	4.85526e-06
651.5	0.000285744	-4.28759e-06	4.41729e-05	7.38896e-07
651	0.000174256	-1.46409e-05	-0.000160526	-3.37747e-06
650.5	0.000162769	-2.49943e-05	-6.52257e-05	9.25062e-05
650	5.12816e-05	-0.000135348	-0.000169925	-0.00011161
649.5	-6.02058e-05	-0.000145701	-7.46243e-05	-0.000215727
649	2.83067e-05	-5.60543e-05	-7.93237e-05	-1.98429e-05
648.5	-8.31807e-05	-0.000166408	-0.000184023	-0.000123959
648	-0.000194668	-0.000176761	-0.000188722	-0.000228076
647.5	-0.000206156	-0.000187114	-0.000193422	-0.000232192
647	-0.000117643	-0.000197468	-0.000198121	-0.000136308
646.5	7.08697e-05	-7.82108e-06	-2.82019e-06	5.95752e-05
646	0.000159382	8.18256e-05	9.24805e-05	5.54589e-05
645.5	0.000147895	-0.000128528	-1.22188e-05	-4.86575e-05
645	-6.35926e-05	-0.000238881	-0.000116918	-5.27739e-05
644.5	-7.508e-05	-0.000149234	-2.16174e-05	-5.68902e-05
644	-8.65674e-05	-5.95878e-05	-0.000126317	-0.000161007
643.5	-9.80549e-05	-6.99412e-05	-0.000131016	-6.5123e-05
643	-0.000209542	-0.000180295	-0.000135715	-0.000169239
642.5	-0.00022103	-9.06479e-05	-0.000140415	-7.33557e-05
642	-3.25171e-05	-1.00121e-06	-4.5114e-05	0.000122528
641.5	-0.000144005	-0.000111355	-0.000149813	1.84116e-05
641	-0.000155492	-0.000121708	-0.000154513	-8.57048e-05
640.5	3.30206e-05	-0.000132061	-5.92119e-05	-8.98212e-05
640	0.000121533	-0.000242415	-6.39112e-05	6.06246e-06
639.5	0.000110046	-0.000252768	-6.86105e-05	-9.80539e-05
639	-0.000101442	-0.000263121	-0.00017331	-0.00020217
638.5	-1.29291e-05	-0.000173475	-7.80091e-05	-0.000106287
638	-2.44165e-05	-0.000183828	-0.000182708	-0.000110403
637.5	-3.59039e-05	5.81865e-06	-8.74077e-05	-0.000114519
637	5.26087e-05	-4.53469e-06	-9.2107e-05	-0.000218636
636.5	0.000141121	-1.4888e-05	-9.68064e-05	-0.000222752
636	0.000129634	0.000174759	-0.000101506	-2.68685e-05
635.5	1.81464e-05	6.44053e-05	-0.000106205	-0.000130985
635	6.65899e-06	-0.000145948	-0.000210904	-0.000235101
634.5	9.51716e-05	-0.000156301	-0.000115604	-0.000139218
634	8.36842e-05	3.33452e-05	-0.000220303	-4.33339e-05
633.5	0.000272197	0.000122992	-0.000125002	-4.74503e-05
633	0.000160709	1.26385e-05	-0.000129702	-0.000151567
632.5	4.92219e-05	0.000102285	-0.000234401	-0.000155683
632	-6.22655e-05	9.19318e-05	-3.91001e-05	-5.97994e-05
631.5	-7.37529e-05	-0.000118422	-4.37994e-05	-0.000163916
631	0.00011476	-0.000128775	-4.84987e-05	-6.80321e-05
630.5	0.000203272	-3.91282e-05	4.6802e-05	0.000127851
630	-0.000108215	-0.000149482	-0.000157897	-7.62649e-05
629.5	-0.000319703	-0.000259835	-0.000262597	-0.000280381
629	-0.00023119	-0.000170188	-0.000267296	-0.000284498
628.5	-4.26775e-05	1.94584e-05	-7.19953e-05	-0.000188614
628	4.58351e-05	0.000109105	2.33054e-05	7.26966e-06
627.5	3.43477e-05	9.87517e-05	1.86061e-05	3.1533e-06
627	2.28603e-05	-1.16017e-05	-8.60932e-05	-0.000100963
626.5	-8.86271e-05	-2.1955e-05	-9.07925e-05	-0.000205079
626	-0.000100115	-3.23084e-05	4.50818e-06	-0.000109196
625.5	-1.1602e-05	-4.26617e-05	-0.000100191	8.66878e-05
625	-0.000123089	-0.000153015	-0.00030489	-1.74285e-05
624.5	-0.000134577	-0.000263368	-0.00020959	-0.000121545
624	-0.000146064	-7.37217e-05	-1.42891e-05	-0.000225661
623.5	4.24483e-05	1.59249e-05	8.10116e-05	-2.97776e-05
623	0.000130961	-9.44284e-05	-2.36877e-05	-3.3894e-05
622.5	1.94735e-05	-0.000204782	-0.000128387	-0.00013801
622	7.98608e-06	-0.000115135	-0.000133086	-4.21267e-05
621.5	-3.50134e-06	-0.000125488	-0.000237786	-0.000246243
621	0.000185011	-3.58418e-05	-4.24849e-05	-5.03595e-05
620.5	7.35238e-05	5.38048e-05	-0.000147184	-5.44758e-05
620	-3.79636e-05	4.34515e-05	-0.000251884	-0.000258592
619.5	0.000250549	0.000133098	-0.000156583	-0.000162709
619	0.000239062	0.000122745	-0.000161282	-6.68249e-05
618.5	0.000127574	0.000112391	-0.000165981	-0.000170941
618	0.000216087	0.000102038	-0.000170681	-0.000175058
617.5	0.000104599	9.16847e-05	-0.00027538	-7.9174e-05
617	-0.000106888	-1.86686e-05	-0.000280079	-0.00018329
616.5	-1.83755e-05	7.0978e-05	-0.000284779	-0.000187407
616	0.000170137	-3.93753e-05	-8.9478e-05	-9.15231e-05
615.5	5.86496e-05	-4.97287e-05	5.82271e-06	-0.00019564
615	0.000147162	0.000139918	1.1234e-06	-9.97559e-05
614.5	3.56748e-05	-7.04354e-05	-0.000103576	-0.000103872
614	-7.58126e-05	1.92113e-05	-0.000208275	-0.000207989
613.5	1.26999e-05	0.000108858	-1.29745e-05	-0.000112105
613	0.000101213	-1.49541e-06	8.23262e-05	-1.62213e-05
612.5	-0.000110275	-1.18488e-05	-2.23731e-05	7.96623e-05
612	-2.17623e-05	0.000177798	-2.70724e-05	-2.44541e-05
611.5	0.00016675	0.000267445	-3.17718e-05	-2.85704e-05
611	0.000155263	0.000157091	-3.64711e-05	-3.26868e-05
610.5	0.000243775	0.000146738	-4.11704e-05	6.31968e-05
610	0.000232288	0.000336384	0.00015413	0.00025908
609.5	2.08006e-05	0.000126031	-5.0569e-05	0.000154964
609	-9.06868e-05	-8.43222e-05	-0.000155268	0.000150848
608.5	-2.17426e-06	-9.46755e-05	-5.99676e-05	4.67314e-05
608	-0.000113662	-5.02889e-06	-6.46669e-05	-0.000257385
607.5	-2.51491e-05	0.000184618	-6.93662e-05	-6.15014e-05
607	6.33635e-05	0.000174264	-7.40655e-05	3.43823e-05
606.5	5.18761e-05	0.000163911	-7.87648e-05	3.02659e-05
606	0.000140389	5.35577e-05	-8.34641e-05	0.00012615
605.5	0.000128901	0.000343204	1.18365e-05	2.20332e-05
605	0.000217414	0.000332851	7.13724e-06	1.79168e-05
604.5	5.92638e-06	-7.75023e-05	-0.000197562	-0.0001862
604	-5.56104e-06	1.21443e-05	-0.000102261	9.68406e-06
603.5	0.000182952	0.000201791	9.30393e-05	5.5677e-06
603	0.000171464	-8.56238e-06	8.834e-05	-9.85487e-05
602.5	0.000259977	8.10843e-05	-1.63593e-05	-2.66504e-06
602	0.000148489	7.07309e-05	-0.000221059	-0.000106781
601.5	3.70019e-05	6.03776e-05	-0.000225758	-1.08978e-05
601	2.55144e-05	-0.000149976	-0.000130457	-1.50141e-05
600.5	0.000114027	3.96709e-05	6.48435e-05	8.08695e-05
600	0.00030254	0.000329318	6.01442e-05	-0.000123247
599.5	0.000291052	0.000318964	-0.000144555	-2.73632e-05
599	0.000279565	0.000208611	5.07455e-05	6.85204e-05
598.5	0.000368077	0.000198257	0.000146046	-3.5596e-05
598	0.00025659	0.000187904	-5.86531e-05	-0.000139712
597.5	0.000345103	0.000277551	3.66476e-05	-4.38287e-05
597	0.000233615	0.000167197	-0.000168052	-4.79451e-05
596.5	0.000422128	0.000156844	2.7249e-05	0.000147939
596	0.00041064	4.64907e-05	2.25497e-05	4.38222e-05
595.5	0.000299153	0.000236137	-8.21496e-05	0.000139706
595	0.000487665	0.000225784	1.31511e-05	0.000235589
594.5	0.000476178	0.000115431	8.45177e-06	3.14731e-05
594	0.000264691	0.000105077	3.75246e-06	2.73567e-05
593.5	0.000153203	-5.276e-06	-0.000100947	2.32404e-05
593	0.000241716	0.000284371	0.000194354	0.000219124
592.5	0.000130228	0.000274017	-1.03455e-05	1.50076e-05
592	0.000218741	0.000363664	-1.50448e-05	1.08913e-05
591.5	0.000207253	0.000553311	0.000180256	0.000106775
591	9.5766e-05	0.000242957	7.55566e-05	-9.73415e-05
590.5	0.000284279	0.000232604	0.000170857	-1.45783e-06
590	0.000272791	0.000222251	0.000166158	0.000194426
589.5	0.000161304	1.18972e-05	-3.85413e-05	-9.69057e-06
589	0.000149816	0.000201544	5.67594e-05	8.61931e-05
588.5	0.000338329	0.000291191	-4.79399e-05	0.000182077
588	0.000226842	0.000180837	4.73608e-05	-2.20397e-05
587.5	0.000415354	0.000270484	0.000142661	-2.6156e-05
587	0.000203867	0.00016013	3.79621e-05	6.97276e-05
586.5	0.000192379	0.000249777	3.32628e-05	6.56112e-05
586	0.000380892	0.000339424	0.000128564	6.14949e-05
585.5	0.000369404	0.00042907	0.000123864	5.73785e-05
585	0.000457917	0.000518717	0.000319165	0.000153262
584.5	0.00044643	0.000508364	0.000314466	0.000249146
584	0.000434942	0.00029801	0.000109766	4.50294e-05
583.5	0.000223455	8.7657e-05	5.06699e-06	0.000140913
583	0.000311967	0.000177304	0.000100368	0.000136797
582.5	0.00030048	0.00026695	-4.33162e-06	-6.73197e-05
582	0.000388992	0.000356597	9.09691e-05	-7.14361e-05
581.5	0.000477505	0.000446244	0.00028627	2.44476e-05
581	0.000366018	0.00033589	8.15705e-05	2.03312e-05
580.5	0.00035453	0.000625537	0.000176871	0.000216215
580	0.000543043	0.000515184	0.000172172	0.000412098
579.5	0.000631555	0.00050483	0.000267473	0.000407982
579	0.000520068	0.000494477	0.000162773	0.000203866
578.5	0.000208581	8.41236e-05	-0.000141926	-0.000100251
578	0.000397093	0.00037377	0.000153375	-4.367e-06
577.5	0.000385606	0.000363417	0.000248675	9.15166e-05
577	0.000374118	0.000353064	0.000243976	0.0001874
576.5	0.000262631	0.00034271	0.000139277	8.32839e-05
576	0.000251143	0.000132357	3.45774e-05	-2.08325e-05
575.5	0.000539656	0.000422003	0.000229878	7.50512e-05
575	0.000528169	0.00041165	0.000225179	0.000170935
574.5	0.000316681	0.000101297	-7.95206e-05	-0.000133182
574	0.000405194	0.000290943	0.00011578	6.27021e-05
573.5	0.000593706	0.00038059	0.000311081	0.000158586
573	0.000582219	0.000570237	0.000306382	0.000254469
572.5	0.000770732	0.000659883	0.000401682	0.000450353
572	0.000559244	0.00054953	0.000296983	0.000246237
571.5	0.000347757	0.000439177	0.000292284	0.00014212
571	0.000436269	0.000328823	0.000287584	0.000138004
570.5	0.000724782	0.00041847	0.000182885	0.000233887
570	0.000613294	0.000408117	0.000178186	0.000229771
569.5	0.000701807	0.000497763	0.000473486	0.000225655
569	0.00069032	0.00048741	0.000368787	0.000221538
568.5	0.000678832	0.000477057	0.000364088	0.000217422
568	0.000767345	0.000566703	0.000459388	0.000213306
567.5	0.000755857	0.00065635	0.000554689	0.000309189
567	0.00084437	0.000645997	0.00054999	0.000305073
566.5	0.000832882	0.000635643	0.000445291	0.000200957
566	0.000721395	0.00062529	0.000440591	0.00019684
565.5	0.000809908	0.000514936	0.000535892	0.000292724
565	0.00079842	0.000404583	0.000531193	0.000288607
564.5	0.000886933	0.00049423	0.000626493	0.000284491
564	0.000775445	0.000683876	0.000521794	0.000380375
563.5	0.000663958	0.000473523	0.000417095	7.62584e-05
563	0.000852471	0.00076317	0.000612395	0.000372142
562.5	0.000740983	0.000752816	0.000607696	0.000368026
562	0.000829496	0.000642463	0.000602997	0.000363909
561.5	0.000618008	0.00043211	0.000498297	0.000259793
561	0.000406521	0.000421756	0.000493598	0.000155677
560.5	0.000695033	0.000611403	0.000688899	0.00045156
560	0.000683546	0.00050105	0.0006842	0.000347444
559.5	0.000572059	0.000490696	0.0006795	0.000243327
559	0.000460571	0.000680343	0.000674801	0.000339211
558.5	0.000749084	0.00076999	0.000870102	0.000435095
558	0.000837596	0.000959636	0.000965402	0.000530978
557.5	0.000726109	0.000949283	0.000860703	0.000526862
557	0.000614621	0.00073893	0.000856004	0.000522746
556.5	0.000503134	0.000528576	0.000751304	0.000318629
556	0.000691647	0.000718223	0.000946605	0.000614513
555.5	0.000780159	0.00060787	0.000941906	0.000710396
555	0.000868672	0.000797516	0.00113721	0.00070628
554.5	0.00105718	0.00108716	0.00133251	0.000802164
554	0.0010457	0.000876809	0.00122781	0.000698047
553.5	0.00083421	0.000766456	0.00112311	0.000593931
553	0.00112272	0.0010561	0.00121841	0.000889815
552.5	0.00121123	0.00114575	0.00121371	0.000885698
552	0.000999747	0.000835396	0.00130901	0.000781582
551.5	0.00088826	0.000625043	0.00130431	0.000677466
551	0.000876772	0.000614689	0.00129961	0.000673349
550.5	0.00116529	0.000804336	0.00139491	0.000869233
550	0.0010538	0.000893983	0.00149021	0.000765116
549.5	0.00104231	0.000983629	0.00148551	0.000761
549	0.00133082	0.00117328	0.00168081	0.000856884
548.5	0.00121934	0.000962923	0.00157612	0.000752767
548	0.00120785	0.000952569	0.00137142	0.000648651
547.5	0.00119636	0.000842216	0.00136672	0.000644535
547	0.00118487	0.000831863	0.00146202	0.000840418
546.5	0.00117339	0.000821509	0.00155732	0.000936302
546	0.0012619	0.000911156	0.00165262	0.000832186
545.5	0.00135041	0.0012008	0.00184792	0.000928069
545	0.00133892	0.00109045	0.00184322	0.00102395
544.5	0.00162744	0.0012801	0.00183852	0.00111984
544	0.00161595	0.00136974	0.00193382	0.00101572
543.5	0.00150446	0.00115939	0.00202912	0.0010116
543	0.00149297	0.00114904	0.00202442	0.00100749
542.5	0.00148149	0.00133868	0.00211972	0.00100337
542	0.00157	0.00132833	0.00201502	0.00109925
541.5	0.00145851	0.00131798	0.00211033	0.00119514
541	0.00154702	0.00130762	0.00220563	0.00119102
540.5	0.00163554	0.00129727	0.00240093	0.00118691
540	0.00162405	0.00128692	0.00239623	0.00108279
539.5	0.00171256	0.00137656	0.00259153	0.00137867
539	0.00170107	0.00126621	0.00248683	0.00137456
538.5	0.00178959	0.00125586	0.00248213	0.00127044
538	0.0016781	0.0012455	0.00267743	0.00126632
537.5	0.00166661	0.00123515	0.00267273	0.00136221
537	0.00165512	0.0012248	0.00276803	0.00125809
536.5	0.00174364	0.00151444	0.00286333	0.00135397
536	0.00173215	0.00150409	0.00285863	0.00134986
535.5	0.00172066	0.00149374	0.00305393	0.00154574
535	0.00180918	0.00158338	0.00314923	0.00164163
534.5	0.00179769	0.00137303	0.00304453	0.00163751
534	0.0018862	0.00136268	0.00313984	0.00173339
533.5	0.00187471	0.00155232	0.00333514	0.00182928
533	0.00196323	0.00164197	0.00343044	0.00192516
532.5	0.00205174	0.00193162	0.00352574	0.00212104
532	0.00214025	0.00192126	0.00352104	0.00211693
531.5	0.00192876	0.00171091	0.00361634	0.00171281
531	0.00171728	0.00170056	0.00371164	0.00160869
530.5	0.00200579	0.0018902	0.00380694	0.00200458
530	0.0021943	0.00187985	0.00390224	0.00210046
529.5	0.00208281	0.0017695	0.00389754	0.00209635
529	0.00217133	0.00185914	0.00419284	0.00229223
528.5	0.00215984	0.00164879	0.00418814	0.00208811
528	0.00224835	0.00153844	0.00408344	0.002084
527.5	0.00243686	0.00172808	0.00417874	0.00227988
527	0.00252538	0.00191773	0.00447405	0.00247576
526.5	0.00251389	0.00200738	0.00466935	0.00247165
526	0.0025024	0.00199702	0.00456465	0.00236753
525.5	0.00259091	0.00208667	0.00465995	0.00236341
525	0.00267943	0.00217632	0.00475525	0.0024593
524.5	0.00276794	0.00226596	0.00505055	0.00285518
524	0.00285645	0.00225561	0.00504585	0.00275107
523.5	0.00284496	0.00204526	0.00504115	0.00264695
523	0.00283348	0.0021349	0.00513645	0.00294283
522.5	0.00292199	0.00232455	0.00513175	0.00303872
522	0.0029105	0.0023142	0.00522705	0.0029346
521.5	0.00279901	0.00240384	0.00562235	0.00293048
521	0.00278753	0.00239349	0.00561765	0.00312637
520.5	0.00287604	0.00228314	0.00551295	0.00312225
520	0.00286455	0.00227278	0.00570825	0.00301813
519.5	0.00305307	0.00246243	0.00590356	0.00311402
519	0.00304158	0.00245208	0.00599886	0.0030099
518.5	0.00293009	0.00244172	0.00599416	0.00300579
518	0.0030186	0.00263137	0.00618946	0.00320167
517.5	0.00340712	0.00282102	0.00638476	0.00349755
517	0.00359563	0.00291066	0.00648006	0.00359344
516.5	0.00348414	0.00260031	0.00637536	0.00338932
516	0.00347265	0.00238996	0.00647066	0.0034852
515.5	0.00356117	0.0026796	0.00686596	0.00378109
515	0.00354968	0.00296925	0.00686126	0.00387697
514.5	0.00363819	0.00285889	0.00675656	0.00387285
514	0.0037267	0.00294854	0.00705186	0.00396874
513.5	0.00371522	0.00313819	0.00724716	0.00416462
513	0.00380373	0.00332783	0.00754246	0.00416051
512.5	0.00389224	0.00331748	0.00763777	0.00415639
512	0.00378075	0.00300713	0.00753307	0.00415227
511.5	0.00386927	0.00309677	0.00752837	0.00414816
511	0.00405778	0.00328642	0.00762367	0.00434404
510.5	0.00394629	0.00327607	0.00771897	0.00443992
510	0.0039348	0.00326571	0.00771427	0.00443581
509.5	0.00402332	0.00335536	0.00790957	0.00453169
509	0.00431183	0.00354501	0.00830487	0.00472757
508.5	0.00450034	0.00353465	0.00830017	0.00482346
508	0.00438885	0.0035243	0.00819547	0.00481934
507.5	0.00427737	0.00351395	0.00829077	0.00491523
507	0.00436588	0.00340359	0.00848607	0.00491111
506.5	0.00455439	0.00349324	0.00868137	0.00500699
506	0.0043429	0.00328289	0.00867667	0.00490288
505.5	0.00443142	0.00357253	0.00887197	0.00489876
505	0.00461993	0.00376218	0.00896728	0.00509464
504.5	0.00470844	0.00395183	0.00926258	0.00539053
504	0.00469695	0.00394147	0.00935788	0.00548641
503.5	0.00478547	0.00393112	0.00945318	0.00558229
503	0.00477398	0.00392077	0.00944848	0.00557818
502.5	0.00476249	0.00401041	0.00944378	0.00567406
502	0.00505101	0.00430006	0.00983908	0.00586995
501.5	0.00513952	0.00428971	0.00993438	0.00606583
501	0.00502803	0.00417935	0.00982968	0.00616171
500.5	0.00521654	0.004369	0.010025	0.0060576
500	0.00520506	0.00425865	0.0103203	0.00615348
499.5	0.00519357	0.00424829	0.0105156	0.00634936
499	0.00548208	0.00453794	0.0106109	0.00644525
498.5	0.00557059	0.00452759	0.0108062	0.00654113
498	0.00535911	0.00451723	0.0108015	0.00643701
497.5	0.00544762	0.00460688	0.0107968	0.0065329
497	0.00563613	0.00449653	0.0108921	0.00662878
496.5	0.00542464	0.00448617	0.0106874	0.00652467
496	0.00571316	0.00467582	0.0109827	0.00672055
495.5	0.00600167	0.00476547	0.011278	0.00701643
495	0.00599018	0.00485511	0.0112733	0.00701232
494.5	0.00607869	0.00504476	0.0114686	0.0071082
494	0.00616721	0.00523441	0.0117639	0.00720408
493.5	0.00625572	0.00522405	0.0119592	0.00729997
493	0.00624423	0.0050137	0.0118545	0.00729585
492.5	0.00633274	0.00510335	0.0120498	0.00739173
492	0.00622126	0.00509299	0.0121451	0.00738762
491.5	0.00630977	0.00518264	0.0122404	0.0075835
491	0.00649828	0.00557229	0.0124357	0.00787939
490.5	0.00638679	0.00546193	0.012331	0.00767527
490	0.00637531	0.00535158	0.0124263	0.00777115
489.5	0.00666382	0.00564123	0.0128216	0.00836704
489	0.00675233	0.00573087	0.0129169	0.00836292
488.5	0.00694084	0.00592052	0.0131122	0.0085588
488	0.00692936	0.00571017	0.0130075	0.00865469
487.5	0.00681787	0.00549981	0.0131028	0.00835057
487	0.00700638	0.00578946	0.0132981	0.00854645
486.5	0.0073949	0.00607911	0.0134934	0.00884234
486	0.00748341	0.00606875	0.0137887	0.00903822
485.5	0.00727192	0.0060584	0.013584	0.00893411
485	0.00736043	0.00604805	0.0137793	0.00882999
484.5	0.00724895	0.00583769	0.0135746	0.00882587
484	0.00723746	0.00602734	0.0134699	0.00892176
483.5	0.00772597	0.00611699	0.0138652	0.00911764
483	0.00761448	0.00610663	0.0138605	0.00911352
482.5	0.007603	0.00629628	0.0138558	0.00920941
482	0.00769151	0.00648593	0.0141511	0.00950529
481.5	0.00778002	0.00667557	0.0143464	0.00970117
481	0.00786853	0.00686522	0.0146417	0.00979706
480.5	0.00765705	0.00675487	0.014637	0.00969294
480	0.00774556	0.00674451	0.0146323	0.00968883
479.5	0.00763407	0.00653416	0.0141276	0.00968471
479	0.00762258	0.00672381	0.0143229	0.00978059
478.5	0.0077111	0.00671345	0.0145182	0.00977648
478	0.00769961	0.0066031	0.0145135	0.00987236
477.5	0.00788812	0.00669275	0.0148088	0.0100682
477	0.00787663	0.00688239	0.0148041	0.0101641
476.5	0.00796515	0.00707204	0.0150994	0.01026
476	0.00795366	0.00676169	0.0151947	0.0102559
475.5	0.00764217	0.00675133	0.01489	0.0102518
475	0.00803068	0.00704098	0.0151853	0.0105477
474.5	0.0081192	0.00713063	0.0152806	0.0108435
474	0.00800771	0.00712027	0.0151759	0.0105394
473.5	0.00809622	0.00720992	0.0153712	0.0106353
473	0.00838473	0.00729957	0.0152665	0.0108312
472.5	0.00847325	0.00718921	0.0153618	0.0109271
472	0.00856176	0.00747886	0.0155571	0.011023
471.5	0.00865027	0.00766851	0.0157524	0.0110188
471	0.00843879	0.00745815	0.0157477	0.0111147
470.5	0.0084273	0.0075478	0.015443	0.0113106
470	0.00881581	0.00783745	0.0158383	0.0114065
469.5	0.00880432	0.00792709	0.0158336	0.0114024
469	0.00879284	0.00771674	0.0157289	0.0111983
468.5	0.00898135	0.00790639	0.0158242	0.0111941
468	0.00896986	0.00819603	0.0161195	0.01159
467.5	0.00895837	0.00798568	0.0162148	0.0116859
467	0.00914689	0.00817533	0.0162101	0.0118818
466.5	0.0090354	0.00806497	0.0161054	0.0117777
466	0.00912391	0.00805462	0.0159007	0.0118736
465.5	0.00911242	0.00834427	0.015896	0.0119695
465	0.00900094	0.00823391	0.0160913	0.0117653
464.5	0.00918945	0.00842356	0.0162866	0.0118612
464	0.00937796	0.00871321	0.0162819	0.0120571
463.5	0.00956647	0.00880285	0.0162772	0.012153
463	0.00965499	0.0085925	0.0163725	0.0121489
462.5	0.0095435	0.00858215	0.0165678	0.0124448
462	0.00933201	0.00877179	0.0164631	0.0123406
461.5	0.00932052	0.00886144	0.0162584	0.0121365
461	0.00930904	0.00855109	0.0160537	0.0121324
460.5	0.00919755	0.00864073	0.016149	0.0122283
460	0.00948606	0.00883038	0.0162443	0.0124242
459.5	0.00947457	0.00882003	0.0163396	0.0124201
459	0.00966309	0.00900967	0.0166349	0.0124159
458.5	0.0097516	0.00899932	0.0166302	0.0124118
458	0.00954011	0.00908897	0.0165255	0.0126077
457.5	0.00972862	0.00897861	0.0165208	0.0129036
457	0.00981714	0.00886826	0.0165161	0.0127995
456.5	0.00980565	0.00915791	0.0165114	0.0126954
456	0.00989416	0.00924755	0.0164067	0.0128912
455.5	0.00988268	0.0093372	0.016402	0.0128871
455	0.00997119	0.00932685	0.0163973	0.012783
454.5	0.0100597	0.00951649	0.0164926	0.0128789
454	0.0100482	0.00950614	0.0165879	0.0129748
453.5	0.0101367	0.00939579	0.0164832	0.0128707
453	0.0103252	0.00978543	0.0166785	0.0130665
452.5	0.0101138	0.00967508	0.0163738	0.0130624
452	0.0102023	0.00946473	0.0162691	0.0130583
451.5	0.0102908	0.00945437	0.0163644	0.0132542
451	0.0104793	0.00964402	0.0165598	0.0133501
450.5	0.0104678	0.00983367	0.0165551	0.013146
450	0.0104563	0.00952331	0.0164504	0.0130418
449.5	0.0105448	0.00961296	0.0163457	0.0130377
449	0.0105333	0.00980261	0.016341	0.0133336
448.5	0.0105219	0.00979225	0.0163363	0.0133295
448	0.0103104	0.0098819	0.0163316	0.0134254
447.5	0.0103989	0.00997155	0.0162269	0.0133213
447	0.0105874	0.0101612	0.0164222	0.0134171
446.5	0.0105759	0.0102508	0.0164175	0.013413
446	0.0107644	0.0102405	0.0163128	0.0135089
445.5	0.0107529	0.0103301	0.0162081	0.0137048
445	0.0106414	0.0103198	0.0161034	0.0135007
444.5	0.01103	0.0107094	0.0162987	0.0136966
444	0.0111185	0.0105991	0.016294	0.0138924
443.5	0.010907	0.0103887	0.0161893	0.0136883
443	0.0107955	0.0103784	0.0160846	0.0134842
442.5	0.010784	0.010268	0.0159799	0.0133801
442	0.0109725	0.0103577	0.0161752	0.013676
441.5	0.011161	0.0103473	0.0160705	0.0137719
441	0.0110495	0.010337	0.0156658	0.0136677
440.5	0.0111381	0.0106266	0.0155611	0.0136636
440	0.0113266	0.0107162	0.0160564	0.0136595
439.5	0.0113151	0.0109059	0.0161517	0.0137554
439	0.0109036	0.0105955	0.015647	0.0133513
438.5	0.0109921	0.0103852	0.0155423	0.0132472
438	0.0113806	0.0106748	0.0158376	0.0136431
437.5	0.0113691	0.0108645	0.0159329	0.0138389
437	0.0111576	0.0108541	0.0157282	0.0137348
436.5	0.0110462	0.0108438	0.0156235	0.0138307
436	0.0111347	0.0109334	0.0158188	0.0138266
435.5	0.0111232	0.0110231	0.0156141	0.0137225
435	0.0111117	0.0108127	0.0153094	0.0134184
434.5	0.0113002	0.0108024	0.0151047	0.0135142
434	0.0114887	0.011092	0.0154	0.0138101
433.5	0.0113772	0.0110817	0.0156953	0.013806
433	0.0114657	0.0112713	0.0154906	0.0139019
432.5	0.0112543	0.0109609	0.0150859	0.0134978
432	0.0110428	0.0109506	0.0148812	0.0131937
431.5	0.0111313	0.0114402	0.0149765	0.0132895
431	0.0114198	0.0113299	0.0149718	0.0134854
430.5	0.0116083	0.0110195	0.0147671	0.0135813
430	0.0116968	0.0110092	0.0147624	0.0135772
429.5	0.0114853	0.0109988	0.0146577	0.0135731
429	0.0114738	0.0109885	0.014653	0.013369
428.5	0.0116624	0.0112781	0.0148483	0.0134648
428	0.0117509	0.0113678	0.0148436	0.0137607
427.5	0.0117394	0.0112574	0.0146389	0.0136566
427	0.0118279	0.0116471	0.0148342	0.0137525
426.5	0.0114164	0.0113367	0.0147295	0.0135484
426	0.0115049	0.0114264	0.0143248	0.0135443
425.5	0.0116934	0.011516	0.0144201	0.0134401
425	0.0115819	0.0113056	0.0145154	0.013336
424.5	0.0114705	0.0114953	0.0144107	0.0134319
424	0.011659	0.0114849	0.014306	0.0135278
423.5	0.0119475	0.0117746	0.0145013	0.0137237
423	0.012136	0.0120642	0.0146966	0.0138196
422.5	0.0119245	0.0117539	0.0144919	0.0136154
422	0.011913	0.0118435	0.0142872	0.0136113
421.5	0.0121015	0.0118332	0.0143825	0.0134072
421	0.01219	0.0116228	0.0143778	0.0134031
420.5	0.0120786	0.0120125	0.0142731	0.013799
420	0.0119671	0.0119021	0.0141684	0.0135949
419.5	0.0122556	0.0118918	0.0142637	0.0135907
419	0.0121441	0.0120814	0.014359	0.0138866
418.5	0.0121326	0.0121711	0.0141543	0.0136825
418	0.0120211	0.0120607	0.0139496	0.0135784
417.5	0.0122096	0.0123503	0.0140449	0.0138743
417	0.0123981	0.01234	0.0140402	0.0138702
416.5	0.0121867	0.0121296	0.0139355	0.013666
416	0.0122752	0.0122193	0.0140308	0.0136619
415.5	0.0123637	0.0120089	0.0140261	0.0135578
415	0.0122522	0.0121986	0.0138214	0.0137537
414.5	0.0120407	0.0122882	0.0138167	0.0138496
414	0.0122292	0.0124779	0.013812	0.0136455
413.5	0.0123177	0.0124675	0.0136073	0.0135413
413	0.0124062	0.0124572	0.0139026	0.0138372
412.5	0.0124948	0.0128468	0.0141979	0.0136331
412	0.0123833	0.0125365	0.0137932	0.013529
411.5	0.0123718	0.0122261	0.0135885	0.0137249
411	0.0124603	0.0123158	0.0136838	0.0139208
410.5	0.0126488	0.0126054	0.0134791	0.0138167
410	0.0130373	0.012995	0.0136744	0.0138125
409.5	0.0126258	0.0122847	0.0135697	0.0137084
409	0.0124143	0.0121743	0.013365	0.0136043
408.5	0.0128029	0.012664	0.0136603	0.0139002
408	0.0129914	0.0127536	0.0138556	0.0138961
407.5	0.0125799	0.0127433	0.0136509	0.013592
407	0.0125684	0.0126329	0.0134462	0.0135878
406.5	0.0129569	0.0128226	0.0133415	0.0136837
406	0.0130454	0.0129122	0.0132368	0.0138796
405.5	0.0130339	0.0129019	0.0134321	0.0138755
405	0.0125224	0.0126915	0.0133274	0.0132714
404.5	0.012211	0.0122812	0.0127227	0.0129673
404	0.0122995	0.0125708	0.012618	0.0132631
403.5	0.012488	0.0128605	0.0129133	0.013459
403	0.0127765	0.0129501	0.0132086	0.0136549
402.5	0.012865	0.0127397	0.0132039	0.0135508
402	0.0123535	0.0126294	0.0128992	0.0131467
401.5	0.012442	0.012919	0.0129945	0.0130426
401	0.0127305	0.0128087	0.0131898	0.0133384
400.5	0.0126191	0.0127983	0.0130851	0.0132343
400	0.0128076	0.013088	0.0131804	0.0132302
399.5	0.0127961	0.0124776	0.0128757	0.0133261
399	0.0128846	0.0124673	0.012871	0.013222
398.5	0.0130731	0.0128569	0.0131663	0.0134179
398	0.0129616	0.0130466	0.0130616	0.0134137
397.5	0.0126501	0.0128362	0.0126569	0.0130096
397	0.0127386	0.0128259	0.0125522	0.0128055
396.5	0.0132272	0.0133155	0.0129475	0.0133014
396	0.0132157	0.0133052	0.0130428	0.0135973
395.5	0.0130042	0.0131948	0.0132381	0.0135932
395	0.0127927	0.0130844	0.0129334	0.013289
394.5	0.0128812	0.0130741	0.0126287	0.0131849
394	0.0131697	0.0134637	0.012824	0.0133808
393.5	0.0131582	0.0130534	0.0129193	0.0132767
393	0.0134467	0.013143	0.0130146	0.0134726
392.5	0.0130353	0.0131327	0.0127099	0.0132685
392	0.0129238	0.0132223	0.0126052	0.0134643
391.5	0.0136123	0.014012	0.0130005	0.0137602
391	0.0136008	0.0136016	0.0126958	0.0135561
390.5	0.0135893	0.0134913	0.0128911	0.013452
390	0.0137778	0.0137809	0.0130864	0.0135479
389.5	0.0132663	0.0139706	0.0127817	0.0135438
389	0.0134548	0.0137602	0.013077	0.0137396
388.5	0.0134434	0.0133499	0.0130723	0.0136355
388	0.0131319	0.0135395	0.0129676	0.0135314
387.5	0.0131204	0.0136291	0.0127629	0.0133273
387	0.0130089	0.0136188	0.0128582	0.0133232
386.5	0.0131974	0.0135084	0.0128535	0.0131191
386	0.0129859	0.0133981	0.0125488	0.0131149
385.5	0.0132744	0.0135877	0.0124441	0.0135108
385	0.0135629	0.0134774	0.0123394	0.0136067
384.5	0.0134515	0.013367	0.0123347	0.0135026
384	0.01384	0.0140567	0.01343	0.0136985
383.5	0.0137285	0.0143463	0.0135253	0.0136944
383	0.013617	0.013936	0.0127206	0.0135903
382.5	0.0136055	0.0135256	0.0128159	0.0136861
382	0.013794	0.0141153	0.0131112	0.013682
381.5	0.0139825	0.0145049	0.0130065	0.0136779
381	0.013371	0.0137946	0.0125018	0.0132738
380.5	0.0132596	0.0133842	0.0124971	0.0127697
380	0.0137481	0.0139738	0.0128924	0.0135656
379.5	0.0139366	0.0142635	0.0132877	0.0138614
379	0.0142251	0.0142531	0.013283	0.0138573
378.5	0.0139136	0.0141428	0.0123784	0.0138532
378	0.0140021	0.0139324	0.0120737	0.0137491
377.5	0.0143906	0.0141221	0.012569	0.014045
377	0.0145792	0.0142117	0.0132643	0.0139409
376.5	0.0146677	0.0142014	0.0133596	0.0139367
376	0.0142562	0.014291	0.0132549	0.0141326
375.5	0.0142447	0.0142807	0.0133502	0.0139285
375	0.0143332	0.0142703	0.0132455	0.0135244
374.5	0.0143217	0.01416	0.0130408	0.0140203
374	0.0143102	0.0143496	0.0129361	0.0145162
373.5	0.0143987	0.0146393	0.0135314	0.014312
373	0.0148873	0.0150289	0.0139267	0.0143079
372.5	0.0149758	0.0147185	0.013822	0.0143038
372	0.0148643	0.0147082	0.0135173	0.0140997
371.5	0.0147528	0.0150978	0.0131126	0.0139956
371	0.0142413	0.0143875	0.0127079	0.0136915
370.5	0.0142298	0.0147771	0.0133032	0.0139873
370	0.0147183	0.0152668	0.0136985	0.0139832
369.5	0.0144068	0.0141564	0.0127938	0.0134791
369	0.0143954	0.0144461	0.0133891	0.013575
368.5	0.0142839	0.0146357	0.0134844	0.0135709
368	0.0143724	0.0145254	0.0130797	0.0136668
367.5	0.0153609	0.015115	0.013675	0.0142626
367	0.0155494	0.0152047	0.0139703	0.0148585
366.5	0.0148379	0.0148943	0.0137656	0.0143544
366	0.0143264	0.015084	0.0136609	0.0141503
365.5	0.0146149	0.0148736	0.0132562	0.0146462
365	0.0151035	0.0149632	0.0129515	0.0146421
364.5	0.014992	0.0150529	0.0128468	0.0142379
364	0.0146805	0.0147425	0.0131421	0.0139338
363.5	0.015169	0.0152322	0.0135374	0.0140297
363	0.0154575	0.0153218	0.0133327	0.0140256
362.5	0.015046	0.0151115	0.013328	0.0138215
362	0.0150345	0.0152011	0.0131233	0.0141174
361.5	0.014923	0.0152908	0.0126186	0.0139132
361	0.0149116	0.0150804	0.0129139	0.0137091
360.5	0.0155001	0.0150701	0.0130092	0.013705
360	0.0154886	0.0153597	0.0128045	0.0138009
359.5	0.0150771	0.0155494	0.0126998	0.0138968
359	0.0155656	0.016039	0.0132951	0.0140927
358.5	0.0158541	0.0159287	0.0136904	0.0143885
358	0.0157426	0.0153183	0.0133857	0.0140844
357.5	0.0161311	0.0156079	0.013481	0.0142803
357	0.0157197	0.0157976	0.0133763	0.0144762
356.5	0.0152082	0.0158872	0.0132716	0.0139721
356	0.0156967	0.0162769	0.0138669	0.014368
355.5	0.0162852	0.0162665	0.0139622	0.0149638
355	0.0165737	0.0164562	0.0139575	0.0150597
354.5	0.0161622	0.0162458	0.0137528	0.0145556
354	0.0157507	0.0163355	0.0139481	0.0141515
353.5	0.0153392	0.0159251	0.0136434	0.0133474
353	0.0157278	0.0159148	0.0131387	0.0136433
352.5	0.0163163	0.0163044	0.013334	0.0143392
352	0.0166048	0.0161941	0.0139293	0.014435
351.5	0.0167933	0.0163837	0.0140246	0.0144309
351	0.0169818	0.0167734	0.0138199	0.0147268
350.5	0.0166703	0.016663	0.0142152	0.0149227
350	0.0163588	0.0162526	0.0138105	0.0145186
349.5	0.0166473	0.0166423	0.0139058	0.0146145
349	0.0171359	0.0170319	0.0144011	0.0150103
348.5	0.0172244	0.0166216	0.0141964	0.0152062
348	0.0167129	0.0164112	0.0138917	0.0152021
347.5	0.0165014	0.0167009	0.014087	0.014698
347	0.0168899	0.0170905	0.0143823	0.0143939
346.5	0.0175784	0.0170802	0.0139776	0.0145898
346	0.0172669	0.0170698	0.0138729	0.0146856
345.5	0.0169554	0.0169595	0.0137682	0.0146815
345	0.017644	0.0166491	0.0135635	0.0147774
344.5	0.0176325	0.0169388	0.0137588	0.0148733
344	0.017221	0.0176284	0.0146541	0.0152692
343.5	0.0168095	0.017518	0.0148494	0.0154651
343	0.016698	0.0170077	0.0140447	0.0147609
342.5	0.0171865	0.0172973	0.01404	0.0151568
342	0.017375	0.017487	0.0147353	0.0154527
341.5	0.0171635	0.0171766	0.0144306	0.0149486
341	0.0176521	0.0175663	0.0141259	0.0152445
340.5	0.0179406	0.0181559	0.0142212	0.0155404
340	0.0181291	0.0180456	0.0145165	0.0156362
339.5	0.0177176	0.0174352	0.0138118	0.0148321
339	0.0175061	0.0173249	0.0134071	0.014928
338.5	0.0179946	0.0183145	0.0143024	0.0153239
338	0.0183831	0.0186042	0.0148977	0.0152198
337.5	0.0185716	0.0185938	0.014793	0.0156157
337	0.0187602	0.0182835	0.0144883	0.0155115
336.5	0.0181487	0.0181731	0.0143836	0.0155074
336	0.0179372	0.0190627	0.0150789	0.0161033
335.5	0.0183257	0.0185524	0.0149742	0.0153992
335	0.0182142	0.018042	0.0145695	0.0146951
334.5	0.0181027	0.0182317	0.0144648	0.014691
334	0.0185912	0.0188213	0.0145601	0.0151868
333.5	0.0190797	0.019311	0.0147554	0.0154827
333	0.0183683	0.0191006	0.0149507	0.0153786
332.5	0.0187568	0.0192903	0.015246	0.0156745
332	0.0191453	0.0192799	0.0147413	0.0155704
331.5	0.0189338	0.0189696	0.0145366	0.0155663
331	0.0192223	0.0192592	0.0149319	0.0161621
330.5	0.0194108	0.0191489	0.0148272	0.015858
330	0.0189993	0.0189385	0.0145225	0.0153539
329.5	0.0188878	0.0198282	0.0145178	0.0158498
329	0.0199764	0.0204178	0.0154131	0.0163457
328.5	0.0201649	0.0202074	0.0156084	0.0166416
328	0.0197534	0.0196971	0.0153037	0.0161374
327.5	0.0201419	0.0192867	0.015399	0.0158333
327	0.0203304	0.0197764	0.0150943	0.0162292
326.5	0.0194189	0.019966	0.0144896	0.0161251
326	0.0196074	0.0200557	0.0147849	0.016821
325.5	0.0200959	0.0205453	0.0153802	0.0170169
325	0.0205845	0.021035	0.0160755	0.0164128
324.5	0.020573	0.0207246	0.0160708	0.0162086
324	0.0202615	0.0204143	0.0158661	0.0161045
323.5	0.02055	0.0211039	0.0162614	0.0164004
323	0.0210385	0.0207936	0.0165567	0.0168963
322.5	0.021027	0.0209832	0.016552	0.0167922
322	0.0207155	0.0209729	0.0162473	0.0165881
321.5	0.021204	0.0208625	0.0163426	0.0170839
321	0.0219926	0.0213521	0.0167379	0.0170798
320.5	0.0221811	0.0215418	0.0168332	0.0169757
320	0.0224696	0.0224314	0.0175285	0.0176716
319.5	0.0223581	0.0220211	0.0169238	0.0172675
319	0.0219466	0.0218107	0.0160191	0.0166634
318.5	0.0221351	0.0222004	0.0167144	0.0174592
318	0.0221236	0.02189	0.0166097	0.0177551
317.5	0.0219121	0.0218797	0.016605	0.017351
317	0.0220007	0.0221693	0.0169003	0.0171469
316.5	0.0216892	0.022159	0.0165956	0.0172428
316	0.0222777	0.0223486	0.0176909	0.0178387
315.5	0.0231662	0.0230383	0.0183862	0.0187345
315	0.0232547	0.0234279	0.0176815	0.0182304
314.5	0.0231432	0.0231176	0.0169768	0.0176263
314	0.0234317	0.0233072	0.0175721	0.0181222
313.5	0.0232202	0.0235968	0.0179674	0.0182181
313	0.0238088	0.0237865	0.0180627	0.018414
312.5	0.0240973	0.0238761	0.018258	0.0186098
312	0.0236858	0.0239658	0.0182533	0.0184057
311.5	0.0245743	0.0245554	0.0185486	0.0190016
311	0.0251628	0.0248451	0.0186439	0.0195975
310.5	0.0248513	0.0246347	0.0188392	0.0193934
310	0.0254398	0.0252244	0.0191345	0.0195893
309.5	0.0255283	0.025314	0.0190298	0.0197851
309	0.0250169	0.0251037	0.0192251	0.019781
308.5	0.0256054	0.0255933	0.0191204	0.0202769
308	0.0263939	0.026283	0.0197157	0.0207728
307.5	0.0266824	0.0269726	0.020711	0.0215687
307	0.0275709	0.0274623	0.0213063	0.0216646
306.5	0.0281594	0.0275519	0.0218017	0.0218604
306	0.0281479	0.0280415	0.022097	0.0224563
305.5	0.0289364	0.0287312	0.0226923	0.0235522
305	0.030025	0.0297208	0.0234876	0.0245481
304.5	0.0308135	0.0306105	0.0241829	0.025144
304	0.031602	0.0312001	0.0254782	0.0260399
303.5	0.0329905	0.0326898	0.0268735	0.0272357
303	0.034479	0.0337794	0.0279688	0.0285316
302.5	0.0350675	0.0349691	0.0290641	0.0295275
302	0.036356	0.0365587	0.0307594	0.0309234
301.5	0.0382445	0.0381484	0.0321547	0.0327193
301	0.0399331	0.039638	0.03355	0.0346152
300.5	0.0417216	0.0415277	0.0353453	0.036311
300	0.0437101	0.0438173	0.0377406	0.0383069

## Sheet: HPLC
			all-trans	11-cis	13-cis	9-cis	7-cis
T188S	11-cis	Dark	30.1492	60.6424	7.08413	2.12426	0
		Light	21.9267	70.0179	5.45034	2.6051	0
	all-trans	Dark	90.1818	4.66673	5.03535	0.116151	0
		Ligh	29.0038	64.3482	6.09386	0.55414	0
T188G	11-cis	Dark	17.1754	74.3962	3.78852	4.6399	0
		Light	12.8151	78.2441	3.85978	5.08098	0
	all-trans	Dark	91.4809	2.11955	6.23061	0.168913	0
		Ligh	29.0124	63.0797	6.90794	1.00003	0
T188A	11-cis	Dark	50.6455	34.0079	7.11917	8.22741	0
		Light	32.322	51.6107	10.0927	5.97458	0
	all-trans	Dark	93.0721	0	6.41767	0.510237	0
		Ligh	39.2062	52.3845	7.22882	1.18043	0
T188N	11-cis	Dark	85.1103	2.4674	8.51588	3.90644	0
		Light	60.9491	21.3625	12.709	3.89153	1.08785
	all-trans	Dark	93.0611	0	6.81477	0.124146	0
		Ligh	56.6224	23.9474	12.8559	3.43379	3.14054
T188M	11-cis	Dark	86.0849	2.35532	11.3905	0.169315	0
		Light	49.1375	34.3887	14.1698	2.30409	0
	all-trans	Dark	85.676	0	14.324	0	0
		Ligh	40.6966	46.7618	12.5416	0	0
T188Q	11-cis	Dark	62.0473	23.6218	11.8824	2.44853	0
		Light	59.0524	25.1683	11.1879	3.70364	0.8877
	all-trans	Dark	70.7763	0	29.2237	0	0
		Ligh	51.9377	16.9067	26.7088	4.44676	0
