# Supplementary material for: Amino acid residue at position 188 determines the UV-sensitive bistable property of vertebrate non-visual opsin Opn5
Source: Commun Biol. 2022 Jan 18;5:63. doi: 10.1038/s42003-022-03010-x (PMC8766551; doi:10.1038/s42003-022-03010-x)
Supplement: Supplementary file 6 — Supplementary Data 3 [file 42003_2022_3010_MOESM6_ESM.xlsx]

## Sheet: wild-type
	wild-type
Wavelength (nm)	curve 1	curve 2	curve 3	curve 4	curve 5	curve 6
700	0.0028527	0.000581818	0.0028527	0.000709091	0.000536364	0.000590909
699.5	0.00304886	0.000781818	0.00294886	0.000809091	0.000736364	0.000690909
699	0.00284502	0.000581818	0.00274502	0.000609091	0.000536364	0.000390909
698.5	0.00304119	0.000581818	0.00294119	0.000809091	0.000536364	0.000590909
698	0.00303735	0.000581818	0.00303735	0.000809091	0.000736364	0.000690909
697.5	0.00283352	0.000681818	0.00313352	0.000709091	0.000636364	0.000690909
697	0.00302968	0.000681818	0.00312968	0.000809091	0.000736364	0.000590909
696.5	0.00332584	0.000881818	0.00322584	0.000809091	0.000936364	0.000790909
696	0.00332201	0.000781818	0.00312201	0.000809091	0.000936364	0.000690909
695.5	0.00321817	0.000381818	0.00311817	0.000609091	0.000736364	0.000590909
695	0.00291434	0.000481818	0.00321434	0.000609091	0.000636364	0.000490909
694.5	0.0029105	0.000681818	0.0033105	0.000709091	0.000736364	0.000690909
694	0.00320666	0.000781818	0.00330666	0.000909091	0.000736364	0.000590909
693.5	0.00310283	0.000581818	0.00310283	0.000809091	0.000536364	0.000590909
693	0.00289899	0.000481818	0.00299899	0.000809091	0.000436364	0.000690909
692.5	0.00309516	0.000681818	0.00329516	0.00110909	0.000636364	0.000790909
692	0.00319132	0.000881818	0.00339132	0.00110909	0.000836364	0.000990909
691.5	0.00298748	0.000881818	0.00318748	0.000909091	0.000836364	0.000890909
691	0.00298365	0.000781818	0.00318365	0.000909091	0.000736364	0.000890909
690.5	0.00317981	0.000981818	0.00317981	0.00110909	0.000836364	0.000890909
690	0.00327597	0.000981818	0.00327597	0.00100909	0.000836364	0.000890909
689.5	0.00337214	0.000981818	0.00317214	0.00100909	0.000936364	0.000890909
689	0.0031683	0.000881818	0.0031683	0.00120909	0.00103636	0.000890909
688.5	0.00316447	0.00108182	0.00316447	0.00120909	0.00103636	0.00109091
688	0.00346063	0.00128182	0.00326063	0.00120909	0.00123636	0.00119091
687.5	0.00345679	0.00118182	0.00315679	0.00100909	0.00103636	0.00109091
687	0.00315296	0.000981818	0.00295296	0.000909091	0.000936364	0.000790909
686.5	0.00324912	0.00108182	0.00304912	0.00110909	0.00103636	0.000990909
686	0.00334529	0.00108182	0.00314529	0.00120909	0.000936364	0.000990909
685.5	0.00334145	0.00108182	0.00334145	0.00130909	0.000936364	0.00109091
685	0.00323761	0.000981818	0.00333761	0.00100909	0.000936364	0.000990909
684.5	0.00313378	0.000781818	0.00303378	0.000809091	0.000836364	0.000790909
684	0.00322994	0.000881818	0.00312994	0.000809091	0.000836364	0.000990909
683.5	0.0034261	0.00118182	0.0034261	0.00120909	0.00103636	0.00119091
683	0.00342227	0.00118182	0.00342227	0.00130909	0.000936364	0.00109091
682.5	0.00341843	0.00108182	0.00331843	0.00130909	0.00103636	0.000990909
682	0.0035146	0.00118182	0.0034146	0.00130909	0.00113636	0.00109091
681.5	0.00361076	0.00128182	0.00361076	0.00120909	0.00113636	0.00109091
681	0.00330692	0.00118182	0.00340692	0.00120909	0.00113636	0.000890909
680.5	0.00320309	0.00118182	0.00340309	0.00100909	0.00103636	0.000790909
680	0.00329925	0.00128182	0.00339925	0.00130909	0.00113636	0.000890909
679.5	0.00329542	0.00118182	0.00349542	0.00140909	0.00113636	0.000890909
679	0.00359158	0.00148182	0.00379158	0.00160909	0.00123636	0.000990909
678.5	0.00348774	0.00138182	0.00358774	0.00140909	0.00103636	0.000990909
678	0.00348391	0.00128182	0.00358391	0.00140909	0.00123636	0.00109091
677.5	0.00338007	0.00128182	0.00358007	0.00140909	0.00123636	0.000990909
677	0.00347624	0.00108182	0.00337624	0.00120909	0.00113636	0.000890909
676.5	0.0036724	0.00148182	0.0036724	0.00160909	0.00123636	0.00119091
676	0.00376856	0.00148182	0.00376856	0.00170909	0.00123636	0.00139091
675.5	0.00356473	0.00128182	0.00356473	0.00160909	0.00113636	0.00109091
675	0.00356089	0.00138182	0.00366089	0.00160909	0.00113636	0.00129091
674.5	0.00345705	0.00128182	0.00355705	0.00150909	0.00103636	0.00119091
674	0.00335322	0.00128182	0.00355322	0.00140909	0.00113636	0.00119091
673.5	0.00344938	0.00128182	0.00354938	0.00130909	0.00123636	0.00119091
673	0.00364555	0.00148182	0.00344555	0.00130909	0.00123636	0.00129091
672.5	0.00364171	0.00128182	0.00364171	0.00130909	0.00133636	0.00139091
672	0.00353787	0.00128182	0.00353787	0.00130909	0.00143636	0.00129091
671.5	0.00363404	0.00128182	0.00343404	0.00130909	0.00143636	0.00129091
671	0.0037302	0.00138182	0.0035302	0.00140909	0.00143636	0.00139091
670.5	0.00372637	0.00138182	0.00362637	0.00140909	0.00143636	0.00139091
670	0.00382253	0.00138182	0.00382253	0.00160909	0.00153636	0.00149091
669.5	0.00391869	0.00148182	0.00381869	0.00200909	0.00153636	0.00159091
669	0.00401486	0.00168182	0.00391486	0.00190909	0.00163636	0.00169091
668.5	0.00401102	0.00178182	0.00391102	0.00190909	0.00153636	0.00159091
668	0.00370719	0.00168182	0.00390719	0.00180909	0.00143636	0.00139091
667.5	0.00350335	0.00158182	0.00370335	0.00160909	0.00133636	0.00129091
667	0.00359951	0.00158182	0.00379951	0.00160909	0.00143636	0.00139091
666.5	0.00369568	0.00168182	0.00389568	0.00160909	0.00143636	0.00139091
666	0.00369184	0.00168182	0.00399184	0.00170909	0.00143636	0.00129091
665.5	0.003988	0.00188182	0.004188	0.00200909	0.00173636	0.00159091
665	0.00418417	0.00208182	0.00408417	0.00200909	0.00173636	0.00179091
664.5	0.00398033	0.00178182	0.00398033	0.00180909	0.00153636	0.00159091
664	0.0039765	0.00178182	0.0036765	0.00170909	0.00133636	0.00159091
663.5	0.00397266	0.00188182	0.00387266	0.00190909	0.00153636	0.00169091
663	0.00396882	0.00188182	0.00396882	0.00190909	0.00163636	0.00159091
662.5	0.00396499	0.00178182	0.00406499	0.00210909	0.00173636	0.00169091
662	0.00386115	0.00188182	0.00386115	0.00190909	0.00183636	0.00169091
661.5	0.00385732	0.00178182	0.00375732	0.00180909	0.00183636	0.00169091
661	0.00425348	0.00178182	0.00395348	0.00190909	0.00193636	0.00179091
660.5	0.00414964	0.00188182	0.00394964	0.00190909	0.00193636	0.00189091
660	0.00404581	0.00188182	0.00394581	0.00190909	0.00193636	0.00189091
659.5	0.00404197	0.00188182	0.00384197	0.00190909	0.00173636	0.00179091
659	0.00403813	0.00178182	0.00383813	0.00180909	0.00163636	0.00169091
658.5	0.0040343	0.00188182	0.0038343	0.00180909	0.00173636	0.00169091
658	0.00423046	0.00198182	0.00403046	0.00200909	0.00193636	0.00199091
657.5	0.00412663	0.00188182	0.00392663	0.00220909	0.00193636	0.00189091
657	0.00432279	0.00198182	0.00412279	0.00250909	0.00193636	0.00199091
656.5	0.00441895	0.00208182	0.00411895	0.00250909	0.00203636	0.00209091
656	0.00431512	0.00208182	0.00391512	0.00230909	0.00203636	0.00189091
655.5	0.00431128	0.00208182	0.00401128	0.00220909	0.00193636	0.00189091
655	0.00420745	0.00198182	0.00390745	0.00200909	0.00193636	0.00199091
654.5	0.00420361	0.00188182	0.00400361	0.00210909	0.00183636	0.00189091
654	0.00449977	0.00208182	0.00409977	0.00230909	0.00213636	0.00199091
653.5	0.00439594	0.00198182	0.00429594	0.00220909	0.00203636	0.00199091
653	0.0042921	0.00198182	0.0041921	0.00210909	0.00193636	0.00189091
652.5	0.00438827	0.00228182	0.00418827	0.00220909	0.00223636	0.00209091
652	0.00438443	0.00228182	0.00438443	0.00230909	0.00223636	0.00209091
651.5	0.00438059	0.00228182	0.00438059	0.00220909	0.00223636	0.00219091
651	0.00447676	0.00228182	0.00437676	0.00230909	0.00223636	0.00219091
650.5	0.00447292	0.00218182	0.00427292	0.00240909	0.00213636	0.00209091
650	0.00446908	0.00228182	0.00436908	0.00240909	0.00213636	0.00209091
649.5	0.00446525	0.00248182	0.00456525	0.00250909	0.00223636	0.00219091
649	0.00426141	0.00228182	0.00436141	0.00240909	0.00213636	0.00199091
648.5	0.00435758	0.00238182	0.00435758	0.00240909	0.00203636	0.00199091
648	0.00445374	0.00218182	0.00435374	0.00230909	0.00203636	0.00209091
647.5	0.0043499	0.00228182	0.0044499	0.00240909	0.00193636	0.00199091
647	0.00434607	0.00228182	0.00424607	0.00230909	0.00183636	0.00199091
646.5	0.00444223	0.00238182	0.00434223	0.00230909	0.00193636	0.00219091
646	0.0045384	0.00238182	0.0043384	0.00250909	0.00203636	0.00219091
645.5	0.00463456	0.00258182	0.00453456	0.00270909	0.00233636	0.00229091
645	0.00473072	0.00278182	0.00453072	0.00280909	0.00263636	0.00229091
644.5	0.00462689	0.00268182	0.00442689	0.00260909	0.00263636	0.00239091
644	0.00452305	0.00268182	0.00442305	0.00260909	0.00233636	0.00239091
643.5	0.00451922	0.00258182	0.00441922	0.00250909	0.00243636	0.00229091
643	0.00451538	0.00258182	0.00431538	0.00250909	0.00243636	0.00219091
642.5	0.00461154	0.00258182	0.00421154	0.00240909	0.00233636	0.00219091
642	0.00470771	0.00258182	0.00440771	0.00250909	0.00233636	0.00219091
641.5	0.00490387	0.00268182	0.00460387	0.00290909	0.00253636	0.00239091
641	0.00480003	0.00258182	0.00430003	0.00280909	0.00243636	0.00239091
640.5	0.0046962	0.00248182	0.0044962	0.00290909	0.00243636	0.00249091
640	0.00469236	0.00248182	0.00459236	0.00290909	0.00273636	0.00249091
639.5	0.00478853	0.00258182	0.00468853	0.00290909	0.00263636	0.00239091
639	0.00488469	0.00268182	0.00458469	0.00290909	0.00253636	0.00249091
638.5	0.00478085	0.00258182	0.00458085	0.00280909	0.00243636	0.00249091
638	0.00477702	0.00248182	0.00447702	0.00280909	0.00233636	0.00249091
637.5	0.00477318	0.00258182	0.00447318	0.00270909	0.00233636	0.00239091
637	0.00476935	0.00268182	0.00446935	0.00290909	0.00243636	0.00249091
636.5	0.00476551	0.00278182	0.00456551	0.00290909	0.00253636	0.00269091
636	0.00486167	0.00278182	0.00466167	0.00300909	0.00253636	0.00279091
635.5	0.00505784	0.00278182	0.00475784	0.00300909	0.00273636	0.00289091
635	0.004954	0.00278182	0.004854	0.00310909	0.00263636	0.00269091
634.5	0.00495016	0.00288182	0.00485016	0.00320909	0.00263636	0.00269091
634	0.00494633	0.00288182	0.00484633	0.00310909	0.00263636	0.00269091
633.5	0.00494249	0.00278182	0.00464249	0.00300909	0.00273636	0.00269091
633	0.00503866	0.00288182	0.00473866	0.00300909	0.00293636	0.00279091
632.5	0.00503482	0.00308182	0.00493482	0.00320909	0.00313636	0.00289091
632	0.00513098	0.00328182	0.00523098	0.00320909	0.00303636	0.00299091
631.5	0.00512715	0.00318182	0.00522715	0.00310909	0.00303636	0.00279091
631	0.00522331	0.00328182	0.00512331	0.00320909	0.00313636	0.00299091
630.5	0.00531948	0.00328182	0.00521948	0.00310909	0.00303636	0.00299091
630	0.00511564	0.00308182	0.00501564	0.00310909	0.00283636	0.00279091
629.5	0.0051118	0.00318182	0.0050118	0.00310909	0.00273636	0.00279091
629	0.00510797	0.00318182	0.00510797	0.00310909	0.00283636	0.00289091
628.5	0.00530413	0.00338182	0.00520413	0.00340909	0.00303636	0.00329091
628	0.0054003	0.00348182	0.0052003	0.00340909	0.00303636	0.00309091
627.5	0.00519646	0.00328182	0.00509646	0.00330909	0.00283636	0.00309091
627	0.00529262	0.00318182	0.00499262	0.00320909	0.00283636	0.00299091
626.5	0.00518879	0.00318182	0.00488879	0.00310909	0.00283636	0.00299091
626	0.00518495	0.00338182	0.00508495	0.00310909	0.00293636	0.00299091
625.5	0.00528111	0.00338182	0.00498111	0.00320909	0.00313636	0.00309091
625	0.00537728	0.00328182	0.00517728	0.00330909	0.00313636	0.00319091
624.5	0.00537344	0.00318182	0.00517344	0.00340909	0.00323636	0.00299091
624	0.00526961	0.00318182	0.00496961	0.00330909	0.00313636	0.00289091
623.5	0.00536577	0.00318182	0.00496577	0.00330909	0.00313636	0.00299091
623	0.00536193	0.00318182	0.00496193	0.00350909	0.00303636	0.00299091
622.5	0.0052581	0.00308182	0.0050581	0.00340909	0.00323636	0.00299091
622	0.00545426	0.00318182	0.00505426	0.00340909	0.00333636	0.00309091
621.5	0.00545043	0.00328182	0.00505043	0.00350909	0.00323636	0.00319091
621	0.00554659	0.00348182	0.00524659	0.00370909	0.00333636	0.00329091
620.5	0.00584275	0.00368182	0.00544275	0.00380909	0.00343636	0.00349091
620	0.00583892	0.00358182	0.00543892	0.00370909	0.00343636	0.00329091
619.5	0.00573508	0.00348182	0.00533508	0.00350909	0.00343636	0.00329091
619	0.00573125	0.00358182	0.00543125	0.00350909	0.00333636	0.00339091
618.5	0.00542741	0.00348182	0.00532741	0.00370909	0.00303636	0.00329091
618	0.00562357	0.00368182	0.00562357	0.00380909	0.00333636	0.00349091
617.5	0.00601974	0.00388182	0.00571974	0.00400909	0.00353636	0.00369091
617	0.0057159	0.00368182	0.0056159	0.00390909	0.00353636	0.00349091
616.5	0.00571206	0.00378182	0.00581206	0.00410909	0.00363636	0.00339091
616	0.00580823	0.00368182	0.00570823	0.00400909	0.00363636	0.00349091
615.5	0.00570439	0.00368182	0.00560439	0.00370909	0.00343636	0.00339091
615	0.00570056	0.00368182	0.00560056	0.00380909	0.00343636	0.00349091
614.5	0.00569672	0.00368182	0.00549672	0.00370909	0.00353636	0.00329091
614	0.00569288	0.00368182	0.00549288	0.00380909	0.00363636	0.00339091
613.5	0.00578905	0.00378182	0.00558905	0.00380909	0.00373636	0.00369091
613	0.00578521	0.00378182	0.00558521	0.00380909	0.00373636	0.00359091
612.5	0.00568138	0.00378182	0.00558138	0.00390909	0.00383636	0.00359091
612	0.00587754	0.00388182	0.00577754	0.00400909	0.00383636	0.00369091
611.5	0.0059737	0.00388182	0.0056737	0.00410909	0.00363636	0.00369091
611	0.00576987	0.00378182	0.00556987	0.00400909	0.00373636	0.00349091
610.5	0.00566603	0.00378182	0.00536603	0.00400909	0.00363636	0.00349091
610	0.00576219	0.00398182	0.00566219	0.00400909	0.00373636	0.00359091
609.5	0.00595836	0.00398182	0.00565836	0.00390909	0.00363636	0.00359091
609	0.00605452	0.00408182	0.00575452	0.00410909	0.00373636	0.00379091
608.5	0.00595069	0.00408182	0.00585069	0.00410909	0.00363636	0.00379091
608	0.00594685	0.00408182	0.00574685	0.00400909	0.00363636	0.00379091
607.5	0.00604301	0.00418182	0.00584301	0.00400909	0.00363636	0.00369091
607	0.00613918	0.00428182	0.00583918	0.00410909	0.00383636	0.00379091
606.5	0.00613534	0.00428182	0.00583534	0.00420909	0.00393636	0.00379091
606	0.00623151	0.00428182	0.00583151	0.00440909	0.00403636	0.00389091
605.5	0.00632767	0.00448182	0.00602767	0.00450909	0.00413636	0.00399091
605	0.00632383	0.00448182	0.00582383	0.00460909	0.00413636	0.00399091
604.5	0.00632	0.00428182	0.00582	0.00460909	0.00413636	0.00399091
604	0.00631616	0.00438182	0.00591616	0.00440909	0.00413636	0.00399091
603.5	0.00631233	0.00438182	0.00591233	0.00450909	0.00413636	0.00399091
603	0.00640849	0.00428182	0.00610849	0.00440909	0.00413636	0.00399091
602.5	0.00630465	0.00418182	0.00610465	0.00430909	0.00413636	0.00399091
602	0.00630082	0.00418182	0.00620082	0.00440909	0.00443636	0.00389091
601.5	0.00639698	0.00418182	0.00609698	0.00450909	0.00443636	0.00409091
601	0.00639314	0.00418182	0.00609314	0.00450909	0.00433636	0.00419091
600.5	0.00638931	0.00428182	0.00618931	0.00440909	0.00423636	0.00409091
600	0.00638547	0.00428182	0.00628547	0.00460909	0.00433636	0.00419091
599.5	0.00648164	0.00438182	0.00638164	0.00460909	0.00423636	0.00409091
599	0.0063778	0.00448182	0.0063778	0.00450909	0.00413636	0.00409091
598.5	0.00637396	0.00448182	0.00647396	0.00470909	0.00433636	0.00429091
598	0.00637013	0.00458182	0.00627013	0.00470909	0.00423636	0.00439091
597.5	0.00636629	0.00468182	0.00616629	0.00450909	0.00413636	0.00419091
597	0.00656246	0.00458182	0.00636246	0.00460909	0.00433636	0.00429091
596.5	0.00675862	0.00468182	0.00655862	0.00490909	0.00453636	0.00449091
596	0.00665478	0.00468182	0.00655478	0.00480909	0.00443636	0.00439091
595.5	0.00675095	0.00488182	0.00645095	0.00500909	0.00443636	0.00459091
595	0.00654711	0.00478182	0.00654711	0.00490909	0.00433636	0.00449091
594.5	0.00664328	0.00488182	0.00654328	0.00490909	0.00443636	0.00459091
594	0.00693944	0.00498182	0.00663944	0.00500909	0.00463636	0.00459091
593.5	0.0072356	0.00508182	0.0067356	0.00510909	0.00463636	0.00479091
593	0.00713177	0.00518182	0.00673177	0.00520909	0.00463636	0.00479091
592.5	0.00692793	0.00518182	0.00672793	0.00510909	0.00463636	0.00459091
592	0.00682409	0.00498182	0.00662409	0.00500909	0.00473636	0.00459091
591.5	0.00672026	0.00478182	0.00652026	0.00480909	0.00463636	0.00459091
591	0.00681642	0.00498182	0.00651642	0.00490909	0.00463636	0.00449091
590.5	0.00701259	0.00508182	0.00661259	0.00520909	0.00473636	0.00469091
590	0.00710875	0.00528182	0.00670875	0.00540909	0.00493636	0.00499091
589.5	0.00710491	0.00538182	0.00680491	0.00550909	0.00513636	0.00499091
589	0.00710108	0.00528182	0.00670108	0.00520909	0.00503636	0.00489091
588.5	0.00689724	0.00518182	0.00669724	0.00530909	0.00493636	0.00479091
588	0.00709341	0.00518182	0.00669341	0.00530909	0.00503636	0.00489091
587.5	0.00718957	0.00538182	0.00678957	0.00520909	0.00513636	0.00499091
587	0.00728573	0.00568182	0.00708573	0.00540909	0.00533636	0.00509091
586.5	0.0073819	0.00558182	0.0068819	0.00540909	0.00533636	0.00509091
586	0.00737806	0.00548182	0.00677806	0.00540909	0.00523636	0.00509091
585.5	0.00727422	0.00548182	0.00677422	0.00530909	0.00513636	0.00509091
585	0.00737039	0.00538182	0.00707039	0.00540909	0.00513636	0.00489091
584.5	0.00746655	0.00528182	0.00706655	0.00550909	0.00523636	0.00499091
584	0.00736272	0.00538182	0.00686272	0.00550909	0.00523636	0.00519091
583.5	0.00745888	0.00548182	0.00695888	0.00560909	0.00523636	0.00519091
583	0.00765504	0.00558182	0.00725504	0.00580909	0.00533636	0.00539091
582.5	0.00755121	0.00538182	0.00715121	0.00580909	0.00523636	0.00519091
582	0.00764737	0.00548182	0.00714737	0.00580909	0.00543636	0.00519091
581.5	0.00774354	0.00558182	0.00724354	0.00570909	0.00533636	0.00529091
581	0.0075397	0.00558182	0.0071397	0.00550909	0.00523636	0.00539091
580.5	0.00753586	0.00568182	0.00713586	0.00570909	0.00533636	0.00549091
580	0.00743203	0.00558182	0.00703203	0.00540909	0.00523636	0.00539091
579.5	0.00772819	0.00568182	0.00742819	0.00550909	0.00553636	0.00559091
579	0.00802436	0.00578182	0.00762436	0.00580909	0.00563636	0.00559091
578.5	0.00802052	0.00558182	0.00752052	0.00570909	0.00543636	0.00549091
578	0.00791668	0.00568182	0.00761668	0.00580909	0.00553636	0.00569091
577.5	0.00791285	0.00568182	0.00761285	0.00570909	0.00563636	0.00569091
577	0.00780901	0.00558182	0.00750901	0.00570909	0.00563636	0.00539091
576.5	0.00790517	0.00558182	0.00740517	0.00570909	0.00573636	0.00539091
576	0.00790134	0.00558182	0.00760134	0.00570909	0.00573636	0.00539091
575.5	0.0078975	0.00578182	0.0078975	0.00600909	0.00583636	0.00559091
575	0.00819367	0.00598182	0.00799367	0.00600909	0.00613636	0.00569091
574.5	0.00818983	0.00598182	0.00788983	0.00590909	0.00613636	0.00549091
574	0.00818599	0.00588182	0.00778599	0.00600909	0.00623636	0.00569091
573.5	0.00818216	0.00588182	0.00778216	0.00600909	0.00603636	0.00559091
573	0.00817832	0.00588182	0.00777832	0.00590909	0.00603636	0.00569091
572.5	0.00827449	0.00588182	0.00807449	0.00590909	0.00613636	0.00559091
572	0.00837065	0.00608182	0.00827065	0.00610909	0.00643636	0.00589091
571.5	0.00846681	0.00608182	0.00826681	0.00620909	0.00653636	0.00589091
571	0.00856298	0.00638182	0.00826298	0.00640909	0.00633636	0.00589091
570.5	0.00845914	0.00618182	0.00805914	0.00620909	0.00623636	0.00579091
570	0.00865531	0.00628182	0.00825531	0.00630909	0.00643636	0.00579091
569.5	0.00865147	0.00618182	0.00835147	0.00640909	0.00653636	0.00589091
569	0.00854763	0.00628182	0.00844763	0.00640909	0.00653636	0.00589091
568.5	0.0087438	0.00638182	0.0084438	0.00640909	0.00663636	0.00599091
568	0.00893996	0.00638182	0.00853996	0.00630909	0.00653636	0.00589091
567.5	0.00903612	0.00638182	0.00843612	0.00640909	0.00663636	0.00599091
567	0.00903229	0.00638182	0.00853229	0.00630909	0.00663636	0.00609091
566.5	0.00892845	0.00638182	0.00852845	0.00630909	0.00663636	0.00599091
566	0.00902462	0.00648182	0.00852462	0.00630909	0.00653636	0.00599091
565.5	0.00952078	0.00668182	0.00882078	0.00670909	0.00693636	0.00619091
565	0.00951694	0.00678182	0.00871694	0.00660909	0.00703636	0.00629091
564.5	0.00941311	0.00678182	0.00881311	0.00640909	0.00683636	0.00619091
564	0.00940927	0.00668182	0.00870927	0.00650909	0.00683636	0.00619091
563.5	0.00940544	0.00668182	0.00880544	0.00660909	0.00693636	0.00609091
563	0.0096016	0.00668182	0.0091016	0.00690909	0.00723636	0.00619091
562.5	0.00989776	0.00688182	0.00929776	0.00700909	0.00743636	0.00639091
562	0.00999393	0.00698182	0.00939393	0.00710909	0.00763636	0.00639091
561.5	0.00999009	0.00698182	0.00929009	0.00710909	0.00773636	0.00659091
561	0.00998625	0.00678182	0.00928625	0.00680909	0.00753636	0.00649091
560.5	0.00998242	0.00678182	0.00928242	0.00680909	0.00763636	0.00639091
560	0.0102786	0.00698182	0.00947858	0.00690909	0.00793636	0.00649091
559.5	0.0102747	0.00688182	0.00957475	0.00690909	0.00793636	0.00649091
559	0.0103709	0.00708182	0.00957091	0.00690909	0.00803636	0.00649091
558.5	0.0105671	0.00718182	0.00986707	0.00700909	0.00833636	0.00669091
558	0.0105632	0.00708182	0.00996324	0.00690909	0.00833636	0.00669091
557.5	0.0107594	0.00708182	0.0099594	0.00700909	0.00833636	0.00669091
557	0.0108556	0.00718182	0.0101556	0.00740909	0.00853636	0.00699091
556.5	0.0108517	0.00718182	0.0101517	0.00730909	0.00833636	0.00689091
556	0.0111479	0.00718182	0.0102479	0.00730909	0.00843636	0.00689091
555.5	0.0113441	0.00708182	0.0106441	0.00730909	0.00863636	0.00679091
555	0.0114402	0.00718182	0.0108402	0.00750909	0.00883636	0.00699091
554.5	0.0114364	0.00728182	0.0108364	0.00750909	0.00873636	0.00699091
554	0.0116325	0.00738182	0.0110325	0.00750909	0.00893636	0.00709091
553.5	0.0117287	0.00748182	0.0111287	0.00760909	0.00903636	0.00719091
553	0.0118249	0.00738182	0.0111249	0.00740909	0.00913636	0.00699091
552.5	0.011721	0.00718182	0.010921	0.00730909	0.00913636	0.00699091
552	0.0121172	0.00738182	0.0112172	0.00740909	0.00933636	0.00719091
551.5	0.0123134	0.00758182	0.0114134	0.00760909	0.00963636	0.00729091
551	0.0124095	0.00758182	0.0115095	0.00770909	0.00983636	0.00729091
550.5	0.0126057	0.00758182	0.0117057	0.00770909	0.0101364	0.00749091
550	0.0127019	0.00768182	0.0119019	0.00780909	0.0102364	0.00749091
549.5	0.012898	0.00758182	0.012098	0.00790909	0.0101364	0.00719091
549	0.0129942	0.00748182	0.0119942	0.00780909	0.0102364	0.00719091
548.5	0.0130904	0.00748182	0.0120904	0.00770909	0.0103364	0.00719091
548	0.0132865	0.00778182	0.0122865	0.00790909	0.0105364	0.00729091
547.5	0.0135827	0.00778182	0.0123827	0.00790909	0.0107364	0.00749091
547	0.0139788	0.00798182	0.0127788	0.00810909	0.0109364	0.00779091
546.5	0.014075	0.00788182	0.012775	0.00800909	0.0111364	0.00769091
546	0.0143712	0.00808182	0.0128712	0.00810909	0.0114364	0.00779091
545.5	0.0143673	0.00808182	0.0129673	0.00800909	0.0114364	0.00759091
545	0.0142635	0.00798182	0.0129635	0.00790909	0.0115364	0.00759091
544.5	0.0146597	0.00808182	0.0132597	0.00820909	0.0117364	0.00769091
544	0.0148558	0.00808182	0.0135558	0.00800909	0.0117364	0.00749091
543.5	0.015152	0.00828182	0.013752	0.00830909	0.0120364	0.00779091
543	0.0155482	0.00848182	0.0140482	0.00860909	0.0123364	0.00789091
542.5	0.0157443	0.00848182	0.0142443	0.00850909	0.0124364	0.00799091
542	0.0159405	0.00848182	0.0144405	0.00850909	0.0125364	0.00789091
541.5	0.0160366	0.00838182	0.0143366	0.00840909	0.0125364	0.00769091
541	0.0163328	0.00838182	0.0146328	0.00860909	0.0128364	0.00779091
540.5	0.016629	0.00838182	0.015029	0.00880909	0.0132364	0.00789091
540	0.0169251	0.00858182	0.0152251	0.00900909	0.0135364	0.00819091
539.5	0.0172213	0.00888182	0.0156213	0.00910909	0.0139364	0.00819091
539	0.0173175	0.00888182	0.0157175	0.00920909	0.0140364	0.00829091
538.5	0.0176136	0.00888182	0.0159136	0.00910909	0.0142364	0.00829091
538	0.0180098	0.00888182	0.0163098	0.00910909	0.0144364	0.00829091
537.5	0.018206	0.00878182	0.016406	0.00890909	0.0146364	0.00819091
537	0.0185021	0.00878182	0.0165021	0.00880909	0.0147364	0.00809091
536.5	0.0183983	0.00878182	0.0161983	0.00900909	0.0145364	0.00799091
536	0.0184944	0.00858182	0.0164944	0.00910909	0.0147364	0.00769091
535.5	0.0186906	0.00828182	0.0169906	0.00890909	0.0150364	0.00759091
535	0.0187868	0.00808182	0.0170868	0.00880909	0.0150364	0.00769091
534.5	0.0190829	0.00798182	0.0172829	0.00890909	0.0152364	0.00759091
534	0.0193791	0.00808182	0.0174791	0.00880909	0.0156364	0.00759091
533.5	0.0197753	0.00828182	0.0175753	0.00870909	0.0158364	0.00759091
533	0.0201714	0.00838182	0.0180714	0.00880909	0.0162364	0.00769091
532.5	0.0205676	0.00838182	0.0185676	0.00920909	0.0165364	0.00769091
532	0.0208638	0.00838182	0.0187638	0.00910909	0.0166364	0.00759091
531.5	0.0213599	0.00848182	0.0190599	0.00880909	0.0169364	0.00779091
531	0.0216561	0.00858182	0.0193561	0.00880909	0.0175364	0.00769091
530.5	0.0218523	0.00828182	0.0195523	0.00870909	0.0177364	0.00799091
530	0.0225484	0.00858182	0.0200484	0.00890909	0.0180364	0.00829091
529.5	0.0229446	0.00858182	0.0203446	0.00880909	0.0182364	0.00839091
529	0.0233407	0.00868182	0.0206407	0.00890909	0.0188364	0.00849091
528.5	0.0239369	0.00908182	0.0212369	0.00940909	0.0193364	0.00869091
528	0.0241331	0.00898182	0.0214331	0.00940909	0.0193364	0.00879091
527.5	0.0245292	0.00898182	0.0218292	0.00920909	0.0196364	0.00859091
527	0.0250254	0.00898182	0.0219254	0.00900909	0.0200364	0.00859091
526.5	0.0254216	0.00918182	0.0223216	0.00920909	0.0204364	0.00859091
526	0.0258177	0.00908182	0.0228177	0.00920909	0.0207364	0.00869091
525.5	0.0262139	0.00928182	0.0230139	0.00930909	0.0211364	0.00879091
525	0.0269101	0.00968182	0.0236101	0.00950909	0.0217364	0.00909091
524.5	0.0272062	0.00958182	0.0238062	0.00940909	0.0219364	0.00889091
524	0.0275024	0.00948182	0.0241024	0.00940909	0.0221364	0.00889091
523.5	0.0281985	0.00968182	0.0246985	0.00950909	0.0226364	0.00899091
523	0.0284947	0.00988182	0.0248947	0.00960909	0.0228364	0.00899091
522.5	0.0289909	0.00998182	0.0253909	0.00960909	0.0232364	0.00909091
522	0.029387	0.00978182	0.025787	0.00970909	0.0236364	0.00909091
521.5	0.0298832	0.00988182	0.0262832	0.00990909	0.0240364	0.00929091
521	0.0305794	0.0101818	0.0267794	0.0100091	0.0247364	0.00939091
520.5	0.0312755	0.0101818	0.0272755	0.0102091	0.0252364	0.00939091
520	0.0316717	0.0101818	0.0276717	0.0101091	0.0257364	0.00929091
519.5	0.0323679	0.0103818	0.0282679	0.0103091	0.0262364	0.00959091
519	0.032764	0.0103818	0.028564	0.0102091	0.0266364	0.00959091
518.5	0.0331602	0.0103818	0.0291602	0.0101091	0.0270364	0.00949091
518	0.0338563	0.0104818	0.0295563	0.0101091	0.0272364	0.00959091
517.5	0.0342525	0.0105818	0.0297525	0.0104091	0.0278364	0.00959091
517	0.0346487	0.0105818	0.0302487	0.0104091	0.0282364	0.00959091
516.5	0.0353448	0.0106818	0.0308448	0.0105091	0.0288364	0.00969091
516	0.035941	0.0107818	0.031541	0.0107091	0.0292364	0.00969091
515.5	0.0364372	0.0109818	0.0320372	0.0108091	0.0298364	0.00989091
515	0.0371333	0.0109818	0.0325333	0.0110091	0.0301364	0.00989091
514.5	0.0374295	0.0108818	0.0328295	0.0108091	0.0302364	0.00989091
514	0.0377257	0.0105818	0.0330257	0.0106091	0.0305364	0.00969091
513.5	0.0384218	0.0108818	0.0336218	0.0108091	0.0311364	0.00989091
513	0.038918	0.0110818	0.034118	0.0110091	0.0316364	0.00989091
512.5	0.0394142	0.0111818	0.0346142	0.0109091	0.0321364	0.0100909
512	0.0401103	0.0112818	0.0351103	0.0110091	0.0328364	0.0103909
511.5	0.0406065	0.0111818	0.0355065	0.0111091	0.0331364	0.0103909
511	0.0412026	0.0111818	0.0358026	0.0111091	0.0334364	0.0103909
510.5	0.0418988	0.0113818	0.0363988	0.0114091	0.0339364	0.0105909
510	0.042395	0.0116818	0.036895	0.0116091	0.0346364	0.0107909
509.5	0.0426911	0.0114818	0.0371911	0.0116091	0.0351364	0.0105909
509	0.0432873	0.0114818	0.0376873	0.0116091	0.0355364	0.0106909
508.5	0.0439835	0.0115818	0.0380835	0.0117091	0.0358364	0.0105909
508	0.0445796	0.0118818	0.0387796	0.0118091	0.0366364	0.0106909
507.5	0.0450758	0.0120818	0.0390758	0.0117091	0.0371364	0.0108909
507	0.045572	0.0119818	0.039472	0.0117091	0.0373364	0.0107909
506.5	0.0463681	0.0121818	0.0401681	0.0119091	0.0379364	0.0109909
506	0.0467643	0.0120818	0.0406643	0.0121091	0.0383364	0.0110909
505.5	0.0470604	0.0120818	0.0408604	0.0119091	0.0385364	0.0111909
505	0.0476566	0.0121818	0.0412566	0.0118091	0.0389364	0.0111909
504.5	0.0484528	0.0122818	0.0419528	0.0120091	0.0395364	0.0113909
504	0.0487489	0.0122818	0.0422489	0.0120091	0.0397364	0.0112909
503.5	0.0492451	0.0123818	0.0428451	0.0121091	0.0402364	0.0112909
503	0.0499413	0.0123818	0.0433413	0.0123091	0.0407364	0.0114909
502.5	0.0507374	0.0126818	0.0439374	0.0126091	0.0413364	0.0117909
502	0.0512336	0.0126818	0.0442336	0.0126091	0.0419364	0.0117909
501.5	0.0516298	0.0127818	0.0449298	0.0129091	0.0424364	0.0119909
501	0.0522259	0.0127818	0.0452259	0.0128091	0.0428364	0.0120909
500.5	0.0525221	0.0127818	0.0454221	0.0128091	0.0433364	0.0118909
500	0.0530182	0.0129818	0.0459182	0.0129091	0.0438364	0.0118909
499.5	0.0537144	0.0129818	0.0464144	0.0128091	0.0442364	0.0118909
499	0.0545106	0.0133818	0.0472106	0.0130091	0.0448364	0.0121909
498.5	0.0550067	0.0134818	0.0477067	0.0131091	0.0451364	0.0122909
498	0.0554029	0.0133818	0.0480029	0.0131091	0.0454364	0.0121909
497.5	0.0558991	0.0134818	0.0485991	0.0131091	0.0460364	0.0123909
497	0.0562952	0.0134818	0.0488952	0.0130091	0.0462364	0.0122909
496.5	0.0569914	0.0136818	0.0493914	0.0133091	0.0468364	0.0124909
496	0.0574876	0.0137818	0.0499876	0.0136091	0.0473364	0.0127909
495.5	0.0578837	0.0138818	0.0503837	0.0137091	0.0476364	0.0129909
495	0.0584799	0.0140818	0.0507799	0.0136091	0.0478364	0.0129909
494.5	0.0588761	0.0141818	0.0512761	0.0137091	0.0483364	0.0128909
494	0.0592722	0.0140818	0.0516722	0.0137091	0.0487364	0.0129909
493.5	0.0597684	0.0142818	0.0519684	0.0139091	0.0492364	0.0132909
493	0.0603645	0.0143818	0.0525645	0.0140091	0.0498364	0.0134909
492.5	0.0607607	0.0145818	0.0530607	0.0138091	0.0501364	0.0131909
492	0.0611569	0.0146818	0.0534569	0.0142091	0.0505364	0.0132909
491.5	0.061553	0.0145818	0.053653	0.0143091	0.0509364	0.0134909
491	0.0620492	0.0145818	0.0539492	0.0143091	0.0513364	0.0135909
490.5	0.0626454	0.0149818	0.0544454	0.0144091	0.0516364	0.0136909
490	0.0630415	0.0149818	0.0549415	0.0144091	0.0519364	0.0138909
489.5	0.0634377	0.0149818	0.0551377	0.0145091	0.0522364	0.0140909
489	0.0636339	0.0150818	0.0554339	0.0146091	0.0525364	0.0138909
488.5	0.06393	0.0149818	0.05573	0.0148091	0.0527364	0.0138909
488	0.0645262	0.0152818	0.0561262	0.0150091	0.0532364	0.0140909
487.5	0.0648223	0.0151818	0.0561223	0.0150091	0.0534364	0.0140909
487	0.0650185	0.0151818	0.0562185	0.0148091	0.0534364	0.0139909
486.5	0.0653147	0.0152818	0.0566147	0.0149091	0.0537364	0.0141909
486	0.0656108	0.0152818	0.0569108	0.0151091	0.0541364	0.0141909
485.5	0.065907	0.0152818	0.057507	0.0153091	0.0547364	0.0144909
485	0.0665032	0.0153818	0.0577032	0.0153091	0.0550364	0.0146909
484.5	0.0667993	0.0155818	0.0577993	0.0152091	0.0552364	0.0145909
484	0.0670955	0.0155818	0.0581955	0.0154091	0.0555364	0.0146909
483.5	0.0669917	0.0156818	0.0582917	0.0152091	0.0555364	0.0143909
483	0.0671878	0.0157818	0.0585878	0.0153091	0.0558364	0.0145909
482.5	0.067584	0.0158818	0.058784	0.0155091	0.0563364	0.0147909
482	0.0678801	0.0159818	0.0590801	0.0157091	0.0564364	0.0148909
481.5	0.0681763	0.0160818	0.0591763	0.0158091	0.0565364	0.0149909
481	0.0683725	0.0160818	0.0595725	0.0160091	0.0569364	0.0150909
480.5	0.0685686	0.0161818	0.0598686	0.0161091	0.0571364	0.0149909
480	0.0688648	0.0161818	0.0598648	0.0160091	0.0570364	0.0150909
479.5	0.069361	0.0164818	0.060261	0.0165091	0.0574364	0.0154909
479	0.0693571	0.0166818	0.0603571	0.0164091	0.0575364	0.0153909
478.5	0.0695533	0.0167818	0.0606533	0.0165091	0.0576364	0.0153909
478	0.0696495	0.0169818	0.0607495	0.0167091	0.0580364	0.0155909
477.5	0.0696456	0.0168818	0.0607456	0.0166091	0.0580364	0.0157909
477	0.0698418	0.0169818	0.0608418	0.0167091	0.0583364	0.0158909
476.5	0.069838	0.0171818	0.061138	0.0168091	0.0586364	0.0160909
476	0.0699341	0.0173818	0.0610341	0.0168091	0.0585364	0.0159909
475.5	0.0699303	0.0170818	0.0610303	0.0166091	0.0584364	0.0157909
475	0.0700264	0.0169818	0.0611264	0.0168091	0.0587364	0.0160909
474.5	0.0702226	0.0172818	0.0612226	0.0172091	0.0588364	0.0162909
474	0.0704188	0.0177818	0.0616188	0.0173091	0.0588364	0.0163909
473.5	0.0705149	0.0178818	0.0619149	0.0174091	0.0589364	0.0164909
473	0.0705111	0.0175818	0.0619111	0.0173091	0.0588364	0.0164909
472.5	0.0705073	0.0178818	0.0618073	0.0174091	0.0589364	0.0165909
472	0.0702034	0.0175818	0.0617034	0.0173091	0.0589364	0.0163909
471.5	0.0701996	0.0174818	0.0615996	0.0174091	0.0589364	0.0164909
471	0.0704958	0.0178818	0.0618958	0.0176091	0.0591364	0.0168909
470.5	0.0704919	0.0179818	0.0618919	0.0178091	0.0590364	0.0168909
470	0.0706881	0.0182818	0.0618881	0.0179091	0.0591364	0.0169909
469.5	0.0707842	0.0184818	0.0619842	0.0181091	0.0591364	0.0172909
469	0.0706804	0.0184818	0.0619804	0.0181091	0.0591364	0.0171909
468.5	0.0703766	0.0185818	0.0619766	0.0179091	0.0590364	0.0171909
468	0.0703727	0.0186818	0.0617727	0.0183091	0.0591364	0.0174909
467.5	0.0705689	0.0186818	0.0617689	0.0184091	0.0591364	0.0173909
467	0.0704651	0.0187818	0.0617651	0.0184091	0.0591364	0.0173909
466.5	0.0702612	0.0189818	0.0618612	0.0186091	0.0594364	0.0176909
466	0.0704574	0.0192818	0.0620574	0.0189091	0.0596364	0.0180909
465.5	0.0702536	0.0190818	0.0616536	0.0186091	0.0594364	0.0179909
465	0.0702497	0.0190818	0.0616497	0.0186091	0.0592364	0.0179909
464.5	0.0701459	0.0191818	0.0616459	0.0187091	0.0591364	0.0180909
464	0.070042	0.0193818	0.061642	0.0189091	0.0590364	0.0183909
463.5	0.0698382	0.0193818	0.0615382	0.0191091	0.0589364	0.0185909
463	0.0694344	0.0194818	0.0613344	0.0190091	0.0588364	0.0183909
462.5	0.0696305	0.0196818	0.0612305	0.0193091	0.0587364	0.0184909
462	0.0696267	0.0195818	0.0610267	0.0194091	0.0585364	0.0187909
461.5	0.0693229	0.0196818	0.0608229	0.0195091	0.0585364	0.0188909
461	0.069119	0.0198818	0.060719	0.0199091	0.0585364	0.0188909
460.5	0.0688152	0.0197818	0.0607152	0.0197091	0.0582364	0.0187909
460	0.0685114	0.0194818	0.0604114	0.0194091	0.0580364	0.0184909
459.5	0.0687075	0.0197818	0.0603075	0.0195091	0.0582364	0.0187909
459	0.0686037	0.0200818	0.0603037	0.0198091	0.0581364	0.0188909
458.5	0.0680998	0.0199818	0.0602998	0.0196091	0.0578364	0.0189909
458	0.067996	0.0202818	0.060296	0.0198091	0.0579364	0.0191909
457.5	0.0677922	0.0201818	0.0599922	0.0199091	0.0577364	0.0193909
457	0.0674883	0.0203818	0.0596883	0.0201091	0.0575364	0.0195909
456.5	0.0673845	0.0206818	0.0595845	0.0204091	0.0574364	0.0195909
456	0.0672807	0.0206818	0.0597807	0.0204091	0.0572364	0.0195909
455.5	0.0671768	0.0208818	0.0596768	0.0207091	0.0571364	0.0196909
455	0.066873	0.0209818	0.059473	0.0208091	0.0569364	0.0198909
454.5	0.0665692	0.0209818	0.0591692	0.0207091	0.0568364	0.0200909
454	0.0665653	0.0212818	0.0590653	0.0209091	0.0568364	0.0201909
453.5	0.0662615	0.0212818	0.0588615	0.0210091	0.0564364	0.0200909
453	0.0657577	0.0212818	0.0584577	0.0211091	0.0560364	0.0201909
452.5	0.0656538	0.0215818	0.0585538	0.0211091	0.0561364	0.0203909
452	0.06535	0.0214818	0.05825	0.0211091	0.0559364	0.0202909
451.5	0.0649461	0.0214818	0.0579461	0.0209091	0.0555364	0.0200909
451	0.0648423	0.0216818	0.0577423	0.0211091	0.0554364	0.0200909
450.5	0.0648385	0.0218818	0.0576385	0.0215091	0.0554364	0.0203909
450	0.0642346	0.0217818	0.0572346	0.0215091	0.0551364	0.0205909
449.5	0.0642308	0.0219818	0.0572308	0.0217091	0.0552364	0.0206909
449	0.064127	0.0220818	0.057127	0.0218091	0.0550364	0.0207909
448.5	0.0634231	0.0224818	0.0568231	0.0219091	0.0544364	0.0208909
448	0.0631193	0.0224818	0.0566193	0.0220091	0.0542364	0.0210909
447.5	0.0631155	0.0224818	0.0564155	0.0223091	0.0541364	0.0212909
447	0.0629116	0.0227818	0.0563116	0.0221091	0.0539364	0.0215909
446.5	0.0625078	0.0229818	0.0558078	0.0221091	0.0537364	0.0214909
446	0.0622039	0.0230818	0.0556039	0.0224091	0.0534364	0.0214909
445.5	0.0619001	0.0228818	0.0554001	0.0225091	0.0531364	0.0216909
445	0.0615963	0.0230818	0.0551963	0.0226091	0.0529364	0.0217909
444.5	0.0614924	0.0233818	0.0550924	0.0226091	0.0529364	0.0219909
444	0.0611886	0.0233818	0.0546886	0.0227091	0.0527364	0.0220909
443.5	0.0607848	0.0232818	0.0544848	0.0228091	0.0525364	0.0222909
443	0.0604809	0.0233818	0.0540809	0.0232091	0.0522364	0.0225909
442.5	0.0600771	0.0231818	0.0536771	0.0231091	0.0519364	0.0223909
442	0.0594733	0.0231818	0.0533733	0.0230091	0.0514364	0.0220909
441.5	0.0596694	0.0237818	0.0534694	0.0235091	0.0515364	0.0224909
441	0.0594656	0.0238818	0.0532656	0.0237091	0.0515364	0.0227909
440.5	0.0589617	0.0239818	0.0529617	0.0237091	0.0513364	0.0229909
440	0.0586579	0.0241818	0.0529579	0.0237091	0.0510364	0.0230909
439.5	0.0585541	0.0243818	0.0528541	0.0240091	0.0509364	0.0232909
439	0.0581502	0.0242818	0.0524502	0.0240091	0.0507364	0.0232909
438.5	0.0579464	0.0245818	0.0522464	0.0241091	0.0505364	0.0232909
438	0.0576426	0.0245818	0.0521426	0.0244091	0.0502364	0.0235909
437.5	0.0572387	0.0247818	0.0517387	0.0245091	0.0501364	0.0238909
437	0.0572349	0.0250818	0.0516349	0.0248091	0.0501364	0.0242909
436.5	0.0568311	0.0249818	0.0514311	0.0246091	0.0496364	0.0242909
436	0.0565272	0.0251818	0.0510272	0.0249091	0.0493364	0.0242909
435.5	0.0565234	0.0253818	0.0510234	0.0251091	0.0491364	0.0242909
435	0.0562196	0.0256818	0.0508196	0.0252091	0.0489364	0.0243909
434.5	0.0559157	0.0257818	0.0507157	0.0254091	0.0488364	0.0245909
434	0.0554119	0.0257818	0.0504119	0.0255091	0.0485364	0.0243909
433.5	0.055208	0.0258818	0.050108	0.0257091	0.0483364	0.0247909
433	0.0551042	0.0261818	0.0499042	0.0258091	0.0481364	0.0250909
432.5	0.0548004	0.0264818	0.0497004	0.0260091	0.0480364	0.0251909
432	0.0545965	0.0266818	0.0496965	0.0260091	0.0479364	0.0252909
431.5	0.0542927	0.0268818	0.0496927	0.0262091	0.0479364	0.0254909
431	0.0538889	0.0268818	0.0493889	0.0262091	0.0476364	0.0254909
430.5	0.053585	0.0268818	0.048985	0.0262091	0.0474364	0.0254909
430	0.0536812	0.0270818	0.0488812	0.0266091	0.0473364	0.0260909
429.5	0.0534774	0.0274818	0.0487774	0.0271091	0.0471364	0.0263909
429	0.0530735	0.0275818	0.0488735	0.0274091	0.0470364	0.0262909
428.5	0.0526697	0.0275818	0.0484697	0.0269091	0.0466364	0.0261909
428	0.0524658	0.0277818	0.0481658	0.0272091	0.0466364	0.0264909
427.5	0.052262	0.0279818	0.048062	0.0275091	0.0463364	0.0265909
427	0.0520582	0.0279818	0.0477582	0.0275091	0.0459364	0.0266909
426.5	0.0520543	0.0286818	0.0476543	0.0279091	0.0457364	0.0270909
426	0.0516505	0.0287818	0.0474505	0.0278091	0.0456364	0.0271909
425.5	0.0509467	0.0286818	0.0473467	0.0280091	0.0455364	0.0271909
425	0.0506428	0.0287818	0.0469428	0.0284091	0.0451364	0.0271909
424.5	0.050539	0.0291818	0.046639	0.0286091	0.0450364	0.0276909
424	0.0504352	0.0294818	0.0466352	0.0285091	0.0449364	0.0279909
423.5	0.0505313	0.0295818	0.0465313	0.0288091	0.0449364	0.0281909
423	0.0502275	0.0297818	0.0465275	0.0293091	0.0449364	0.0285909
422.5	0.0500236	0.0300818	0.0462236	0.0296091	0.0448364	0.0286909
422	0.0499198	0.0302818	0.0459198	0.0299091	0.0443364	0.0286909
421.5	0.049716	0.0302818	0.045816	0.0301091	0.0444364	0.0289909
421	0.0495121	0.0305818	0.0457121	0.0303091	0.0442364	0.0291909
420.5	0.0490083	0.0308818	0.0456083	0.0303091	0.0440364	0.0293909
420	0.0489045	0.0309818	0.0453045	0.0307091	0.0441364	0.0296909
419.5	0.0487006	0.0311818	0.0453006	0.0309091	0.0440364	0.0298909
419	0.0483968	0.0315818	0.0451968	0.0312091	0.0439364	0.0301909
418.5	0.048493	0.0320818	0.044893	0.0314091	0.0438364	0.0303909
418	0.0483891	0.0321818	0.0445891	0.0315091	0.0436364	0.0305909
417.5	0.0480853	0.0323818	0.0446853	0.0319091	0.0434364	0.0311909
417	0.0480815	0.0324818	0.0445815	0.0323091	0.0433364	0.0313909
416.5	0.0479776	0.0320818	0.0432776	0.0314091	0.0433364	0.0308909
416	0.0472738	0.0326818	0.0435738	0.0321091	0.0430364	0.0311909
415.5	0.0472699	0.0338818	0.0447699	0.0334091	0.0431364	0.0320909
415	0.0473661	0.0338818	0.0444661	0.0332091	0.0431364	0.0323909
414.5	0.0468623	0.0339818	0.0442623	0.0337091	0.0431364	0.0324909
414	0.0470584	0.0342818	0.0442584	0.0339091	0.0428364	0.0328909
413.5	0.0469546	0.0347818	0.0442546	0.0342091	0.0427364	0.0332909
413	0.0463508	0.0349818	0.0440508	0.0344091	0.0427364	0.0332909
412.5	0.0462469	0.0353818	0.0439469	0.0346091	0.0426364	0.0337909
412	0.0463431	0.0361818	0.0441431	0.0352091	0.0428364	0.0342909
411.5	0.0462393	0.0363818	0.0441393	0.0356091	0.0427364	0.0347909
411	0.0459354	0.0362818	0.0436354	0.0357091	0.0424364	0.0348909
410.5	0.0457316	0.0367818	0.0434316	0.0360091	0.0423364	0.0350909
410	0.0456277	0.0369818	0.0435277	0.0363091	0.0421364	0.0355909
409.5	0.0455239	0.0370818	0.0435239	0.0365091	0.0420364	0.0356909
409	0.0452201	0.0377818	0.0434201	0.0365091	0.0419364	0.0359909
408.5	0.0454162	0.0380818	0.0434162	0.0370091	0.0419364	0.0363909
408	0.0454124	0.0383818	0.0433124	0.0377091	0.0418364	0.0367909
407.5	0.0454086	0.0389818	0.0435086	0.0381091	0.0421364	0.0371909
407	0.0456047	0.0392818	0.0435047	0.0384091	0.0422364	0.0377909
406.5	0.0452009	0.0392818	0.0433009	0.0388091	0.0418364	0.0379909
406	0.0451971	0.0399818	0.0433971	0.0393091	0.0418364	0.0384909
405.5	0.0449932	0.0400818	0.0431932	0.0393091	0.0418364	0.0386909
405	0.0446894	0.0400818	0.0427894	0.0395091	0.0417364	0.0384909
404.5	0.0444855	0.0405818	0.0425855	0.0398091	0.0419364	0.0387909
404	0.0445817	0.0410818	0.0426817	0.0403091	0.0420364	0.0392909
403.5	0.0450779	0.0415818	0.0428779	0.0410091	0.0423364	0.0400909
403	0.044774	0.0418818	0.042774	0.0412091	0.0422364	0.0402909
402.5	0.0444702	0.0423818	0.0427702	0.0414091	0.0421364	0.0406909
402	0.0443664	0.0424818	0.0427664	0.0417091	0.0420364	0.0410909
401.5	0.0441625	0.0427818	0.0427625	0.0418091	0.0418364	0.0412909
401	0.0441587	0.0431818	0.0426587	0.0424091	0.0416364	0.0415909
400.5	0.0440549	0.0434818	0.0425549	0.0431091	0.0415364	0.0416909
400	0.044151	0.0439818	0.042751	0.0435091	0.0418364	0.0419909
399.5	0.0440472	0.0442818	0.0428472	0.0436091	0.0419364	0.0422909
399	0.0436434	0.0444818	0.0426434	0.0437091	0.0417364	0.0427909
398.5	0.0440395	0.0450818	0.0427395	0.0444091	0.0419364	0.0433909
398	0.0444357	0.0455818	0.0427357	0.0447091	0.0419364	0.0436909
397.5	0.0441318	0.0460818	0.0431318	0.0453091	0.0420364	0.0437909
397	0.043528	0.0463818	0.042828	0.0455091	0.0416364	0.0438909
396.5	0.0436242	0.0465818	0.0429242	0.0458091	0.0416364	0.0445909
396	0.0437203	0.0470818	0.0431203	0.0463091	0.0420364	0.0450909
395.5	0.0439165	0.0475818	0.0430165	0.0468091	0.0421364	0.0453909
395	0.0440127	0.0481818	0.0432127	0.0474091	0.0422364	0.0459909
394.5	0.0440088	0.0484818	0.0432088	0.0478091	0.0425364	0.0466909
394	0.044005	0.0487818	0.043505	0.0482091	0.0428364	0.0468909
393.5	0.0440012	0.0493818	0.0437012	0.0483091	0.0425364	0.0471909
393	0.0439973	0.0500818	0.0437973	0.0491091	0.0425364	0.0479909
392.5	0.0440935	0.0504818	0.0435935	0.0497091	0.0427364	0.0483909
392	0.0438896	0.0504818	0.0437896	0.0493091	0.0427364	0.0485909
391.5	0.0437858	0.0508818	0.0438858	0.0497091	0.0425364	0.0487909
391	0.043582	0.0507818	0.043382	0.0501091	0.0424364	0.0488909
390.5	0.0437781	0.0513818	0.0436781	0.0506091	0.0426364	0.0491909
390	0.0442743	0.0519818	0.0438743	0.0513091	0.0429364	0.0500909
389.5	0.0443705	0.0523818	0.0438705	0.0516091	0.0431364	0.0506909
389	0.0443666	0.0527818	0.0439666	0.0520091	0.0431364	0.0509909
388.5	0.0442628	0.0528818	0.0438628	0.0524091	0.0430364	0.0512909
388	0.044059	0.0533818	0.043959	0.0527091	0.0430364	0.0515909
387.5	0.0440551	0.0538818	0.0440551	0.0532091	0.0432364	0.0522909
387	0.0441513	0.0542818	0.0442513	0.0538091	0.0435364	0.0527909
386.5	0.0441474	0.0544818	0.0442474	0.0541091	0.0436364	0.0528909
386	0.0441436	0.0550818	0.0444436	0.0542091	0.0435364	0.0529909
385.5	0.0442398	0.0554818	0.0443398	0.0543091	0.0435364	0.0537909
385	0.0445359	0.0560818	0.0444359	0.0551091	0.0438364	0.0543909
384.5	0.0451321	0.0567818	0.0447321	0.0556091	0.0441364	0.0547909
384	0.0447283	0.0567818	0.0445283	0.0558091	0.0439364	0.0545909
383.5	0.0441244	0.0567818	0.0448244	0.0561091	0.0440364	0.0546909
383	0.0443206	0.0570818	0.0449206	0.0563091	0.0443364	0.0551909
382.5	0.0443168	0.0572818	0.0447168	0.0566091	0.0440364	0.0550909
382	0.0445129	0.0580818	0.0449129	0.0573091	0.0445364	0.0556909
381.5	0.0445091	0.0584818	0.0450091	0.0576091	0.0446364	0.0561909
381	0.0447053	0.0584818	0.0453053	0.0577091	0.0447364	0.0564909
380.5	0.0449014	0.0587818	0.0457014	0.0581091	0.0449364	0.0566909
380	0.0446976	0.0589818	0.0453976	0.0585091	0.0448364	0.0567909
379.5	0.0448937	0.0593818	0.0454937	0.0587091	0.0449364	0.0570909
379	0.0450899	0.0596818	0.0457899	0.0590091	0.0449364	0.0575909
378.5	0.0451861	0.0603818	0.0458861	0.0593091	0.0449364	0.0582909
378	0.0450822	0.0604818	0.0457822	0.0596091	0.0449364	0.0586909
377.5	0.0450784	0.0604818	0.0457784	0.0600091	0.0450364	0.0587909
377	0.0451746	0.0606818	0.0461746	0.0603091	0.0450364	0.0591909
376.5	0.0453707	0.0607818	0.0464707	0.0606091	0.0452364	0.0595909
376	0.0455669	0.0615818	0.0463669	0.0608091	0.0455364	0.0598909
375.5	0.0455631	0.0620818	0.0465631	0.0616091	0.0456364	0.0603909
375	0.0456592	0.0622818	0.0467592	0.0619091	0.0456364	0.0603909
374.5	0.0455554	0.0624818	0.0467554	0.0617091	0.0456364	0.0601909
374	0.0454515	0.0627818	0.0465515	0.0618091	0.0457364	0.0604909
373.5	0.0457477	0.0629818	0.0468477	0.0620091	0.0459364	0.0609909
373	0.0458439	0.0632818	0.0469439	0.0627091	0.0463364	0.0614909
372.5	0.04614	0.0634818	0.04674	0.0631091	0.0464364	0.0616909
372	0.0464362	0.0635818	0.0468362	0.0631091	0.0465364	0.0617909
371.5	0.0460324	0.0639818	0.0469324	0.0633091	0.0467364	0.0616909
371	0.0463285	0.0640818	0.0471285	0.0637091	0.0470364	0.0622909
370.5	0.0467247	0.0640818	0.0471247	0.0639091	0.0469364	0.0624909
370	0.0460209	0.0642818	0.0472209	0.0640091	0.0470364	0.0624909
369.5	0.046317	0.0645818	0.047317	0.0642091	0.0473364	0.0627909
369	0.0468132	0.0648818	0.0478132	0.0649091	0.0472364	0.0629909
368.5	0.0468093	0.0650818	0.0478093	0.0651091	0.0473364	0.0631909
368	0.0467055	0.0646818	0.0477055	0.0644091	0.0471364	0.0629909
367.5	0.0462017	0.0644818	0.0476017	0.0642091	0.0468364	0.0629909
367	0.0463978	0.0651818	0.0478978	0.0647091	0.0471364	0.0636909
366.5	0.046794	0.0655818	0.048194	0.0646091	0.0475364	0.0638909
366	0.0465902	0.0660818	0.0479902	0.0650091	0.0475364	0.0634909
365.5	0.0467863	0.0664818	0.0484863	0.0654091	0.0477364	0.0637909
365	0.0471825	0.0663818	0.0483825	0.0654091	0.0480364	0.0646909
364.5	0.0469787	0.0658818	0.0484787	0.0654091	0.0482364	0.0649909
364	0.0466748	0.0661818	0.0489748	0.0657091	0.0484364	0.0642909
363.5	0.047271	0.0670818	0.049071	0.0663091	0.0487364	0.0644909
363	0.0475672	0.0671818	0.0493672	0.0665091	0.0487364	0.0651909
362.5	0.0476633	0.0669818	0.0494633	0.0663091	0.0486364	0.0651909
362	0.0478595	0.0671818	0.0491595	0.0662091	0.0484364	0.0649909
361.5	0.0480556	0.0672818	0.0494556	0.0662091	0.0488364	0.0650909
361	0.0478518	0.0670818	0.0492518	0.0659091	0.0487364	0.0651909
360.5	0.047948	0.0668818	0.049148	0.0659091	0.0489364	0.0649909
360	0.0481441	0.0669818	0.0493441	0.0666091	0.0489364	0.0652909
359.5	0.0481403	0.0674818	0.0498403	0.0668091	0.0490364	0.0656909
359	0.0481365	0.0675818	0.0499365	0.0670091	0.0492364	0.0654909
358.5	0.0483326	0.0676818	0.0495326	0.0675091	0.0492364	0.0657909
358	0.0485288	0.0674818	0.0498288	0.0670091	0.0493364	0.0659909
357.5	0.048625	0.0675818	0.050125	0.0670091	0.0496364	0.0657909
357	0.0485211	0.0679818	0.0499211	0.0672091	0.0499364	0.0658909
356.5	0.0486173	0.0677818	0.0495173	0.0668091	0.0492364	0.0657909
356	0.0483134	0.0672818	0.0495134	0.0667091	0.0488364	0.0652909
355.5	0.0482096	0.0670818	0.0496096	0.0667091	0.0489364	0.0650909
355	0.0484058	0.0670818	0.0498058	0.0671091	0.0494364	0.0654909
354.5	0.0488019	0.0673818	0.0501019	0.0672091	0.0497364	0.0662909
354	0.0489981	0.0671818	0.0499981	0.0670091	0.0497364	0.0658909
353.5	0.0494943	0.0675818	0.0507943	0.0673091	0.0499364	0.0657909
353	0.0498904	0.0678818	0.0512904	0.0674091	0.0502364	0.0660909
352.5	0.0499866	0.0681818	0.0512866	0.0676091	0.0506364	0.0660909
352	0.0495828	0.0679818	0.0507828	0.0673091	0.0504364	0.0657909
351.5	0.0491789	0.0675818	0.0508789	0.0669091	0.0503364	0.0656909
351	0.0493751	0.0679818	0.0512751	0.0669091	0.0505364	0.0658909
350.5	0.0499712	0.0678818	0.0510712	0.0670091	0.0502364	0.0656909
350	0.0503674	0.0679818	0.0511674	0.0669091	0.0502364	0.0655909
349.5	0.0501636	0.0677818	0.0510636	0.0669091	0.0503364	0.0654909
349	0.0501597	0.0675818	0.0508597	0.0665091	0.0503364	0.0652909
348.5	0.0500559	0.0671818	0.0507559	0.0666091	0.0499364	0.0651909
348	0.0496521	0.0669818	0.0506521	0.0665091	0.0498364	0.0646909
347.5	0.0499482	0.0674818	0.0508482	0.0664091	0.0505364	0.0649909
347	0.0504444	0.0671818	0.0514444	0.0672091	0.0507364	0.0651909
346.5	0.0505406	0.0666818	0.0511406	0.0671091	0.0502364	0.0647909
346	0.0505367	0.0667818	0.0508367	0.0664091	0.0504364	0.0648909
345.5	0.0507329	0.0670818	0.0516329	0.0667091	0.0509364	0.0650909
345	0.0505291	0.0667818	0.0514291	0.0670091	0.0506364	0.0646909
344.5	0.0507252	0.0668818	0.0512252	0.0661091	0.0503364	0.0642909
344	0.0509214	0.0664818	0.0516214	0.0654091	0.0502364	0.0642909
343.5	0.0505175	0.0661818	0.0519175	0.0656091	0.0504364	0.0643909
343	0.0506137	0.0660818	0.0515137	0.0654091	0.0508364	0.0641909
342.5	0.0508099	0.0658818	0.0512099	0.0650091	0.0509364	0.0640909
342	0.050806	0.0657818	0.051406	0.0655091	0.0514364	0.0638909
341.5	0.0507022	0.0659818	0.0515022	0.0662091	0.0514364	0.0639909
341	0.0510984	0.0662818	0.0519984	0.0660091	0.0514364	0.0645909
340.5	0.0513945	0.0658818	0.0517945	0.0653091	0.0517364	0.0642909
340	0.0514907	0.0656818	0.0514907	0.0655091	0.0518364	0.0636909
339.5	0.0511869	0.0656818	0.0519869	0.0653091	0.0516364	0.0636909
339	0.051583	0.0653818	0.052983	0.0651091	0.0516364	0.0637909
338.5	0.0518792	0.0653818	0.0528792	0.0650091	0.0517364	0.0638909
338	0.0513753	0.0657818	0.0519753	0.0645091	0.0515364	0.0638909
337.5	0.0510715	0.0651818	0.0515715	0.0644091	0.0516364	0.0638909
337	0.0516677	0.0654818	0.0521677	0.0647091	0.0520364	0.0639909
336.5	0.0517638	0.0658818	0.0525638	0.0645091	0.0521364	0.0636909
336	0.05146	0.0649818	0.05206	0.0638091	0.0514364	0.0630909
335.5	0.0513562	0.0644818	0.0516562	0.0632091	0.0510364	0.0628909
335	0.0521523	0.0648818	0.0521523	0.0641091	0.0518364	0.0632909
334.5	0.0525485	0.0652818	0.0529485	0.0650091	0.0527364	0.0639909
334	0.0521447	0.0648818	0.0529447	0.0650091	0.0532364	0.0635909
333.5	0.0519408	0.0649818	0.0531408	0.0649091	0.0525364	0.0631909
333	0.051837	0.0650818	0.053337	0.0641091	0.0523364	0.0630909
332.5	0.0519331	0.0646818	0.0529331	0.0637091	0.0525364	0.0623909
332	0.0521293	0.0642818	0.0526293	0.0638091	0.0526364	0.0623909
331.5	0.0526255	0.0647818	0.0524255	0.0642091	0.0530364	0.0626909
331	0.0523216	0.0645818	0.0530216	0.0640091	0.0529364	0.0626909
330.5	0.0521178	0.0640818	0.0526178	0.0632091	0.0522364	0.0620909
330	0.053114	0.0646818	0.052614	0.0643091	0.0528364	0.0624909
329.5	0.0532101	0.0643818	0.0533101	0.0645091	0.0530364	0.0621909
329	0.0527063	0.0637818	0.0531063	0.0637091	0.0528364	0.0620909
328.5	0.0529025	0.0634818	0.0531025	0.0635091	0.0534364	0.0626909
328	0.0519986	0.0634818	0.0525986	0.0629091	0.0528364	0.0621909
327.5	0.0523948	0.0639818	0.0524948	0.0634091	0.0526364	0.0624909
327	0.0531909	0.0637818	0.0527909	0.0632091	0.0529364	0.0624909
326.5	0.0530871	0.0632818	0.0531871	0.0632091	0.0529364	0.0618909
326	0.0530833	0.0630818	0.0533833	0.0631091	0.0527364	0.0618909
325.5	0.0531794	0.0628818	0.0526794	0.0622091	0.0529364	0.0616909
325	0.0524756	0.0625818	0.0523756	0.0617091	0.0530364	0.0610909
324.5	0.0530718	0.0631818	0.0536718	0.0625091	0.0535364	0.0625909
324	0.0536679	0.0635818	0.0545679	0.0632091	0.0544364	0.0626909
323.5	0.0512641	0.0618818	0.0530641	0.0621091	0.0531364	0.0600909
323	0.0522603	0.0618818	0.0529603	0.0626091	0.0534364	0.0610909
322.5	0.0542564	0.0629818	0.0528564	0.0626091	0.0545364	0.0616909
322	0.0548526	0.0631818	0.0527526	0.0619091	0.0536364	0.0600909
321.5	0.0548488	0.0637818	0.0543488	0.0622091	0.0546364	0.0605909
321	0.0541449	0.0640818	0.0547449	0.0633091	0.0551364	0.0613909
320.5	0.0538411	0.0635818	0.0546411	0.0640091	0.0543364	0.0607909
320	0.0545372	0.0640818	0.0550372	0.0638091	0.0550364	0.0615909
319.5	0.0555334	0.0636818	0.0549334	0.0632091	0.0548364	0.0626909
319	0.0545296	0.0621818	0.0540296	0.0617091	0.0538364	0.0616909
318.5	0.0539257	0.0616818	0.0545257	0.0617091	0.0541364	0.0609909
318	0.0553219	0.0628818	0.0551219	0.0627091	0.0552364	0.0614909
317.5	0.0550181	0.0632818	0.0547181	0.0627091	0.0556364	0.0615909
317	0.0538142	0.0620818	0.0549142	0.0629091	0.0557364	0.0617909
316.5	0.0547104	0.0629818	0.0556104	0.0635091	0.0561364	0.0627909
316	0.0555066	0.0640818	0.0556066	0.0634091	0.0562364	0.0624909
315.5	0.0549027	0.0638818	0.0555027	0.0634091	0.0559364	0.0619909
315	0.0551989	0.0636818	0.0557989	0.0640091	0.0558364	0.0629909
314.5	0.056695	0.0644818	0.056795	0.0642091	0.0562364	0.0628909
314	0.0570912	0.0652818	0.0576912	0.0649091	0.0565364	0.0624909
313.5	0.0570874	0.0649818	0.0573874	0.0653091	0.0574364	0.0635909
313	0.0564835	0.0637818	0.0572835	0.0641091	0.0572364	0.0632909
312.5	0.0572797	0.0637818	0.0576797	0.0640091	0.0569364	0.0634909
312	0.0586759	0.0635818	0.0577759	0.0639091	0.0568364	0.0635909
311.5	0.058772	0.0638818	0.057872	0.0654091	0.0566364	0.0632909
311	0.0580682	0.0643818	0.0574682	0.0656091	0.0568364	0.0634909
310.5	0.0573644	0.0634818	0.0567644	0.0637091	0.0572364	0.0628909
310	0.0582605	0.0647818	0.0578605	0.0643091	0.0587364	0.0630909
309.5	0.0599567	0.0670818	0.0591567	0.0658091	0.0598364	0.0656909
309	0.0602528	0.0664818	0.0598528	0.0670091	0.0599364	0.0662909
308.5	0.060249	0.0656818	0.060249	0.0667091	0.0600364	0.0652909
308	0.0615452	0.0674818	0.0616452	0.0677091	0.0618364	0.0660909
307.5	0.0620413	0.0693818	0.0626413	0.0690091	0.0625364	0.0673909
307	0.0629375	0.0695818	0.0639375	0.0699091	0.0625364	0.0687909
306.5	0.0643337	0.0705818	0.0651337	0.0710091	0.0633364	0.0700909
306	0.0648298	0.0720818	0.0656298	0.0721091	0.0645364	0.0717909
305.5	0.065926	0.0730818	0.066626	0.0727091	0.0662364	0.0723909
305	0.0691222	0.0755818	0.0687222	0.0751091	0.0680364	0.0737909
304.5	0.0714183	0.0773818	0.0716183	0.0781091	0.0708364	0.0762909
304	0.0726145	0.0789818	0.0726145	0.0790091	0.0724364	0.0778909
303.5	0.0745107	0.0810818	0.0738107	0.0802091	0.0742364	0.0795909
303	0.0756068	0.0824818	0.0752068	0.0817091	0.0751364	0.0806909
302.5	0.078003	0.0848818	0.076903	0.0842091	0.0769364	0.0827909
302	0.0826991	0.0881818	0.0803991	0.0880091	0.0813364	0.0867909
301.5	0.0849953	0.0905818	0.0831953	0.0902091	0.0839364	0.0884909
301	0.0875915	0.0942818	0.0868915	0.0929091	0.0868364	0.0915909
300.5	0.0917876	0.0979818	0.0906876	0.0972091	0.0898364	0.0958909
300	0.0958838	0.102282	0.0943838	0.101509	0.0940364	0.0997909

## Sheet: T188S
	T188S
wavelength (nm)	curve 1	curve 2	curve 3	curve 4	curve 5	curve 6
700	1.6911e-05	0.000235093	-1.03618e-05	8.05473e-05	2.60019e-05	0.00020782
699.5	3.49176e-05	-4.69006e-05	0.000307645	0.000198554	-5.59915e-05	-7.41733e-05
699	7.2924e-05	0.000391106	4.56512e-05	0.00023656	0.000282015	0.000263833
698.5	0.000150931	0.000169113	2.36582e-05	0.000314567	6.00219e-05	4.18401e-05
698	2.8938e-05	-0.00035288	1.66524e-06	-0.000207426	-6.19711e-05	-0.000280153
697.5	-0.000213056	5.12597e-06	0.000159671	5.05805e-05	0.000296035	0.000277853
697	0.000424951	0.000243132	9.76778e-05	0.000388587	0.000234041	0.00021586
696.5	0.000562957	0.000381139	0.000535684	0.000626593	0.000472048	0.000453866
696	0.000340964	0.000359146	0.000113691	0.0003046	0.000450055	0.000431873
695.5	0.000158971	0.000377152	0.000431698	2.26069e-05	-3.19386e-05	0.00034988
695	0.000516977	0.000335159	0.000389704	0.000480613	0.000526068	0.000307886
694.5	0.000294984	0.000313166	-3.2289e-05	-4.13799e-05	0.000104075	8.58928e-05
694	1.29903e-05	0.000231172	0.000185718	0.000376627	0.000122081	0.000203899
693.5	-2.90025e-05	-0.000110821	-0.000256275	-6.53661e-05	-0.000119912	-0.000138093
693	0.000329004	0.000447186	0.000101731	9.26401e-05	0.000138095	0.000119913
692.5	0.00024701	0.000265192	1.97376e-05	0.000310647	0.000156101	0.000337919
692	-0.000194982	-0.000176801	-0.000222255	6.86539e-05	-8.58916e-05	-0.000104073
691.5	0.000123024	-5.87941e-05	-0.000104249	-0.00011334	3.2115e-05	0.000313933
691	4.10307e-05	0.000159213	-8.6242e-05	-0.000195333	-0.000149878	3.19398e-05
690.5	-9.63093e-07	1.72187e-05	7.17642e-05	0.000362673	0.000208128	8.9946e-05
690	0.000197044	0.000115226	6.9771e-05	0.00026068	0.000106135	0.000187953
689.5	0.00023505	0.000453232	0.000307777	0.000398686	0.000144141	0.000325959
689	0.000253057	0.000271239	0.000225784	0.000216693	0.000362148	0.000143966
688.5	0.000471063	0.000289245	0.000243791	0.0001347	0.000280154	0.000161972
688	0.00030907	0.000227252	0.000181797	0.000472706	0.000318161	0.000299979
687.5	0.000307076	0.000225258	0.000179804	0.000370713	0.000116167	0.000297986
687	0.000205083	0.000123265	0.000177811	0.00026872	0.000314174	0.000295992
686.5	0.000663089	0.000581271	0.000435817	0.000326726	0.00047218	0.000653999
686	0.000661096	0.000579278	0.000533824	0.000624733	0.000570187	0.000552005
685.5	3.91033e-05	0.000257285	0.000111831	0.00030274	0.000348194	0.000430012
685	-0.00018289	0.000135292	8.98376e-05	0.000280747	-7.37988e-05	0.000108019
684.5	0.000155117	-2.67015e-05	0.000127844	0.000118753	0.000164208	4.60258e-05
684	0.000213123	0.000531305	0.00028585	0.000476759	0.000522214	0.000404032
683.5	0.00029113	0.000209312	6.38571e-05	0.000454766	0.000300221	0.000282039
683	0.000549136	0.000367318	0.000421863	0.000512772	0.000458227	0.000640045
682.5	0.000587142	0.000705324	0.00065987	0.000750779	0.000496233	0.000678052
682	0.000585149	0.000503331	0.000557877	0.000548786	0.00059424	0.000376058
681.5	0.000483156	0.000601338	0.000355883	0.000746792	0.000492247	0.000274065
681	0.000581163	0.000399345	0.00045389	0.000444799	0.000390254	0.000572072
680.5	0.000399169	0.000317351	0.000371897	0.000462806	0.00010826	0.000390079
680	0.000217176	0.000435358	0.000389903	0.000380812	0.000526267	0.000308085
679.5	9.5183e-05	0.000313365	0.00016791	0.000158819	0.000204274	8.60921e-05
679	0.000453189	0.000371371	0.000425917	0.000516826	0.00046228	0.000644098
678.5	0.000351196	0.000469378	0.000423923	0.000714832	0.000360287	0.000142105
678	0.000689202	0.000707384	0.00056193	0.000552839	0.000298293	0.000580112
677.5	0.000167209	0.000485391	0.000239937	0.000430846	0.0003763	0.000258119
677	0.000525216	0.000643397	0.000597943	0.000588852	0.000634307	0.000616125
676.5	0.000723222	0.000541404	0.00059595	0.000286859	0.000432313	0.000514132
676	0.000421229	0.000339411	0.000493956	0.000384866	0.00043032	0.000212138
675.5	0.000459236	0.000577417	0.000631963	0.000622872	0.000268327	0.000350145
675	0.000557242	0.000575424	0.00042997	0.000320879	0.000366333	0.000448152
674.5	0.000695249	0.000413431	0.000467976	0.000658885	0.00060434	0.000486158
674	0.000393256	0.000311437	0.000565983	0.000556892	0.000502347	0.000384165
673.5	0.000511262	0.000429444	0.000483989	0.000574899	0.000220353	0.000502171
673	0.000229269	0.000347451	0.000401996	0.000492905	0.00033836	0.000620178
672.5	0.000427276	0.000245457	0.000400003	0.000390912	0.000136367	0.000218185
672	0.000365282	0.000583464	0.000438009	0.000428918	0.000674373	0.000556191
671.5	0.000463289	0.000381471	0.000536016	0.000426925	0.00037238	0.000554198
671	0.000581295	0.000699477	0.000354023	0.000544932	0.000290386	0.000372204
670.5	0.0001593	0.000477482	0.000232027	0.000222936	-3.16091e-05	0.000350209
670	0.000617309	0.00043549	0.000490036	0.000580945	0.000426399	0.000508218
669.5	0.000395313	0.000313495	0.00026804	0.00035895	0.000304404	0.000286222
669	0.00033332	0.000551501	0.000406047	0.000696956	0.000342411	0.000524229
668.5	0.000551326	0.000669508	0.000624053	0.000714963	0.000560417	0.000642235
668	0.000549333	0.000567515	0.00052206	0.000612969	0.000358424	0.000440242
667.5	0.00046734	0.000485521	0.000540067	0.000630976	0.00057643	0.000558249
667	0.000805346	0.000723528	0.000678073	0.000868982	0.000714437	0.000596255
666.5	0.000383353	0.000501535	0.00035608	0.000446989	0.000192444	0.000374262
666	0.000421359	0.000439541	0.000294087	0.000584996	0.00033045	0.000312268
665.5	0.000459366	0.000377548	0.000432093	0.000623002	0.000568457	0.000450275
665	0.000477372	0.000495554	0.0005501	0.000541009	0.000586463	0.000468281
664.5	0.000255379	0.000273561	0.000228107	0.000419016	0.00026447	0.000346288
664	0.000153386	0.000371568	0.000226113	0.000217023	6.24771e-05	0.000144295
663.5	0.000191393	0.000609574	0.00026412	0.000455029	0.000400483	0.000182302
663	0.000509399	0.000527581	0.000382126	0.000573036	0.00051849	0.000500308
662.5	0.000447406	0.000665587	0.000720133	0.000611042	0.000756496	0.000638315
662	0.000325413	0.000743594	0.00029814	0.000389049	0.000434503	0.000416322
661.5	0.000763419	0.000581601	0.000636146	0.000627055	0.00077251	0.000554328
661	0.000461426	0.000579608	0.000834153	0.000625062	0.000470517	0.000352335
660.5	0.000599432	0.000817614	0.000572159	0.000663069	0.000608523	0.000790341
660	0.000497439	0.000615621	0.000470166	0.000561075	0.00060653	0.000788348
659.5	3.54464e-05	5.36282e-05	0.000108174	9.90827e-05	0.000144537	-0.000173645
659	0.000393453	0.000411634	0.00026618	0.000257089	2.54345e-06	0.000184362
658.5	0.000411459	0.000429641	0.000284186	0.000475096	0.00042055	0.000502368
658	0.000429466	0.000547648	0.000602193	0.000593102	0.000338557	0.000620375
657.5	0.000547472	0.000865654	0.0004202	0.000711109	0.000656563	0.000638381
657	0.000445479	0.000463661	0.000518206	0.000609115	0.00045457	0.000536388
656.5	0.000583486	0.000701667	0.000756213	0.000747122	0.000492576	0.000574395
656	0.000581492	0.000699674	0.00045422	0.000345129	0.000390583	0.000672401
655.5	0.000399499	0.000617681	0.000572226	0.000663135	0.00060859	0.000490408
655	0.000777505	0.000895687	0.000750232	0.000941141	0.000986596	0.000668414
654.5	0.000675512	0.000793694	0.000648239	0.000739148	0.000484603	0.000666421
654	0.000373519	0.0005917	0.000646246	0.000537155	0.000682609	0.000564428
653.5	0.000571525	0.000589707	0.000444253	0.000735162	0.000480616	0.000162434
653	0.000469532	0.000387714	0.000442259	0.000433168	0.000378623	0.000460441
652.5	0.000287539	0.000505721	0.000560266	0.000551175	0.00049663	0.000578448
652	0.000505545	0.000523727	0.000478273	0.000569182	0.000314636	0.000596454
651.5	0.000303552	0.000421734	0.000176279	0.000367188	0.000212643	0.000494461
651	0.000341558	0.00045974	0.000314286	0.000605195	0.000450649	0.000432468
650.5	0.000559565	0.000677747	0.000532292	0.000723201	0.000568656	0.000450474
650	0.000557572	0.000575754	0.000430299	0.000421208	0.000466663	0.000748481
649.5	0.000575578	0.00069376	0.000648306	0.000639215	0.000684669	0.000766488
649	0.000813585	0.000931767	0.000886312	0.000977221	0.000822676	0.000804494
648.5	0.000851591	0.000869773	0.00112432	0.00101523	0.000960682	0.0010425
648	0.000609598	0.00052778	0.000482326	0.000673235	0.000618689	0.000700508
647.5	0.000647605	0.000965787	0.000620332	0.000711241	0.000856696	0.000738514
647	0.000785611	0.00100379	0.000958339	0.000949248	0.000694702	0.00087652
646.5	0.000623616	0.000341798	0.000296344	0.000687253	0.000432707	0.000514526
646	0.000561625	0.000579807	0.000534352	0.000725261	0.000570716	0.000552534
645.5	0.000679632	0.000697813	0.000652359	0.000343268	0.000488723	0.000770541
645	0.000717638	0.00083582	0.000590365	0.000981274	0.000726729	0.000708547
644.5	0.000835645	0.000853826	0.000608372	0.000899281	0.000844736	0.000826554
644	0.000733651	0.000751833	0.000706379	0.000697288	0.000642742	0.000824561
643.5	0.000631656	0.000749838	0.000704383	0.000695292	0.000740747	0.000822565
643	0.000849663	0.000767844	0.00062239	0.000813299	0.000658754	0.000740572
642.5	0.000887671	0.000805853	0.000860399	0.000851308	0.000696762	0.00097858
642	0.000785676	0.000903858	0.000758403	0.00104931	0.000594767	0.000876585
641.5	0.000803682	0.00102186	0.00097641	0.000967319	0.000612773	0.000894591
641	0.00104169	0.00105987	0.00101442	0.00100533	0.00105078	0.0009326
640.5	0.000739696	0.000957877	0.000912423	0.000803332	0.000948787	0.000730605
640	0.000957702	0.000875884	0.000930429	0.000921339	0.000766793	0.000848611
639.5	0.000755709	0.000673891	0.000728436	0.000819345	0.0007648	0.000746618
639	0.000673716	0.000691897	0.000646443	0.000937352	0.000782806	0.000664625
638.5	0.000891722	0.000809904	0.000864449	0.000655359	0.000700813	0.000582631
638	0.000489729	0.000407911	0.000562456	0.000653365	0.00049882	0.000580638
637.5	0.000587736	0.000505918	0.000260463	0.000751372	0.000396827	0.000578645
637	0.000625742	0.000643924	0.000598469	0.000589379	0.000534833	0.000416651
636.5	0.000543749	0.000561931	0.000516476	0.000607385	0.00065284	0.000534658
636	0.000681755	0.000899937	0.000754482	0.000845392	0.000690846	0.000672664
635.5	0.000479762	0.000597944	0.000652489	0.000543398	0.000588853	0.000570671
635	0.000817768	0.00093595	0.000790496	0.000881405	0.000626859	0.000908677
634.5	0.000895775	0.000713957	0.000668503	0.000759412	0.000704866	0.000386684
634	0.000713782	0.000631964	0.000686509	0.000677418	0.000822873	0.000804691
633.5	0.000391789	0.000609971	0.000464516	0.000655425	0.00070088	0.000682698
633	0.00106979	0.00108798	0.000942522	0.00113343	0.000978886	0.0010607
632.5	0.0011878	0.00100598	0.000960529	0.00115144	0.000996892	0.000978711
632	0.00122581	0.00124399	0.00119854	0.00118944	0.0011349	0.00111672
631.5	0.00102381	0.001142	0.000896542	0.00118745	0.00103291	0.00101472
631	0.00112182	0.000940003	0.000894549	0.00108546	0.000830912	0.00111273
630.5	0.00113983	0.00115801	0.000912555	0.00120346	0.000948919	0.00113074
630	0.000857835	0.00117602	0.00113056	0.00122147	0.000866926	0.00104874
629.5	0.00105584	0.00107402	0.000928569	0.00101948	0.00106493	0.00104675
629	0.00129385	0.00121203	0.00116658	0.00135748	0.00140294	0.00138476
628.5	0.000971855	0.00119004	0.00114458	0.00123549	0.000980946	0.00106276
628	0.00118986	0.000908043	0.00106259	0.0010535	0.000998952	0.00118077
627.5	0.00144787	0.00136605	0.00112059	0.0012115	0.00135696	0.00113878
627	0.00114587	0.00116406	0.0011186	0.00120951	0.00115497	0.00113678
626.5	0.00116388	0.00108206	0.000936608	0.00112752	0.00107297	0.00115479
626	0.000741888	0.00076007	0.000714615	0.000805524	0.000650979	0.000832797
625.5	0.000759895	0.000778077	0.000732622	0.000823531	0.000668986	0.000750804
625	0.000657902	0.000776083	0.000630629	0.000721538	0.000766992	0.000748811
624.5	0.000915908	0.00123409	0.00108863	0.00107954	0.000924999	0.00110682
624	0.000773915	0.000692097	0.000646642	0.000637551	0.000583006	0.000764824
623.5	0.000811921	0.000930103	0.000784649	0.000975558	0.000921012	0.00100283
623	0.000749928	0.00116811	0.00112265	0.00111356	0.000959019	0.00104084
622.5	0.00116793	0.00118612	0.00114066	0.00103157	0.000977025	0.00105884
622	0.000985941	0.00110412	0.000958668	0.00114958	0.00119503	0.00107685
621.5	0.000663948	0.00078213	0.000836675	0.00102758	0.000773039	0.000654857
621	0.00102195	0.000940136	0.000994681	0.00108559	0.000831045	0.000812863
620.5	0.00111996	0.00103814	0.000892688	0.000983597	0.00102905	0.00121087
620	0.00103797	0.00105615	0.00101069	0.0011016	0.00104706	0.00112888
619.5	0.00113597	0.00115416	0.0010087	0.00129961	0.00104507	0.00112688
619	0.00105398	0.00127216	0.00112671	0.00131762	0.00106307	0.00114489
618.5	0.00105199	0.00127017	0.00112471	0.00121562	0.000761079	0.000842897
618	0.00118999	0.00110818	0.00116272	0.00135363	0.00119908	0.0012809
617.5	0.001188	0.00120618	0.00106073	0.00105164	0.00109709	0.00107891
617	0.00108601	0.000904189	0.000858735	0.00104964	0.000795099	0.000876917
616.5	0.000944014	0.0011622	0.000916741	0.00120765	0.000953105	0.00103492
616	0.00114202	0.000860202	0.00101475	0.00100566	0.000951112	0.00113293
615.5	0.000860027	0.000978209	0.000832755	0.00122366	0.00106912	0.000950936
615	0.000898034	0.00121622	0.000970761	0.00136167	0.00120712	0.00108894
614.5	0.00121604	0.00153422	0.00138877	0.00127968	0.00132513	0.00110695
614	0.000634046	0.000552227	0.000606773	0.000597682	0.000443137	0.000624955
613.5	0.000632052	0.000550234	0.00040478	0.000495689	0.000641143	0.000522961
613	0.000870059	0.000788241	0.000742786	0.000833695	0.00067915	0.000760968
612.5	0.000688065	0.000606247	0.000860793	0.000851702	0.000797156	0.000678974
612	0.000906072	0.000824254	0.000778799	0.000569708	0.000815163	0.000796981
611.5	0.000604079	0.000722261	0.000776806	0.000867715	0.00071317	0.000594988
611	0.00108208	0.00110027	0.000954812	0.00114572	0.000991176	0.000972994
610.5	0.00108009	0.00119827	0.000952819	0.00104373	0.00108918	0.001071
610	0.0012181	0.00123628	0.00119083	0.00138173	0.00112719	0.00110901
609.5	0.0012361	0.00105429	0.00100883	0.00109974	0.0010452	0.00112701
609	0.00145411	0.00147229	0.00122684	0.00111775	0.0014632	0.00144502
608.5	0.00101212	0.0011303	0.00108485	0.00127575	0.00112121	0.00100303
608	0.000910125	0.00102831	0.000782852	0.00107376	0.000819216	0.000801034
607.5	0.00104813	0.00116631	0.00112086	0.00111177	0.000857222	0.00113904
607	0.00120614	0.00122432	0.00127887	0.00136977	0.00111523	0.00129705
606.5	0.000904145	0.00112233	0.000876872	0.00106778	0.00111324	0.000995054
606	0.00112215	0.00114033	0.000994878	0.000985788	0.00113124	0.00101306
605.5	0.00124016	0.00105834	0.00121289	0.00130379	0.00104925	0.00113107
605	0.00135816	0.00117635	0.00113089	0.0012218	0.00106726	0.00114907
604.5	0.00115617	0.00137435	0.0011289	0.00121981	0.00106526	0.00114708
604	0.00103418	0.00095236	0.000906905	0.00119781	0.000743269	0.000825087
603.5	0.00127218	0.00119037	0.00104491	0.00103582	0.00128128	0.000863094
603	0.00107019	0.000988373	0.00114292	0.000933828	0.000979282	0.0009611
602.5	0.0012082	0.00112638	0.00108093	0.00127183	0.000917289	0.000999107
602	0.000766205	0.000684387	0.000638932	0.000629841	0.000575296	0.000457114
601.5	0.000824211	0.000842393	0.000996938	0.000987847	0.0010333	0.00091512
601	0.00116222	0.000980399	0.000834945	0.00112585	0.000971308	0.00105313
600.5	0.000940225	0.000958406	0.000812952	0.000803861	0.000849315	0.000931134
600	0.00107823	0.00109641	0.00125096	0.00114187	0.00108732	0.00126914
599.5	0.00117624	0.00109442	0.000948965	0.00123987	0.000985329	0.000967147
599	0.00141424	0.00143243	0.00118697	0.00127788	0.00132334	0.00110515
598.5	0.00121225	0.00133043	0.00138498	0.00107589	0.00132134	0.00110316
598	0.00111026	0.00112844	0.00108298	0.000973894	0.000919349	0.00100117
597.5	0.00114826	0.00106645	0.00102099	0.0010119	0.00115736	0.00103917
597	0.00146627	0.00118445	0.001139	0.00122991	0.00107536	0.00105718
596.5	0.000964277	0.000882459	0.000937005	0.00112791	0.000973368	0.000855187
596	0.00104228	0.000760466	0.000715012	0.000805921	0.000851375	0.000833194
595.5	0.00106029	0.000778473	0.000733018	0.000823927	0.000769382	0.0007512
595	0.0010983	0.000916479	0.000971025	0.00106193	0.000907388	0.000989207
594.5	0.0010963	0.00101449	0.00106903	0.000959941	0.000905395	0.000887213
594	0.00101431	0.000932493	0.000987038	0.00107795	0.000823402	0.00100522
593.5	0.00135232	0.0010705	0.00132504	0.00131595	0.00106141	0.000943226
593	0.00135032	0.00106851	0.00112305	0.00121396	0.00115941	0.00104123
592.5	0.00128833	0.00130651	0.00136106	0.00135197	0.00129742	0.00107924
592	0.00162634	0.00134452	0.00119906	0.00128997	0.00143543	0.00131725
591.5	0.00142434	0.00134253	0.00139707	0.00118798	0.00153343	0.00121525
591	0.00110235	0.00112053	0.00107508	0.00116599	0.000911442	0.00099326
590.5	0.00132036	0.00103854	0.00109308	0.00138399	0.00112945	0.000711266
590	0.00119836	0.00101654	0.000771089	0.001062	0.00100745	0.000689271
589.5	0.00125637	0.000974552	0.0012291	0.00112001	0.00126546	0.00124728
589	0.00179438	0.00131256	0.0014671	0.00125801	0.00140347	0.00128529
588.5	0.00149238	0.00121057	0.00126511	0.00135602	0.00120147	0.00118329
588	0.00139039	0.00090857	0.00116312	0.00115402	0.00109948	0.000981297
587.5	0.0012884	0.00100658	0.00106112	0.000852031	0.00119749	0.000979304
587	0.0015464	0.00136459	0.00131913	0.00131004	0.00135549	0.00143731
586.5	0.00152441	0.00094259	0.00109714	0.00108804	0.000933499	0.000915317
586	0.00114241	0.000960597	0.00121514	0.000806051	0.000951506	0.000733324
585.5	0.00104042	0.000858603	0.000913149	0.000804058	0.000949513	0.000731331
585	0.00143843	0.00085661	0.000811156	0.000802065	0.00104752	0.000929337
584.5	0.00135643	0.00107462	0.00112916	0.000920071	0.00126553	0.000947344
584	0.00159444	0.00111262	0.00146717	0.00125808	0.00130353	0.00108535
583.5	0.00183245	0.00125063	0.00150518	0.00139608	0.00134154	0.00122336
583	0.00133045	0.00124864	0.00120318	0.000994091	0.00123955	0.00112136
582.5	0.00130846	0.000826643	0.000781189	0.000872098	0.000917552	0.000899371
582	0.00108647	0.00060465	0.000759196	0.000550105	0.000695559	0.000577378
581.5	0.00136447	0.00108266	0.0012372	0.00102811	0.00117357	0.000855384
581	0.00146248	0.000880663	0.000935209	0.000726118	0.000971572	0.00085339
580.5	0.00146049	0.00087867	0.00123322	0.000724125	0.00106958	0.000651397
580	0.00171849	0.00113668	0.00119122	0.00118213	0.00152759	0.000909403
579.5	0.0015965	0.000814683	0.00126923	0.00116014	0.00120559	0.00108741
579	0.00161451	0.00123269	0.00148724	0.00107814	0.0013236	0.000905417
578.5	0.00147252	0.000890697	0.00124524	0.000736152	0.000981606	0.000863424
578	0.00173052	0.000948703	0.00140325	0.00109416	0.00123961	0.00112143
577.5	0.00154853	0.00116671	0.00142126	0.00101216	0.00135762	0.00103944
577	0.00154653	0.00106472	0.00131926	0.000910171	0.00115563	0.00103744
576.5	0.00188454	0.00120272	0.00135727	0.000948178	0.00119363	0.00117545
576	0.00192255	0.00134073	0.00159527	0.000986184	0.00133164	0.00111346
575.5	0.00204055	0.00135874	0.00171328	0.00110419	0.00154965	0.00133146
575	0.00161856	0.00113674	0.00159129	0.0010822	0.00142765	0.00100947
574.5	0.00205657	0.00127475	0.00162929	0.0011202	0.00156566	0.00104748
574	0.00187457	0.00129276	0.0015473	0.00123821	0.00158367	0.00136548
573.5	0.00171258	0.000730763	0.00128531	0.000676218	0.00122167	0.000803491
573	0.00197059	0.00108877	0.00164332	0.00113422	0.00147968	0.000861497
572.5	0.00174859	0.000866777	0.00122132	0.000912231	0.00125769	0.000839504
572	0.0017666	0.000884783	0.00133933	0.000930238	0.00127569	0.00075751
571.5	0.00210461	0.00102279	0.00157733	0.00106824	0.0016137	0.000995517
571	0.00222261	0.000940796	0.00159534	0.000986251	0.00153171	0.000913523
570.5	0.00224062	0.0011588	0.00171335	0.00130426	0.00174971	0.00103153
570	0.00225863	0.00117681	0.00183135	0.00112226	0.00196772	0.00104954
569.5	0.00227663	0.000994816	0.00174936	0.00124027	0.00158573	0.00126754
569	0.00225464	0.00107282	0.00172737	0.00101828	0.00136373	0.000745548
568.5	0.00239265	0.00141083	0.00186537	0.00115628	0.00170174	0.000983557
568	0.00239065	0.00100883	0.00176338	0.00115429	0.00189974	0.00118156
567.5	0.00272866	0.00114684	0.00200139	0.0010923	0.00213775	0.00111957
567	0.00230667	0.000924847	0.00177939	0.000770302	0.00171576	0.000797575
566.5	0.00252467	0.000942854	0.0018974	0.00108831	0.00173376	0.000715581
566	0.00268268	0.00130086	0.00215541	0.00124632	0.00209177	0.00097359
565.5	0.00280069	0.00121887	0.00217341	0.00126432	0.00240978	0.0012916
565	0.00287869	0.00119687	0.00225142	0.00124233	0.00218778	0.0012696
564.5	0.0028967	0.00151488	0.00246943	0.00106033	0.00230579	0.00128761
564	0.00311471	0.00143289	0.00238743	0.00147834	0.0024238	0.00140561
563.5	0.00343271	0.00155089	0.00250544	0.00149635	0.0024418	0.00172362
563	0.00321072	0.0012289	0.00238345	0.000974355	0.00241981	0.00120163
562.5	0.00322873	0.00124691	0.00230145	0.00119236	0.00243782	0.00101963
562	0.00338673	0.00130491	0.00265946	0.00145037	0.00249582	0.00137764
561.5	0.00340474	0.00142292	0.00267747	0.00126837	0.00261383	0.00119565
561	0.00348275	0.00120093	0.00255547	0.00114638	0.00259184	0.00117365
560.5	0.00328075	0.00109893	0.00265348	0.00114439	0.00258984	0.00117166
560	0.00371876	0.00143694	0.00279149	0.00118239	0.00272785	0.00120967
559.5	0.00405676	0.00137495	0.00302949	0.0014204	0.00276586	0.00144767
559	0.00387477	0.00139295	0.0031475	0.00143841	0.00298386	0.00136568
558.5	0.00387278	0.00129096	0.00294551	0.00113641	0.00298187	0.00116369
558	0.00421078	0.00142897	0.00328351	0.00137442	0.00321988	0.00130169
557.5	0.00418879	0.00120697	0.00316152	0.00135243	0.00279788	0.0011797
557	0.0042868	0.00130498	0.00325953	0.00125043	0.00309589	0.00117771
556.5	0.0047448	0.00156299	0.00361753	0.00150844	0.0036539	0.00163571
556	0.00462281	0.00144099	0.00349554	0.00138645	0.0033319	0.00131372
555.5	0.00452082	0.001239	0.00349355	0.00128445	0.00332991	0.00111173
555	0.00439883	0.00111701	0.00357155	0.00116246	0.00320792	0.00108973
554.5	0.00463683	0.00125501	0.00370956	0.00120047	0.00334592	0.00112774
554	0.00495484	0.00117302	0.00382757	0.00111847	0.00366393	0.00114575
553.5	0.00485284	0.000971027	0.00392557	0.00111648	0.00366194	0.00114375
553	0.00527085	0.00138903	0.00394358	0.00123449	0.00377994	0.00106176
552.5	0.00534886	0.00086704	0.00392159	0.00101249	0.00365795	0.00113977
552	0.00528686	0.00110505	0.00445959	0.0013505	0.00389596	0.00127777
551.5	0.00580487	0.00122305	0.0044776	0.00136851	0.00431396	0.000995781
551	0.00614288	0.00156106	0.00461561	0.00140651	0.00465197	0.00143379
550.5	0.00626088	0.00157907	0.00493361	0.00162452	0.00446998	0.00155179
550	0.00635889	0.00127707	0.00483162	0.00122253	0.00446798	0.0014498
549.5	0.0066969	0.00151508	0.00506963	0.00156053	0.00500599	0.00148781
549	0.0067949	0.00171309	0.00536763	0.00155854	0.005004	0.00158581
548.5	0.00691291	0.00163109	0.00528564	0.00147655	0.005222	0.00150382
548	0.00711092	0.0014291	0.00548365	0.00137455	0.00522001	0.00170183
547.5	0.00754892	0.00176711	0.00582165	0.00151256	0.00545802	0.00153983
547	0.00742693	0.00144511	0.00559966	0.00149057	0.00553602	0.00121784
546.5	0.00774494	0.00156312	0.00591766	0.00160857	0.00565403	0.00153584
546	0.00794294	0.00146112	0.00601567	0.00160658	0.00555203	0.00133385
545.5	0.00794095	0.00145913	0.00601368	0.00130459	0.00575004	0.00123186
545	0.00827896	0.00159714	0.00655168	0.00154259	0.00608805	0.00166986
544.5	0.00861696	0.00183514	0.00658969	0.0015806	0.00652605	0.00180787
544	0.00885497	0.00167315	0.0068277	0.00161861	0.00676406	0.00174588
543.5	0.00903298	0.00165116	0.0070057	0.00149661	0.00644207	0.00172388
543	0.00925098	0.00186916	0.00732371	0.00161462	0.00696007	0.00154189
542.5	0.00966899	0.00168717	0.00754172	0.00173263	0.00707808	0.0017599
542	0.009867	0.00158518	0.00753972	0.00183063	0.00737609	0.0017579
541.5	0.009865	0.00168318	0.00783773	0.00172864	0.00747409	0.00165591
541	0.010143	0.00156119	0.00781574	0.00150665	0.0072521	0.00153392
540.5	0.010701	0.0018192	0.00827374	0.00186465	0.00791011	0.00189192
540	0.010599	0.0017172	0.00817175	0.00166266	0.00790811	0.00168993
539.5	0.011217	0.00173521	0.00868976	0.00178067	0.00832612	0.00170794
539	0.011415	0.00173322	0.00868776	0.00157867	0.00832413	0.00160594
538.5	0.011453	0.00167122	0.00892577	0.00161668	0.00856213	0.00174395
538	0.012071	0.00148923	0.00924378	0.00163469	0.00888014	0.00186196
537.5	0.0120691	0.00148724	0.00934178	0.00183269	0.00907815	0.00165996
537	0.0126071	0.00192524	0.00957979	0.0018707	0.00921615	0.00169797
536.5	0.0130051	0.00182325	0.0100778	0.00186871	0.00981416	0.00189598
536	0.0122831	0.00100126	0.0094558	0.00124671	0.00859217	0.000873984
535.5	0.0129211	0.00133926	0.00989381	0.00158472	0.00933017	0.00101199
535	0.0133191	0.00103727	0.0103918	0.00128272	0.00952818	0.00141
534.5	0.0138571	0.00137528	0.0107298	0.00172073	0.00986618	0.001648
534	0.0141551	0.00147328	0.0108278	0.00171874	0.0100642	0.00134601
533.5	0.0146731	0.00159129	0.0114458	0.00173674	0.0105822	0.00166402
533	0.0152111	0.0019293	0.0120838	0.00197475	0.0111202	0.00190202
532.5	0.0155291	0.0020473	0.0119018	0.00209276	0.0112382	0.00172003
532	0.0158271	0.00164531	0.0124999	0.00189076	0.0115362	0.00181804
531.5	0.0161251	0.00174332	0.0123979	0.00188877	0.0116342	0.00161604
531	0.0167631	0.00178132	0.0127359	0.00182678	0.0119722	0.00195405
530.5	0.0167211	0.00143933	0.0128939	0.00168478	0.0122302	0.00171206
530	0.0176792	0.00189734	0.0137519	0.00194279	0.0125882	0.00187006
529.5	0.0178772	0.00189534	0.0137499	0.0020408	0.0127863	0.00166807
529	0.0182752	0.00179335	0.0141479	0.0020388	0.0132843	0.00206608
528.5	0.0189932	0.00191136	0.0145659	0.00205681	0.0136023	0.00188408
528	0.0196512	0.00236936	0.0152239	0.00241482	0.0142603	0.00234209
527.5	0.0196292	0.00204737	0.0154019	0.00239282	0.0144383	0.0023201
527	0.0198072	0.00202538	0.0153799	0.00207083	0.0142163	0.0018981
526.5	0.0204452	0.00196338	0.0161179	0.00210884	0.0149543	0.00203611
526	0.0208432	0.00216139	0.0164159	0.00220684	0.0151523	0.00203412
525.5	0.0214612	0.0021794	0.0166339	0.00222485	0.0154703	0.00205212
525	0.0220592	0.0021774	0.0171319	0.00232286	0.0158683	0.00225013
524.5	0.0225972	0.00241541	0.01767	0.00256086	0.0163063	0.00228814
524	0.0231152	0.00233342	0.017788	0.00237887	0.0167243	0.00220614
523.5	0.0236532	0.00257142	0.018426	0.00241688	0.0172623	0.00254415
523	0.0239312	0.00234943	0.018504	0.00249488	0.0171403	0.00232216
522.5	0.0244493	0.00226744	0.019122	0.00261289	0.0176583	0.00244016
522	0.0250473	0.00226544	0.01942	0.0023109	0.0181564	0.00243817
521.5	0.0253253	0.00204345	0.019498	0.0022889	0.0182344	0.00201618
521	0.0256033	0.00182145	0.019676	0.00206691	0.0183124	0.00189418
520.5	0.0263413	0.00195946	0.020214	0.00220492	0.0189504	0.00223219
520	0.0267593	0.00227747	0.020632	0.00252292	0.0191684	0.00225019
519.5	0.0275973	0.00231548	0.02127	0.00236093	0.0200064	0.0023882
519	0.0280953	0.00221348	0.021968	0.00235893	0.0203044	0.00238621
518.5	0.0288733	0.00269149	0.022546	0.00293694	0.0208824	0.00276422
518	0.0294713	0.0027895	0.022944	0.00283495	0.0213804	0.00256222
517.5	0.0294293	0.0025475	0.023102	0.00259295	0.0215384	0.00262023
517	0.0304473	0.00276551	0.0235201	0.00291096	0.0217564	0.00273823
516.5	0.0312853	0.00280351	0.0240581	0.00294897	0.0224944	0.00297624
516	0.0314033	0.00302152	0.0244761	0.00306697	0.0228124	0.00289425
515.5	0.0318213	0.00303953	0.0247941	0.00318498	0.0229304	0.00281225
515	0.0322994	0.00261753	0.0250721	0.00266299	0.0234084	0.00259026
514.5	0.0329174	0.00283554	0.0253901	0.00308099	0.0240264	0.00300827
514	0.0335354	0.00285355	0.0260081	0.003299	0.0242445	0.00292627
513.5	0.0338134	0.00273155	0.0262861	0.00287701	0.0244225	0.00270428
513	0.0343314	0.00304956	0.0264041	0.00299501	0.0249405	0.00302229
512.5	0.0352894	0.00310757	0.0275621	0.00315302	0.0253985	0.00318029
512	0.0353674	0.00288557	0.0277401	0.00323103	0.0259765	0.0033583
511.5	0.0361854	0.00330358	0.0281581	0.00344903	0.0263945	0.00327631
511	0.0369034	0.00332159	0.0284761	0.00336704	0.0266125	0.00329431
510.5	0.0371814	0.00299959	0.0287541	0.00304505	0.0269905	0.00327232
510	0.0378994	0.0032176	0.0292721	0.00336305	0.0274085	0.00319033
509.5	0.0381774	0.00319561	0.0296502	0.00334106	0.0276865	0.00306833
509	0.0385954	0.00331361	0.0299682	0.00345907	0.0283045	0.00318634
508.5	0.0395534	0.00357162	0.0306262	0.00361707	0.0285625	0.00354435
508	0.0397314	0.00314963	0.0310042	0.00339508	0.0289405	0.00292235
507.5	0.0401095	0.00302763	0.0310822	0.00327309	0.0292185	0.00320036
507	0.0410675	0.00338564	0.0318402	0.00373109	0.0297765	0.00325837
506.5	0.0411255	0.00294365	0.0320982	0.0030891	0.0298346	0.00321637
506	0.0419435	0.00316165	0.0323162	0.00340711	0.0303526	0.00333438
505.5	0.0423415	0.00325966	0.0328142	0.00340511	0.0305506	0.00293239
505	0.0428595	0.00337767	0.0334322	0.00342312	0.0311686	0.00325039
504.5	0.0438175	0.00373567	0.0338902	0.00408113	0.0319266	0.0038084
504	0.0442355	0.00375368	0.0344082	0.00399913	0.0321446	0.00392641
503.5	0.0447135	0.00363169	0.0347862	0.00367714	0.0327226	0.00370441
503	0.0454315	0.00364969	0.0351042	0.00399515	0.0330406	0.00362242
502.5	0.0458895	0.0040077	0.0357622	0.00435315	0.0335986	0.00398043
502	0.0463475	0.00366571	0.0359203	0.00391116	0.0336566	0.00373843
501.5	0.0466655	0.00388371	0.0362383	0.00392917	0.0341746	0.00385644
501	0.0472235	0.00414172	0.0369963	0.00428717	0.0346326	0.00391445
500.5	0.0476815	0.00379973	0.0368543	0.00394518	0.0347906	0.00397245
500	0.0481195	0.00403773	0.0376923	0.00448319	0.0353286	0.00411046
499.5	0.0489376	0.00395574	0.0381103	0.00450119	0.0354466	0.00412847
499	0.0492556	0.00407374	0.0382283	0.0045192	0.0359647	0.00434647
498.5	0.0494536	0.00447175	0.0387263	0.00461721	0.0362627	0.00444448
498	0.0503716	0.00428976	0.0393443	0.00453521	0.0368807	0.00446249
497.5	0.0505896	0.00460776	0.0395623	0.00465322	0.0372987	0.00468049
497	0.0507876	0.00460577	0.0396603	0.00465123	0.0373967	0.0043785
496.5	0.0514056	0.00452378	0.0398783	0.00426923	0.0376147	0.00439651
496	0.0518036	0.00432178	0.0400763	0.00456724	0.0380127	0.00469451
495.5	0.0517816	0.00429979	0.0405543	0.00474525	0.0378907	0.00427252
495	0.0523996	0.0042178	0.0407723	0.00446325	0.0384087	0.00429053
494.5	0.0526776	0.00449581	0.0411504	0.00464126	0.0385867	0.00466853
494	0.0534156	0.00463381	0.0416884	0.00497927	0.0392247	0.00470654
493.5	0.0536336	0.00475182	0.0420064	0.00509727	0.0394427	0.00482455
493	0.0540516	0.00496982	0.0424244	0.00501528	0.0397607	0.00484255
492.5	0.0541496	0.00486783	0.0425224	0.00481329	0.0398587	0.00494056
492	0.0546877	0.00480584	0.0427604	0.00495129	0.0402967	0.00507857
491.5	0.0551057	0.00502384	0.0429784	0.0052693	0.0407148	0.00529657
491	0.0555637	0.00528185	0.0436364	0.00542731	0.0410728	0.00545458
490.5	0.0556217	0.00493986	0.0434944	0.00508531	0.0410308	0.00511259
490	0.0559197	0.00513786	0.0438924	0.00518332	0.0412288	0.00521059
489.5	0.0560177	0.00473587	0.0437904	0.00518132	0.0413268	0.0051086
489	0.0565557	0.00507388	0.0445284	0.00561933	0.0417648	0.00534661
488.5	0.0568737	0.00529188	0.0444464	0.00563734	0.0422828	0.00526461
488	0.0573117	0.00532989	0.0447844	0.00567535	0.0424208	0.00570262
487.5	0.0572897	0.0051079	0.0449624	0.00555335	0.0425988	0.00558062
487	0.0575277	0.0055459	0.0455005	0.00599136	0.0428368	0.00591863
486.5	0.0579257	0.00564391	0.0452985	0.00578936	0.0428348	0.00581664
486	0.0582237	0.00564192	0.0455965	0.00578737	0.0431328	0.00581464
485.5	0.0580617	0.00577992	0.0460345	0.00612538	0.0433708	0.00605265
485	0.0582397	0.00555793	0.0459125	0.00570338	0.0431488	0.00583066
484.5	0.0584178	0.00543594	0.0457905	0.00588139	0.0433268	0.00590866
484	0.0586558	0.00567394	0.0462285	0.0062194	0.0437649	0.00594667
483.5	0.0589338	0.00525195	0.0461065	0.0057974	0.0435429	0.00602468
483	0.0589718	0.00568996	0.0464445	0.00613541	0.0438809	0.00626268
482.5	0.0588898	0.00580796	0.0464625	0.00615342	0.0437989	0.00598069
482	0.0592078	0.00612597	0.0464805	0.00617142	0.0441169	0.0061987
481.5	0.0590858	0.00580398	0.0466585	0.00614943	0.0440949	0.0061767
481	0.0590838	0.00560198	0.0464565	0.00594744	0.0438929	0.00597471
480.5	0.0591218	0.00593999	0.0468945	0.00618544	0.0442309	0.00631272
480	0.0591198	0.006038	0.0469925	0.00628345	0.0442289	0.00611072
479.5	0.0594378	0.006056	0.0470105	0.00650146	0.0445469	0.00642873
479	0.0593158	0.00603401	0.0469886	0.00627946	0.0445249	0.00630674
478.5	0.0597738	0.00649202	0.0475466	0.00663747	0.0447829	0.00666474
478	0.0598718	0.00619002	0.0474446	0.00663548	0.0445809	0.00666275
477.5	0.0592498	0.00606803	0.0471226	0.00651348	0.0446589	0.00674076
477	0.0592479	0.00606603	0.0470206	0.00661149	0.0447569	0.00643876
476.5	0.0597059	0.00622404	0.0472786	0.0065695	0.044715	0.00669677
476	0.0594239	0.00654205	0.0471966	0.0065875	0.044733	0.00681478
475.5	0.0591819	0.00610005	0.0468546	0.00644551	0.044391	0.00647278
475	0.0592199	0.00593806	0.0469926	0.00668352	0.044429	0.00651079
474.5	0.0593379	0.00625607	0.0472106	0.00670152	0.044847	0.00672879
474	0.0594359	0.00635407	0.0470086	0.00669953	0.044645	0.0066268
473.5	0.0591339	0.00625208	0.0471066	0.00659754	0.044443	0.00692481
473	0.0589319	0.00635009	0.0470046	0.00689554	0.044641	0.00692282
472.5	0.0590499	0.00646809	0.0469226	0.00681355	0.044359	0.00674082
472	0.0587679	0.0064861	0.0470406	0.00693156	0.044677	0.00685883
471.5	0.0586659	0.00648411	0.0466387	0.00672956	0.044375	0.00705684
471	0.0584839	0.00640211	0.0466567	0.00674757	0.044093	0.00687484
470.5	0.0584019	0.00612012	0.0465747	0.00676558	0.044011	0.00689285
470	0.0583199	0.00653813	0.0466927	0.00688358	0.044129	0.00681085
469.5	0.057918	0.00633613	0.0463907	0.00648159	0.043827	0.00690886
469	0.057616	0.00623414	0.0461887	0.0064796	0.0437251	0.00690687
468.5	0.057954	0.00647215	0.0460267	0.0069176	0.0438631	0.00704487
468	0.057332	0.00635015	0.0458047	0.00689561	0.0434411	0.00692288
467.5	0.05743	0.00654816	0.0459027	0.00679362	0.0430391	0.00712089
467	0.057028	0.00664617	0.0455007	0.00669162	0.0433371	0.0069189
466.5	0.056646	0.00636417	0.0455187	0.00680963	0.0432551	0.0068369
466	0.056944	0.00696218	0.0459167	0.00730764	0.0435531	0.00763491
465.5	0.056762	0.00708019	0.0456347	0.00752564	0.0432711	0.00765291
465	0.05684	0.00685819	0.0453127	0.00730365	0.0429491	0.00753092
464.5	0.056458	0.0069762	0.0454307	0.00732166	0.0429671	0.00754893
464	0.055836	0.00685421	0.0451088	0.00729966	0.0429451	0.00732694
463.5	0.055754	0.00707221	0.0450268	0.00761767	0.0424631	0.00744494
463	0.055332	0.00685022	0.0444048	0.00719567	0.0424411	0.00732295
462.5	0.05465	0.00676823	0.0442228	0.00711368	0.0421591	0.00714095
462	0.0551881	0.00690623	0.0444608	0.00725169	0.0421971	0.00747896
461.5	0.0548061	0.00712424	0.0441788	0.0075697	0.0421152	0.00759697
461	0.0545041	0.00692225	0.0438768	0.0073677	0.0419132	0.00729497
460.5	0.0542021	0.00682025	0.0437748	0.00746571	0.0413112	0.00729298
460	0.0540401	0.00715826	0.0436128	0.00760371	0.0415492	0.00753099
459.5	0.0538381	0.00725627	0.0435108	0.00750172	0.0413472	0.00752899
459	0.0533361	0.00725427	0.0431088	0.00749973	0.0408452	0.007827
458.5	0.0531341	0.00735228	0.0431068	0.00769773	0.0408432	0.00782501
458	0.0530321	0.00705029	0.0429048	0.00769574	0.0407412	0.00782301
457.5	0.0523101	0.00722829	0.0425828	0.00737375	0.0404192	0.00790102
457	0.0523681	0.0076863	0.0424408	0.00773175	0.0403772	0.00765903
456.5	0.0519861	0.00730431	0.0421589	0.00784976	0.0398952	0.00777703
456	0.0509441	0.00676231	0.0411169	0.00750777	0.0392532	0.00753504
455.5	0.0507621	0.00698032	0.0411349	0.00732577	0.0393712	0.00755305
455	0.0505801	0.00699833	0.0411529	0.00734378	0.0389892	0.00787105
454.5	0.0502182	0.00743633	0.0408909	0.00778179	0.0392272	0.00790906
454	0.0502362	0.00735434	0.0412089	0.00799979	0.0389452	0.00802707
453.5	0.0499142	0.00703235	0.0406869	0.0077778	0.0385233	0.00790507
453	0.0496322	0.00735035	0.0402049	0.00789581	0.0382413	0.00822308
452.5	0.0497102	0.00802836	0.0405829	0.00837381	0.0388193	0.00840109
452	0.0486082	0.00732636	0.0396809	0.00777182	0.0378173	0.00789909
451.5	0.0482062	0.00732437	0.0391789	0.00746983	0.0375153	0.0079971
451	0.0476242	0.00724238	0.0388969	0.00788783	0.0371333	0.0078151
450.5	0.0475622	0.00748038	0.0389349	0.00792584	0.0371713	0.00805311
450	0.0472802	0.00759839	0.0388529	0.00804385	0.0369893	0.00827112
449.5	0.0471182	0.0076364	0.0383909	0.00818185	0.0369273	0.00840913
449	0.0469362	0.00785441	0.038209	0.00829986	0.0365453	0.00842713
448.5	0.0465342	0.00815241	0.038207	0.00809786	0.0363433	0.00832514
448	0.0455922	0.00771042	0.037665	0.00815587	0.0358013	0.00828314
447.5	0.0455102	0.00772842	0.037083	0.00807388	0.0357193	0.00830115
447	0.0451282	0.00764643	0.037201	0.00809189	0.0354373	0.00821916
446.5	0.0447863	0.00790444	0.037259	0.00814989	0.0352953	0.00837716
446	0.0445843	0.00780244	0.036657	0.0082479	0.0345934	0.00867517
445.5	0.0438823	0.00790045	0.036555	0.00824591	0.0348914	0.00857318
445	0.0436803	0.00769846	0.036053	0.00834391	0.0343894	0.00877119
444.5	0.0434183	0.00813646	0.035791	0.00828192	0.0343274	0.00870919
444	0.0426563	0.00787447	0.035229	0.00811993	0.0337654	0.0083472
443.5	0.0424743	0.00789248	0.035147	0.00823793	0.0332834	0.00886521
443	0.0419723	0.00789049	0.034845	0.00823594	0.0330814	0.00846321
442.5	0.0416103	0.00802849	0.034483	0.00847395	0.0331194	0.00850122
442	0.0412883	0.0077065	0.034161	0.00795195	0.0324974	0.00847923
441.5	0.0410263	0.00814451	0.0338991	0.00828996	0.0322354	0.00891723
441	0.0407843	0.00840251	0.0342571	0.00864797	0.0325934	0.00917524
440.5	0.0405623	0.00828052	0.0335351	0.00862597	0.0322714	0.00935325
440	0.0399603	0.00857853	0.0335331	0.00882398	0.0318694	0.00905125
439.5	0.0397784	0.00869653	0.0331511	0.00894199	0.0317874	0.00916926
439	0.0393964	0.00871454	0.0327691	0.00905999	0.0315054	0.00938727
438.5	0.0389944	0.00841255	0.0325671	0.009258	0.0313035	0.00918527
438	0.0384724	0.00849055	0.0319451	0.00903601	0.0306815	0.00926328
437.5	0.0379704	0.00848856	0.0314431	0.00873401	0.0305795	0.00916128
437	0.0378284	0.00874656	0.0316011	0.00909202	0.0303375	0.00931929
436.5	0.0374664	0.00868457	0.0315391	0.00933003	0.0302755	0.0096573
436	0.0366444	0.00876258	0.0310171	0.00900803	0.0294535	0.00943531
435.5	0.0364824	0.00910058	0.0308551	0.00934604	0.0294915	0.00967331
435	0.0359604	0.00857859	0.0303331	0.00922404	0.0291695	0.00945132
434.5	0.0359984	0.0089166	0.0304711	0.00936205	0.0292075	0.00978933
434	0.0352364	0.0090546	0.0298091	0.00920006	0.0284455	0.00942733
433.5	0.0353744	0.00919261	0.0296472	0.00943806	0.0286835	0.0100653
433	0.0348924	0.00931062	0.0296652	0.00945607	0.0281015	0.0101833
432.5	0.0343704	0.00918862	0.0291432	0.00963408	0.0279795	0.00976135
432	0.0340884	0.00920663	0.0287612	0.00965209	0.0278975	0.00997936
431.5	0.0338465	0.00956464	0.0288192	0.0100101	0.0276555	0.0105374
431	0.0333445	0.00976264	0.0284172	0.0099081	0.0272536	0.0102354
430.5	0.0328225	0.00914065	0.0278952	0.0095861	0.0269316	0.0101134
430	0.0327605	0.00967866	0.0277332	0.00982411	0.0268696	0.0104514
429.5	0.0320585	0.00967666	0.0276312	0.0102221	0.0266676	0.0100494
429	0.0320765	0.00989467	0.0275492	0.0101401	0.0263856	0.0107674
428.5	0.0317945	0.0101127	0.0271672	0.0105581	0.0261036	0.0106854
428	0.0314125	0.0101307	0.0267852	0.0105761	0.0262216	0.0108034
427.5	0.0312305	0.0101487	0.0270032	0.0106941	0.0259396	0.0111214
427	0.0309485	0.0105667	0.0265212	0.0109121	0.0258576	0.0111394
426.5	0.0306265	0.0105447	0.0262992	0.0107902	0.0253356	0.0110174
426	0.0304445	0.0105627	0.0262173	0.0108082	0.0253536	0.0112354
425.5	0.0296425	0.0111607	0.0257153	0.0112062	0.0249516	0.0112334
425	0.0297405	0.0111587	0.0255133	0.0111042	0.0248496	0.0117314
424.5	0.0291185	0.0107367	0.0253913	0.0109822	0.0243276	0.0112095
424	0.0287366	0.0108547	0.0250093	0.0112002	0.0241456	0.0112275
423.5	0.0286346	0.0109527	0.0248073	0.0110982	0.0236437	0.0114255
423	0.0281526	0.0107708	0.0242253	0.0116162	0.0236617	0.0117435
422.5	0.0273506	0.0111688	0.0240233	0.0115142	0.0230597	0.0115415
422	0.0276886	0.0113068	0.0239613	0.0114522	0.0231977	0.0115795
421.5	0.0273066	0.0116248	0.0237793	0.0116702	0.0229157	0.0119975
421	0.0267446	0.0113628	0.0231173	0.0115082	0.0224537	0.0118355
420.5	0.0261826	0.0117008	0.0231553	0.0116462	0.0223917	0.0123735
420	0.0262806	0.0116988	0.0227533	0.0120442	0.0224897	0.0121715
419.5	0.0263186	0.0121368	0.0229913	0.0122822	0.0223277	0.0128095
419	0.0257166	0.0121348	0.0228893	0.0123803	0.0221257	0.0129075
418.5	0.0254346	0.0128528	0.0227074	0.0127983	0.0218437	0.0129255
418	0.0256926	0.0132108	0.0229654	0.0132563	0.0223017	0.0133835
417.5	0.0251706	0.0130888	0.0224434	0.0133343	0.0220797	0.0133615
417	0.0245486	0.0128668	0.0221214	0.0133123	0.0214577	0.0133396
416.5	0.0242867	0.0134048	0.0218594	0.0134503	0.0212957	0.0137776
416	0.0243847	0.0133028	0.0215574	0.0132483	0.0214937	0.0137756
415.5	0.0243427	0.0140608	0.0215154	0.0144063	0.0214518	0.0142336
415	0.0236007	0.0140189	0.0215734	0.0139643	0.0209098	0.0142916
414.5	0.0237387	0.0144569	0.0213114	0.0142023	0.0210478	0.0142296
414	0.0235767	0.0147949	0.0216494	0.0146403	0.0206858	0.0146676
413.5	0.0229747	0.0147929	0.0206474	0.0146383	0.0204838	0.0148656
413	0.0228927	0.0148109	0.0208654	0.0146563	0.0205018	0.0150836
412.5	0.0227307	0.0154489	0.0208034	0.0151943	0.0203398	0.0151216
412	0.0221887	0.0151069	0.0202614	0.0150523	0.0196978	0.0150796
411.5	0.0223867	0.0156049	0.0205594	0.0157504	0.0204958	0.0161776
411	0.0222647	0.0158829	0.0205375	0.0159284	0.0202738	0.0159556
410.5	0.0217627	0.0162809	0.0201355	0.0162264	0.0199718	0.0160536
410	0.0219007	0.0166189	0.0202735	0.0165644	0.0201098	0.0162916
409.5	0.0215987	0.0168169	0.0202715	0.0165624	0.0200078	0.0166897
409	0.0215168	0.0170349	0.0200895	0.0168804	0.0197258	0.0172077
408.5	0.0205548	0.0167729	0.0195275	0.0167184	0.0194639	0.0167457
408	0.0208128	0.0176309	0.0196855	0.0173764	0.0197219	0.0175037
407.5	0.0207108	0.017729	0.0193835	0.0170744	0.0191199	0.0176017
407	0.0207888	0.018107	0.0194615	0.0179524	0.0194979	0.0178797
406.5	0.0200268	0.017945	0.0189995	0.0174904	0.0188359	0.0178177
406	0.0203248	0.018943	0.0191975	0.0183884	0.0194339	0.0185157
405.5	0.0197828	0.018401	0.0192555	0.0185464	0.0188919	0.0183737
405	0.0196808	0.018899	0.0186535	0.0187444	0.0185899	0.0187717
404.5	0.0188388	0.018857	0.0181115	0.0183024	0.0183479	0.0186297
404	0.0191768	0.019095	0.0184495	0.0189405	0.0184859	0.0187677
403.5	0.0192148	0.019733	0.0184876	0.0195785	0.0185239	0.0194057
403	0.0186928	0.019511	0.0182656	0.0194565	0.0183019	0.0193837
402.5	0.0185908	0.019909	0.0183636	0.0193545	0.0177999	0.0195817
402	0.0189288	0.020347	0.0184016	0.0201925	0.0181379	0.0199198
401.5	0.0184069	0.020725	0.0189796	0.0204705	0.0185159	0.0204978
401	0.0186649	0.021083	0.0181376	0.0207285	0.0182739	0.0203558
400.5	0.0180629	0.021481	0.0178356	0.0208265	0.018372	0.0210538
400	0.0184009	0.0216191	0.0183736	0.0212645	0.01821	0.0214918
399.5	0.0182189	0.0221371	0.0180916	0.0215825	0.018028	0.0214098
399	0.0176769	0.0216951	0.0173496	0.0214405	0.017586	0.0215678
398.5	0.0173149	0.0219331	0.0176876	0.0217785	0.017924	0.0218058
398	0.0176129	0.0226311	0.0174856	0.0220765	0.017522	0.0217038
397.5	0.0173909	0.0227091	0.0174636	0.0220545	0.0176	0.0220818
397	0.0172089	0.0230271	0.0174816	0.0223725	0.017518	0.0224998
396.5	0.0169469	0.0237651	0.0177196	0.0232106	0.017556	0.0227378
396	0.0173649	0.0237831	0.0176377	0.0231286	0.017474	0.0234558
395.5	0.0169829	0.0240011	0.0175557	0.0234466	0.017992	0.0232738
395	0.0169609	0.0244791	0.0170337	0.0238246	0.01767	0.0235518
394.5	0.0164989	0.0244171	0.0176717	0.0239626	0.017808	0.0240899
394	0.0166169	0.0245351	0.0172897	0.0242806	0.017126	0.0241079
393.5	0.016015	0.0243331	0.0162877	0.0236786	0.016524	0.0238059
393	0.016193	0.0248111	0.0169657	0.0243566	0.0174021	0.0243839
392.5	0.016211	0.0252292	0.0168837	0.0248746	0.0172201	0.0248019
392	0.016149	0.0259672	0.0171217	0.0254126	0.0173581	0.0252399
391.5	0.016007	0.0255252	0.0169797	0.0251706	0.0172161	0.0253979
391	0.015705	0.0260232	0.0167777	0.0253686	0.0169141	0.0255959
390.5	0.016063	0.0267812	0.0172357	0.0266266	0.0172721	0.0261539
390	0.015421	0.0263392	0.0168937	0.0261846	0.0172301	0.0257119
389.5	0.015419	0.0264372	0.0169917	0.0260826	0.0170281	0.0258099
389	0.015637	0.0266552	0.0168097	0.0262007	0.0170461	0.0259279
388.5	0.015475	0.0272932	0.0167477	0.0265387	0.0167841	0.0262659
388	0.015333	0.0278512	0.0170058	0.0270967	0.0171421	0.0270239
387.5	0.015631	0.0282492	0.0170038	0.0274947	0.0170401	0.0273219
387	0.015089	0.0275072	0.0168618	0.0271527	0.0167981	0.0267799
386.5	0.015307	0.0282252	0.0165798	0.0274707	0.0169161	0.027398
386	0.0146651	0.0282832	0.0169378	0.0275287	0.0167741	0.027356
385.5	0.0150031	0.0287212	0.0161758	0.0278667	0.0169122	0.027694
385	0.0145811	0.0287992	0.0165538	0.0281447	0.0166902	0.027672
384.5	0.0145991	0.0286173	0.0166718	0.0279627	0.0167082	0.02809
384	0.0148171	0.0290353	0.0159898	0.0284807	0.0170262	0.028208
383.5	0.0144951	0.0292133	0.0163678	0.0284587	0.0165042	0.027786
383	0.0144331	0.0297513	0.0164058	0.0290967	0.0164422	0.028324
382.5	0.0147711	0.0296893	0.0164438	0.0290347	0.0167802	0.028962
382	0.0142491	0.0297673	0.0165218	0.0289127	0.0166582	0.02944
381.5	0.0141271	0.0299453	0.0161998	0.0288908	0.0165362	0.028918
381	0.0147651	0.0303833	0.0166378	0.0297288	0.0172742	0.029556
380.5	0.0138631	0.0304813	0.0162359	0.0294268	0.0165722	0.029654
380	0.0139411	0.0300593	0.0161139	0.0294048	0.0162502	0.029132
379.5	0.0132591	0.0299773	0.0148319	0.0291228	0.0154682	0.02855
379	0.0135171	0.0300353	0.0156899	0.0295808	0.0160262	0.0294081
378.5	0.0132352	0.0305533	0.0155079	0.0293988	0.0162442	0.0291261
378	0.0134132	0.0309313	0.0160859	0.0299768	0.0161223	0.0301041
377.5	0.0131512	0.0305694	0.0156239	0.0298148	0.0154603	0.0294421
377	0.0136492	0.0308674	0.0153219	0.0298128	0.0157583	0.0297401
376.5	0.0138072	0.0312254	0.0160799	0.0310708	0.0161163	0.0301981
376	0.0138452	0.0312634	0.0157179	0.0306088	0.0164543	0.0304361
375.5	0.0136032	0.0314214	0.0154759	0.0304668	0.0163123	0.0304941
375	0.0129412	0.0307594	0.0155139	0.0303048	0.0157503	0.0300321
374.5	0.0133592	0.0320774	0.0162319	0.0310228	0.0162683	0.0309501
374	0.0135372	0.0321554	0.0158099	0.0308009	0.0160463	0.0308281
373.5	0.0133352	0.0317534	0.0158079	0.0312989	0.0163443	0.0309261
373	0.0134532	0.0323714	0.015726	0.0313169	0.0165623	0.0309441
372.5	0.0143312	0.0329494	0.016904	0.0319949	0.0173403	0.0322221
372	0.0141092	0.0332274	0.015982	0.0322729	0.0171183	0.0318001
371.5	0.0130272	0.0323454	0.016	0.0316909	0.0160363	0.0314182
371	0.0132053	0.0319234	0.015778	0.0311689	0.0155143	0.0305962
370.5	0.0133233	0.0323414	0.016096	0.0316869	0.0158323	0.0315142
370	0.0129813	0.0322994	0.015454	0.0318449	0.0156904	0.0307722
369.5	0.0132993	0.0326175	0.015872	0.0313629	0.0155084	0.0312902
369	0.0133373	0.0326555	0.01551	0.0319009	0.0161464	0.0313282
368.5	0.0131953	0.0321135	0.015568	0.0313589	0.0158044	0.0309862
368	0.0131133	0.0326315	0.015586	0.0317769	0.0164224	0.0312042
367.5	0.0130513	0.0322695	0.014924	0.0312149	0.0155604	0.0310422
367	0.0132493	0.0329675	0.015422	0.0321129	0.0161584	0.0311402
366.5	0.0134473	0.0326655	0.01592	0.0315109	0.0164564	0.0314382
366	0.0131053	0.0326235	0.014978	0.031669	0.0158144	0.0306962
365.5	0.0130833	0.0319015	0.0155561	0.031247	0.0152924	0.0308742
365	0.0132213	0.0325395	0.0151941	0.031685	0.0163304	0.0311122
364.5	0.0144193	0.0338375	0.0165921	0.032783	0.0164284	0.0325102
364	0.0134373	0.0330555	0.0160101	0.032301	0.0161464	0.0314283
363.5	0.0141354	0.0335535	0.0165081	0.032899	0.0169444	0.0320263
363	0.0145134	0.0336315	0.0164861	0.032077	0.0168224	0.0322043
362.5	0.0129114	0.0326295	0.0154841	0.031375	0.0158205	0.0312023
362	0.0135694	0.0326876	0.0159421	0.031833	0.0160785	0.0312603
361.5	0.0131474	0.0324656	0.0155201	0.031611	0.0160565	0.0311383
361	0.0130054	0.0320236	0.0152781	0.030969	0.0156145	0.0306963
360.5	0.0134634	0.0328816	0.0155361	0.031927	0.0160725	0.0312543
360	0.0136014	0.0327196	0.0156741	0.031365	0.0158105	0.0314923
359.5	0.0135394	0.0327576	0.0164121	0.031703	0.0159485	0.0312303
359	0.0140374	0.0329556	0.0158101	0.031801	0.0166465	0.0314283
358.5	0.0137554	0.0328736	0.0158281	0.0316191	0.0163645	0.0311463
358	0.0137334	0.0324516	0.0156062	0.0317971	0.0161425	0.0312243
357.5	0.0138514	0.0326696	0.0155242	0.0321151	0.0162605	0.0313423
357	0.0135094	0.0320276	0.0160822	0.0316731	0.0160185	0.0310003
356.5	0.0140474	0.0325656	0.0161202	0.0314111	0.0157565	0.0311384
356	0.0132255	0.0317436	0.0150982	0.0305891	0.0154345	0.0302164
355.5	0.0132435	0.0318616	0.0153162	0.0304071	0.0152525	0.0303344
355	0.0138415	0.0322596	0.0161142	0.0312051	0.0162506	0.0301324
354.5	0.0136795	0.0318977	0.0152522	0.0307431	0.0157886	0.0302704
354	0.0133775	0.0314957	0.0152502	0.0303411	0.0152866	0.0298684
353.5	0.0135355	0.0313537	0.0158082	0.0303991	0.0154446	0.0300264
353	0.0136535	0.0315717	0.0153262	0.0307171	0.0163626	0.0298444
352.5	0.0139115	0.0311297	0.0153842	0.0298751	0.0156206	0.0298024
352	0.0137295	0.0310477	0.0154022	0.0302931	0.0159386	0.0299204
351.5	0.0136275	0.0310457	0.0154002	0.0300911	0.0153366	0.0290184
351	0.0138855	0.0313037	0.0154582	0.0301492	0.0155946	0.0292764
350.5	0.0133035	0.0300217	0.0145763	0.0292672	0.0149126	0.0288944
350	0.0133015	0.0297197	0.0147743	0.0284652	0.0150106	0.0286924
349.5	0.0133595	0.0301777	0.0150323	0.0287232	0.0149686	0.0282504
349	0.0132175	0.0300357	0.0150903	0.0291812	0.0153266	0.0290085
348.5	0.0132956	0.0296137	0.0147683	0.0285592	0.0147046	0.0274865
348	0.0126736	0.0293917	0.0143463	0.0282372	0.0148826	0.0281645
347.5	0.0134516	0.0295697	0.0156243	0.0287152	0.0157607	0.0278425
347	0.0134896	0.0293078	0.0147623	0.0283532	0.0147987	0.0280805
346.5	0.0137276	0.0295458	0.0150003	0.0281912	0.0153367	0.0276185
346	0.0135056	0.0291238	0.0143783	0.0278692	0.0153147	0.0272965
345.5	0.0136836	0.0295018	0.0151563	0.0285472	0.0151927	0.0277745
345	0.0131616	0.0284798	0.0141343	0.0272252	0.0146707	0.0268525
344.5	0.0131796	0.0284978	0.0144523	0.0272432	0.0143887	0.0266705
344	0.0123776	0.0276958	0.0139503	0.0259412	0.0138867	0.0261685
343.5	0.0128156	0.0278338	0.0139883	0.0266793	0.0142247	0.0262065
343	0.0142136	0.0283318	0.0146864	0.0267773	0.0148227	0.0266045
342.5	0.0137116	0.0280298	0.0149844	0.0266753	0.0148207	0.0268025
342	0.0137496	0.0278678	0.0143224	0.0267133	0.0148587	0.0261405
341.5	0.0135076	0.0279258	0.0146804	0.0261713	0.0147167	0.0258986
341	0.0132856	0.0274038	0.0143584	0.0258493	0.0139947	0.0256766
340.5	0.0139637	0.0273818	0.0139364	0.0262273	0.0148727	0.0256546
340	0.0132217	0.0265398	0.0141944	0.0257853	0.0147308	0.0252126
339.5	0.0136397	0.0266578	0.0143124	0.0256033	0.0147488	0.0258306
339	0.0128977	0.0260159	0.0138704	0.0251613	0.0137068	0.0245886
338.5	0.0140957	0.0269139	0.0146684	0.0257593	0.0151048	0.0248866
338	0.0131737	0.0263919	0.0140464	0.0248373	0.0135828	0.0247646
337.5	0.0134917	0.0256099	0.0138644	0.0247553	0.0137008	0.0243826
337	0.0147697	0.0266879	0.0151424	0.0252333	0.0143788	0.0255606
336.5	0.0141277	0.0261459	0.0146004	0.0252913	0.0150368	0.0244186
336	0.0153457	0.0263639	0.0159184	0.0259094	0.0153548	0.0255366
335.5	0.0148437	0.0265619	0.0149164	0.0250074	0.0152528	0.0249346
335	0.0141017	0.0254199	0.0138745	0.0250654	0.0138108	0.0238926
334.5	0.0148997	0.0262179	0.0152725	0.0249634	0.0153088	0.0245906
334	0.0156577	0.0266759	0.0162305	0.0257214	0.0155668	0.0253486
333.5	0.0151757	0.0259939	0.0152485	0.0243394	0.0149848	0.0245667
333	0.0161738	0.0260919	0.0162465	0.0258374	0.0157828	0.0252647
332.5	0.0167518	0.0278699	0.0167245	0.0261154	0.0167608	0.0260427
332	0.0169498	0.0263679	0.0163225	0.0261134	0.0163589	0.0250407
331.5	0.0160078	0.026426	0.0158805	0.0250714	0.0156169	0.0242987
331	0.0166058	0.026424	0.0169785	0.0253694	0.0153149	0.0248967
330.5	0.0172838	0.026802	0.0171565	0.0258474	0.0166929	0.0254747
330	0.0174218	0.02664	0.0169945	0.0261854	0.0169309	0.0252127
329.5	0.0181198	0.028238	0.0169925	0.0267834	0.0177289	0.0268107
329	0.0187178	0.028036	0.0182905	0.0260814	0.0175269	0.0259087
328.5	0.0190958	0.027814	0.0179685	0.0266594	0.0184049	0.0261867
328	0.0187538	0.027272	0.0181265	0.0270175	0.0174629	0.0258447
327.5	0.0187118	0.02713	0.0178846	0.0260755	0.0175209	0.0260027
327	0.0187298	0.026848	0.0182026	0.0265935	0.0176389	0.0255207
326.5	0.0188078	0.027326	0.0178806	0.0262715	0.0184169	0.0254987
326	0.0182258	0.026344	0.0173986	0.0257895	0.0170349	0.0243168
325.5	0.0187839	0.026502	0.0178566	0.0259475	0.0176929	0.0241748
325	0.0189819	0.0268	0.0175546	0.0257455	0.0175909	0.0242728
324.5	0.0188599	0.026478	0.0174326	0.0253235	0.016769	0.0241508
324	0.0194979	0.0269161	0.0183706	0.0255615	0.017907	0.0253888
323.5	0.0193759	0.0269941	0.0181486	0.0257395	0.017585	0.0247668
323	0.0198339	0.0265521	0.0184066	0.0253975	0.017343	0.0249248
322.5	0.0186319	0.0262501	0.0181046	0.0251955	0.017441	0.0247228
322	0.0189099	0.0259281	0.0177826	0.0246735	0.016919	0.0239008
321.5	0.0192879	0.0261061	0.0181606	0.0254515	0.018097	0.0247788
321	0.0193059	0.0260241	0.0182786	0.0251695	0.018215	0.0244968
320.5	0.0196639	0.0264821	0.0175366	0.0249276	0.017873	0.0240548
320	0.0196019	0.0261201	0.0181746	0.0247656	0.017811	0.0248928
319.5	0.0188599	0.0254781	0.0179327	0.0247236	0.017969	0.0239508
319	0.0187579	0.0247761	0.0174307	0.0236216	0.016367	0.0234488
318.5	0.0189159	0.0248341	0.0171887	0.0232796	0.016725	0.0231069
318	0.019074	0.0250921	0.0173467	0.0238376	0.017583	0.0232649
317.5	0.018432	0.0249501	0.0173047	0.0238956	0.016541	0.0228229
317	0.01817	0.0240881	0.0164427	0.0227336	0.0162791	0.0217609
316.5	0.018348	0.0249662	0.0170207	0.0234116	0.0160571	0.0225389
316	0.017986	0.0236042	0.0169587	0.0223496	0.0161951	0.0218769
315.5	0.017564	0.0235822	0.0162367	0.0224276	0.0162731	0.0218549
315	0.017862	0.0232802	0.0164347	0.0224256	0.0159711	0.0218529
314.5	0.01774	0.0236582	0.0168127	0.0222036	0.0163491	0.0221309
314	0.017178	0.0229962	0.0154507	0.0213416	0.0154871	0.0207689
313.5	0.018156	0.0231742	0.0164287	0.0216196	0.0154651	0.0211469
313	0.017294	0.0222122	0.0156667	0.0210577	0.0160031	0.0209849
312.5	0.017992	0.0228102	0.0160648	0.0217557	0.0158011	0.0210829
312	0.01759	0.0227082	0.0164628	0.0220537	0.0161991	0.0212809
311.5	0.017768	0.0234862	0.0167408	0.0216317	0.0162771	0.0209589
311	0.018226	0.0226442	0.0164988	0.0218897	0.0162351	0.021017
310.5	0.0180041	0.0224222	0.0157768	0.0216677	0.0156131	0.020995
310	0.0182621	0.0221802	0.0162348	0.0211257	0.0158711	0.020853
309.5	0.0175001	0.0218182	0.0156728	0.0209637	0.0152092	0.020091
309	0.0175181	0.0218363	0.0160908	0.0206817	0.0151272	0.020109
308.5	0.0174361	0.0217543	0.0158088	0.0203997	0.0156452	0.020027
308	0.0173141	0.0217323	0.0155868	0.0205777	0.0156232	0.020205
307.5	0.0164921	0.0212103	0.0148648	0.0197557	0.0154012	0.018883
307	0.0174501	0.0209683	0.0155228	0.0205137	0.0153592	0.019341
306.5	0.0167681	0.0208863	0.0153408	0.0199317	0.0146772	0.019559
306	0.0177861	0.0221043	0.0158588	0.0210497	0.0154952	0.020377
305.5	0.0199841	0.0241023	0.0182568	0.0222478	0.0176932	0.022075
305	0.0200021	0.0247203	0.0182749	0.0235658	0.0183112	0.022693
304.5	0.0208001	0.0254183	0.0192729	0.0241638	0.0188092	0.023591
304	0.0219181	0.0263363	0.0201909	0.0250818	0.0199272	0.024809
303.5	0.0229561	0.0278743	0.0214289	0.0261198	0.0215652	0.0263471
303	0.0241341	0.0283523	0.0222069	0.0269978	0.0222432	0.0270251
302.5	0.0246122	0.0287303	0.0226849	0.0277758	0.0232212	0.0273031
302	0.0258702	0.0305883	0.0244429	0.0299338	0.0237793	0.0290611
301.5	0.0278282	0.0323464	0.0265009	0.0308918	0.0260373	0.0309191
301	0.0300662	0.0339844	0.0281389	0.0330298	0.0279753	0.0327571
300.5	0.0325442	0.0368624	0.0309169	0.0356078	0.0307533	0.0352351
300	0.0343422	0.0384604	0.0323149	0.0370058	0.0323513	0.0368331

## Sheet: T188G
	T188G
wavelength (nm)	curve 1	curve 2	curve 3	curve 4	curve 5	curve 6
700	1.81818e-05	0.000136363	2.72727e-05	0.000145455	0.0001	3.63635e-05
699.5	0.000118182	0.000236364	2.72727e-05	0.000245455	0.0003	0.000336364
699	0.000118182	0.000136363	0.000127273	0.000145455	0.0002	0.000136363
698.5	-8.1818e-05	3.63635e-05	2.72727e-05	4.5455e-05	0.0001	-6.36363e-05
698	1.81818e-05	-6.36363e-05	0.000127273	-5.45458e-05	0.0001	3.63635e-05
697.5	-8.1818e-05	-6.36363e-05	2.72727e-05	4.5455e-05	0.0001	3.63635e-05
697	-8.1818e-05	3.63635e-05	2.72727e-05	4.5455e-05	0.0002	0.000136363
696.5	0.000118182	3.63635e-05	2.72727e-05	0.000145455	0.0003	0.000136363
696	1.81818e-05	3.63635e-05	2.72727e-05	0.000245455	0.0004	0.000136363
695.5	0.000118182	0.000136363	0.000127273	0.000145455	0.0004	3.63635e-05
695	0.000218181	3.63635e-05	0.000227272	4.5455e-05	0.0003	-0.000163636
694.5	0.000118182	3.63635e-05	0.000127273	4.5455e-05	0.0004	-6.36363e-05
694	1.81818e-05	0.000236364	2.72727e-05	4.5455e-05	0.0007	0.000136363
693.5	0.000118182	0.000236364	2.72727e-05	0.000145455	0.0007	0.000136363
693	0.000118182	0.000236364	0.000127273	0.000145455	0.0003	0.000236363
692.5	1.81818e-05	0.000236364	0.000127273	0.000245455	0.0003	0.000236363
692	0.000118182	0.000236364	0.000227272	0.000345454	0.0003	0.000336364
691.5	0.000318182	0.000336364	0.000327273	0.000345454	0.0004	0.000436364
691	0.000518182	0.000536364	0.000427273	0.000545454	0.0006	0.000436364
690.5	0.000518182	0.000536364	0.000627273	0.000445454	0.0008	0.000536364
690	0.000418182	0.000536364	0.000627273	0.000445454	0.0009	0.000436364
689.5	0.000318182	0.000636363	0.000427273	0.000445454	0.0008	0.000436364
689	0.000318182	0.000436364	0.000327273	0.000345454	0.0009	0.000436364
688.5	0.000218181	0.000436364	0.000327273	0.000345454	0.0007	0.000336364
688	0.000218181	0.000536364	0.000227272	0.000345454	0.0005	0.000436364
687.5	0.000218181	0.000536364	0.000427273	0.000345454	0.0007	0.000436364
687	0.000218181	0.000636363	0.000527273	0.000345454	0.0004	0.000536364
686.5	0.000418182	0.000536364	0.000527273	0.000345454	0.0005	0.000636363
686	0.000418182	0.000636363	0.000627273	0.000545454	0.0007	0.000636363
685.5	0.000418182	0.000736363	0.000527273	0.000745455	0.0008	0.000836364
685	0.000518182	0.000636363	0.000527273	0.000645455	0.0007	0.000836364
684.5	0.000518182	0.000636363	0.000627273	0.000645455	0.0005	0.000636363
684	0.000518182	0.000536364	0.000527273	0.000645455	0.0004	0.000536364
683.5	0.000418182	0.000536364	0.000427273	0.000445454	0.0003	0.000336364
683	0.000318182	0.000436364	0.000427273	0.000445454	0.0003	0.000336364
682.5	0.000418182	0.000636363	0.000627273	0.000445454	0.0003	0.000536364
682	0.000318182	0.000736363	0.000627273	0.000345454	0.0004	0.000636363
681.5	0.000318182	0.000736363	0.000627273	0.000345454	0.0005	0.000736363
681	0.000418182	0.000736363	0.000627273	0.000545454	0.0005	0.000736363
680.5	0.000618182	0.000736363	0.000627273	0.000645455	0.0006	0.000736363
680	0.000618182	0.000836364	0.000927273	0.000545454	0.0006	0.000736363
679.5	0.000618182	0.000836364	0.000727272	0.000545454	0.0006	0.000736363
679	0.000618182	0.000736363	0.000627273	0.000545454	0.0007	0.000836364
678.5	0.000618182	0.000736363	0.000627273	0.000645455	0.0007	0.000736363
678	0.000718182	0.000636363	0.000627273	0.000745455	0.0007	0.000736363
677.5	0.000618182	0.000736363	0.000727272	0.000645455	0.0007	0.000836364
677	0.000518182	0.000636363	0.000727272	0.000845455	0.0007	0.000736363
676.5	0.000618182	0.000736363	0.000727272	0.000645455	0.0006	0.000736363
676	0.000618182	0.000736363	0.000827273	0.000645455	0.0007	0.000736363
675.5	0.000618182	0.000736363	0.000927273	0.000745455	0.0008	0.000836364
675	0.000518182	0.000836364	0.000927273	0.000645455	0.0006	0.000936364
674.5	0.000518182	0.000636363	0.000827273	0.000645455	0.0006	0.000836364
674	0.000518182	0.000736363	0.000727272	0.000545454	0.0007	0.000836364
673.5	0.000518182	0.000836364	0.000627273	0.000545454	0.0006	0.000736363
673	0.000618182	0.000836364	0.000827273	0.000745455	0.0006	0.000736363
672.5	0.000618182	0.000836364	0.000827273	0.000745455	0.0006	0.000736363
672	0.000618182	0.000736363	0.000727272	0.000845455	0.0007	0.000636363
671.5	0.000618182	0.000736363	0.000627273	0.000745455	0.0007	0.000736363
671	0.000518182	0.000636363	0.000627273	0.000745455	0.0006	0.000736363
670.5	0.000518182	0.000736363	0.000727272	0.000845455	0.0006	0.000636363
670	0.000518182	0.000836364	0.000727272	0.000745455	0.0007	0.000736363
669.5	0.000618182	0.000936364	0.000827273	0.000745455	0.0009	0.000736363
669	0.000618182	0.00103636	0.000827273	0.000745455	0.0008	0.000836364
668.5	0.000618182	0.000936364	0.000827273	0.000745455	0.0008	0.000936364
668	0.000518182	0.000936364	0.000727272	0.000645455	0.0008	0.000836364
667.5	0.000518182	0.000936364	0.000727272	0.000645455	0.0006	0.000836364
667	0.000718182	0.000936364	0.000727272	0.000645455	0.0007	0.000736363
666.5	0.000718182	0.000936364	0.000527273	0.000645455	0.0006	0.000636363
666	0.000618182	0.000936364	0.000527273	0.000645455	0.0007	0.000836364
665.5	0.000618182	0.00103636	0.000627273	0.000745455	0.0008	0.000836364
665	0.000618182	0.00103636	0.000827273	0.000745455	0.0008	0.000936364
664.5	0.000718182	0.00103636	0.000927273	0.000845455	0.001	0.000936364
664	0.000718182	0.00123636	0.000927273	0.000945454	0.0009	0.000936364
663.5	0.000718182	0.00123636	0.000927273	0.000945454	0.0007	0.000936364
663	0.000618182	0.00113636	0.000827273	0.00104545	0.0008	0.000836364
662.5	0.000618182	0.00103636	0.000927273	0.00104545	0.0008	0.000936364
662	0.000718182	0.000936364	0.00102727	0.00104545	0.0007	0.00103636
661.5	0.000818181	0.00103636	0.000927273	0.00104545	0.0007	0.000936364
661	0.000818181	0.00123636	0.00102727	0.000845455	0.0008	0.00103636
660.5	0.000918182	0.00133636	0.00112727	0.000945454	0.0008	0.00113636
660	0.00101818	0.00133636	0.00112727	0.00114545	0.001	0.00123636
659.5	0.00101818	0.00143636	0.00122727	0.00124545	0.001	0.00113636
659	0.000918182	0.00153636	0.00122727	0.00124545	0.001	0.00113636
658.5	0.000918182	0.00133636	0.00122727	0.00114545	0.001	0.00113636
658	0.000918182	0.00123636	0.00122727	0.00114545	0.0009	0.00113636
657.5	0.000918182	0.00133636	0.00132727	0.00114545	0.001	0.00113636
657	0.00111818	0.00143636	0.00132727	0.00124545	0.0012	0.00123636
656.5	0.00121818	0.00143636	0.00142727	0.00144545	0.0013	0.00113636
656	0.00131818	0.00143636	0.00142727	0.00134545	0.0013	0.00143636
655.5	0.00131818	0.00143636	0.00152727	0.00134545	0.0013	0.00143636
655	0.00121818	0.00143636	0.00132727	0.00134545	0.0014	0.00143636
654.5	0.00121818	0.00153636	0.00132727	0.00134545	0.0014	0.00153636
654	0.00111818	0.00163636	0.00142727	0.00144545	0.0014	0.00143636
653.5	0.00111818	0.00153636	0.00142727	0.00134545	0.0014	0.00163636
653	0.00111818	0.00143636	0.00152727	0.00144545	0.0013	0.00153636
652.5	0.00111818	0.00143636	0.00142727	0.00124545	0.0012	0.00153636
652	0.00111818	0.00163636	0.00132727	0.00114545	0.0011	0.00143636
651.5	0.00111818	0.00153636	0.00132727	0.00124545	0.0012	0.00113636
651	0.00111818	0.00143636	0.00142727	0.00124545	0.0012	0.00123636
650.5	0.00121818	0.00163636	0.00132727	0.00124545	0.0012	0.00133636
650	0.00131818	0.00173636	0.00132727	0.00144545	0.0014	0.00153636
649.5	0.00131818	0.00173636	0.00142727	0.00164545	0.0014	0.00173636
649	0.00141818	0.00173636	0.00152727	0.00174545	0.0015	0.00173636
648.5	0.00141818	0.00183636	0.00162727	0.00174545	0.0014	0.00183636
648	0.00141818	0.00173636	0.00162727	0.00174545	0.0015	0.00183636
647.5	0.00141818	0.00173636	0.00162727	0.00164545	0.0015	0.00153636
647	0.00131818	0.00193636	0.00152727	0.00154545	0.0014	0.00163636
646.5	0.00131818	0.00193636	0.00132727	0.00154545	0.0013	0.00163636
646	0.00131818	0.00193636	0.00142727	0.00144545	0.0013	0.00173636
645.5	0.00141818	0.00193636	0.00132727	0.00144545	0.0014	0.00173636
645	0.00141818	0.00183636	0.00152727	0.00154545	0.0014	0.00153636
644.5	0.00151818	0.00183636	0.00162727	0.00164545	0.0014	0.00173636
644	0.00151818	0.00183636	0.00142727	0.00174545	0.0015	0.00183636
643.5	0.00141818	0.00183636	0.00152727	0.00174545	0.0015	0.00193636
643	0.00141818	0.00183636	0.00152727	0.00164545	0.0015	0.00203636
642.5	0.00121818	0.00173636	0.00162727	0.00164545	0.0015	0.00183636
642	0.00121818	0.00183636	0.00162727	0.00164545	0.0014	0.00183636
641.5	0.00121818	0.00193636	0.00162727	0.00164545	0.0015	0.00183636
641	0.00131818	0.00193636	0.00162727	0.00154545	0.0016	0.00173636
640.5	0.00151818	0.00183636	0.00162727	0.00164545	0.0016	0.00183636
640	0.00151818	0.00193636	0.00152727	0.00164545	0.0016	0.00173636
639.5	0.00151818	0.00193636	0.00152727	0.00154545	0.0017	0.00163636
639	0.00151818	0.00193636	0.00152727	0.00164545	0.0017	0.00163636
638.5	0.00141818	0.00213636	0.00162727	0.00174545	0.0018	0.00173636
638	0.00151818	0.00203636	0.00172727	0.00164545	0.0018	0.00183636
637.5	0.00151818	0.00193636	0.00182727	0.00174545	0.0017	0.00183636
637	0.00161818	0.00203636	0.00192727	0.00184545	0.0018	0.00193636
636.5	0.00151818	0.00213636	0.00192727	0.00194545	0.0018	0.00193636
636	0.00151818	0.00203636	0.00182727	0.00194545	0.0016	0.00183636
635.5	0.00151818	0.00193636	0.00182727	0.00194545	0.0015	0.00183636
635	0.00151818	0.00193636	0.00182727	0.00194545	0.0014	0.00183636
634.5	0.00151818	0.00193636	0.00192727	0.00184545	0.0017	0.00193636
634	0.00171818	0.00193636	0.00202727	0.00204545	0.0018	0.00213636
633.5	0.00191818	0.00193636	0.00202727	0.00214545	0.0017	0.00213636
633	0.00181818	0.00193636	0.00202727	0.00204545	0.0017	0.00203636
632.5	0.00171818	0.00203636	0.00202727	0.00194545	0.0017	0.00193636
632	0.00171818	0.00203636	0.00202727	0.00184545	0.0017	0.00203636
631.5	0.00161818	0.00203636	0.00202727	0.00194545	0.0018	0.00213636
631	0.00171818	0.00193636	0.00202727	0.00194545	0.0017	0.00213636
630.5	0.00171818	0.00193636	0.00212727	0.00184545	0.0017	0.00223636
630	0.00171818	0.00193636	0.00202727	0.00194545	0.0018	0.00223636
629.5	0.00171818	0.00193636	0.00212727	0.00184545	0.0019	0.00213636
629	0.00181818	0.00203636	0.00202727	0.00194545	0.0018	0.00213636
628.5	0.00181818	0.00203636	0.00212727	0.00214545	0.0019	0.00203636
628	0.00181818	0.00213636	0.00212727	0.00224545	0.0019	0.00223636
627.5	0.00191818	0.00213636	0.00212727	0.00224545	0.002	0.00213636
627	0.00191818	0.00223636	0.00212727	0.00214545	0.0021	0.00213636
626.5	0.00191818	0.00223636	0.00212727	0.00214545	0.0021	0.00223636
626	0.00181818	0.00223636	0.00232727	0.00224545	0.0021	0.00223636
625.5	0.00181818	0.00233636	0.00232727	0.00214545	0.0021	0.00243636
625	0.00201818	0.00233636	0.00222727	0.00204545	0.0021	0.00243636
624.5	0.00201818	0.00223636	0.00222727	0.00204545	0.002	0.00233636
624	0.00191818	0.00233636	0.00212727	0.00214545	0.002	0.00253636
623.5	0.00201818	0.00233636	0.00212727	0.00224545	0.0021	0.00243636
623	0.00201818	0.00233636	0.00202727	0.00224545	0.0021	0.00243636
622.5	0.00201818	0.00233636	0.00212727	0.00234545	0.002	0.00243636
622	0.00201818	0.00223636	0.00222727	0.00234545	0.0021	0.00233636
621.5	0.00201818	0.00233636	0.00222727	0.00244545	0.0021	0.00243636
621	0.00201818	0.00233636	0.00222727	0.00254545	0.0022	0.00233636
620.5	0.00201818	0.00233636	0.00222727	0.00244545	0.0022	0.00243636
620	0.00201818	0.00223636	0.00222727	0.00254545	0.0023	0.00253636
619.5	0.00211818	0.00233636	0.00222727	0.00254545	0.0023	0.00253636
619	0.00221818	0.00233636	0.00242727	0.00254545	0.0024	0.00273636
618.5	0.00231818	0.00243636	0.00242727	0.00264545	0.0025	0.00273636
618	0.00241818	0.00263636	0.00242727	0.00254545	0.0025	0.00263636
617.5	0.00251818	0.00263636	0.00242727	0.00264545	0.0026	0.00283636
617	0.00241818	0.00253636	0.00232727	0.00264545	0.0026	0.00273636
616.5	0.00231818	0.00243636	0.00242727	0.00254545	0.0026	0.00263636
616	0.00221818	0.00263636	0.00242727	0.00254545	0.0026	0.00273636
615.5	0.00231818	0.00283636	0.00252727	0.00254545	0.0024	0.00263636
615	0.00231818	0.00283636	0.00262727	0.00274545	0.0026	0.00283636
614.5	0.00221818	0.00273636	0.00262727	0.00274545	0.0025	0.00283636
614	0.00231818	0.00263636	0.00262727	0.00254545	0.0024	0.00263636
613.5	0.00231818	0.00263636	0.00252727	0.00264545	0.0023	0.00263636
613	0.00221818	0.00253636	0.00272727	0.00264545	0.0022	0.00263636
612.5	0.00231818	0.00253636	0.00272727	0.00264545	0.0023	0.00283636
612	0.00241818	0.00263636	0.00282727	0.00254545	0.0023	0.00293636
611.5	0.00251818	0.00273636	0.00282727	0.00244545	0.0024	0.00293636
611	0.00261818	0.00283636	0.00272727	0.00244545	0.0024	0.00283636
610.5	0.00251818	0.00283636	0.00292727	0.00254545	0.0025	0.00273636
610	0.00241818	0.00273636	0.00292727	0.00274545	0.0026	0.00283636
609.5	0.00241818	0.00273636	0.00282727	0.00274545	0.0026	0.00273636
609	0.00241818	0.00273636	0.00282727	0.00264545	0.0026	0.00273636
608.5	0.00241818	0.00283636	0.00282727	0.00264545	0.0025	0.00273636
608	0.00241818	0.00273636	0.00272727	0.00274545	0.0026	0.00273636
607.5	0.00241818	0.00263636	0.00262727	0.00274545	0.0026	0.00283636
607	0.00241818	0.00273636	0.00272727	0.00274545	0.0026	0.00293636
606.5	0.00261818	0.00283636	0.00272727	0.00274545	0.0028	0.00293636
606	0.00271818	0.00283636	0.00272727	0.00284546	0.0028	0.00283636
605.5	0.00261818	0.00293636	0.00262727	0.00274545	0.0027	0.00283636
605	0.00251818	0.00293636	0.00262727	0.00274545	0.0027	0.00293636
604.5	0.00261818	0.00283636	0.00272727	0.00284546	0.0026	0.00293636
604	0.00261818	0.00273636	0.00272727	0.00274545	0.0026	0.00293636
603.5	0.00261818	0.00283636	0.00272727	0.00284546	0.0026	0.00303636
603	0.00271818	0.00273636	0.00272727	0.00294545	0.0027	0.00293636
602.5	0.00271818	0.00283636	0.00292727	0.00284546	0.0028	0.00293636
602	0.00271818	0.00293636	0.00292727	0.00274545	0.0028	0.00303636
601.5	0.00291818	0.00293636	0.00302727	0.00294545	0.0027	0.00303636
601	0.00291818	0.00313636	0.00302727	0.00304545	0.0026	0.00313636
600.5	0.00291818	0.00313636	0.00302727	0.00304545	0.0027	0.00313636
600	0.00291818	0.00313636	0.00332727	0.00304545	0.0028	0.00323636
599.5	0.00291818	0.00313636	0.00332727	0.00304545	0.003	0.00333636
599	0.00301818	0.00323636	0.00342727	0.00304545	0.0032	0.00333636
598.5	0.00301818	0.00333636	0.00342727	0.00314545	0.0032	0.00333636
598	0.00301818	0.00333636	0.00342727	0.00314545	0.0032	0.00333636
597.5	0.00311818	0.00333636	0.00342727	0.00314545	0.0032	0.00343636
597	0.00311818	0.00343636	0.00342727	0.00334545	0.0033	0.00353636
596.5	0.00311818	0.00343636	0.00352727	0.00334545	0.0034	0.00333636
596	0.00311818	0.00333636	0.00342727	0.00344545	0.0034	0.00353636
595.5	0.00311818	0.00333636	0.00352727	0.00334545	0.0034	0.00353636
595	0.00321818	0.00333636	0.00342727	0.00324545	0.0035	0.00353636
594.5	0.00341818	0.00343636	0.00352727	0.00334545	0.0035	0.00363636
594	0.00351818	0.00343636	0.00372727	0.00324545	0.0033	0.00363636
593.5	0.00351818	0.00353636	0.00362727	0.00334545	0.0033	0.00363636
593	0.00351818	0.00363636	0.00352727	0.00354545	0.0034	0.00353636
592.5	0.00351818	0.00343636	0.00342727	0.00344545	0.0035	0.00353636
592	0.00341818	0.00353636	0.00362727	0.00344545	0.0034	0.00353636
591.5	0.00341818	0.00363636	0.00362727	0.00354545	0.0035	0.00353636
591	0.00351818	0.00373636	0.00372727	0.00354545	0.0036	0.00363636
590.5	0.00361818	0.00373636	0.00382727	0.00364545	0.0035	0.00363636
590	0.00361818	0.00373636	0.00362727	0.00364545	0.0036	0.00363636
589.5	0.00371818	0.00393636	0.00382727	0.00354545	0.0036	0.00393636
589	0.00381818	0.00383636	0.00392727	0.00354545	0.0036	0.00393636
588.5	0.00371818	0.00373636	0.00382727	0.00364545	0.0037	0.00393636
588	0.00371818	0.00373636	0.00372727	0.00354545	0.0038	0.00403636
587.5	0.00371818	0.00373636	0.00372727	0.00334545	0.0039	0.00393636
587	0.00381818	0.00383636	0.00382727	0.00344545	0.0038	0.00393636
586.5	0.00381818	0.00373636	0.00382727	0.00354545	0.0038	0.00383636
586	0.00391818	0.00373636	0.00392727	0.00364545	0.0038	0.00373636
585.5	0.00381818	0.00383636	0.00392727	0.00374545	0.0038	0.00373636
585	0.00361818	0.00383636	0.00382727	0.00374545	0.0038	0.00363636
584.5	0.00371818	0.00393636	0.00392727	0.00374545	0.0036	0.00373636
584	0.00391818	0.00383636	0.00402727	0.00374545	0.0037	0.00373636
583.5	0.00391818	0.00383636	0.00412727	0.00374545	0.0038	0.00393636
583	0.00391818	0.00373636	0.00402727	0.00354545	0.0038	0.00403636
582.5	0.00391818	0.00373636	0.00412727	0.00354545	0.0037	0.00403636
582	0.00401818	0.00383636	0.00412727	0.00374545	0.0038	0.00403636
581.5	0.00421818	0.00383636	0.00412727	0.00364545	0.004	0.00413636
581	0.00441818	0.00383636	0.00432727	0.00364545	0.004	0.00413636
580.5	0.00431818	0.00393636	0.00442727	0.00384545	0.004	0.00413636
580	0.00431818	0.00403636	0.00442727	0.00384545	0.0042	0.00393636
579.5	0.00431818	0.00393636	0.00422727	0.00404545	0.0042	0.00403636
579	0.00431818	0.00393636	0.00432727	0.00404545	0.0041	0.00403636
578.5	0.00451818	0.00393636	0.00442727	0.00384545	0.0042	0.00393636
578	0.00461818	0.00373636	0.00462727	0.00384545	0.0043	0.00403636
577.5	0.00461818	0.00383636	0.00472727	0.00384545	0.0044	0.00413636
577	0.00471818	0.00393636	0.00472727	0.00394545	0.0046	0.00423636
576.5	0.00491818	0.00403636	0.00492727	0.00394545	0.0046	0.00433636
576	0.00491818	0.00423636	0.00502727	0.00394545	0.0047	0.00413636
575.5	0.00491818	0.00413636	0.00502727	0.00414545	0.0048	0.00423636
575	0.00491818	0.00423636	0.00502727	0.00414545	0.0047	0.00433636
574.5	0.00511818	0.00423636	0.00502727	0.00414545	0.0048	0.00433636
574	0.00521818	0.00423636	0.00512727	0.00414545	0.0048	0.00423636
573.5	0.00521818	0.00443636	0.00522727	0.00404545	0.005	0.00423636
573	0.00541818	0.00433636	0.00532727	0.00414545	0.0052	0.00443636
572.5	0.00561818	0.00443636	0.00532727	0.00434545	0.0051	0.00453636
572	0.00581818	0.00433636	0.00532727	0.00444546	0.0052	0.00463636
571.5	0.00591818	0.00453636	0.00552727	0.00434545	0.0052	0.00463636
571	0.00591818	0.00463636	0.00572727	0.00434545	0.0051	0.00483636
570.5	0.00601818	0.00473636	0.00592727	0.00454545	0.0052	0.00503636
570	0.00621818	0.00483636	0.00602727	0.00454545	0.0055	0.00493636
569.5	0.00621818	0.00483636	0.00602727	0.00444546	0.0055	0.00483636
569	0.00621818	0.00473636	0.00582727	0.00444546	0.0055	0.00473636
568.5	0.00641818	0.00453636	0.00592727	0.00454545	0.0056	0.00453636
568	0.00651818	0.00453636	0.00592727	0.00454545	0.0055	0.00463636
567.5	0.00651818	0.00453636	0.00602727	0.00454545	0.0057	0.00473636
567	0.00661818	0.00443636	0.00612727	0.00464545	0.0058	0.00473636
566.5	0.00671818	0.00463636	0.00612727	0.00464545	0.0058	0.00483636
566	0.00691818	0.00463636	0.00622727	0.00464545	0.006	0.00473636
565.5	0.00711818	0.00483636	0.00632727	0.00474545	0.0061	0.00503636
565	0.00731818	0.00493636	0.00652727	0.00464545	0.0062	0.00513636
564.5	0.00731818	0.00483636	0.00672727	0.00464545	0.0063	0.00513636
564	0.00731818	0.00493636	0.00672727	0.00474545	0.0064	0.00513636
563.5	0.00761818	0.00503636	0.00692727	0.00464545	0.0065	0.00493636
563	0.00761818	0.00503636	0.00702727	0.00474545	0.0064	0.00503636
562.5	0.00781818	0.00483636	0.00712727	0.00484545	0.0065	0.00503636
562	0.00821818	0.00483636	0.00712727	0.00484545	0.0065	0.00503636
561.5	0.00841818	0.00503636	0.00732727	0.00484545	0.0066	0.00513636
561	0.00851818	0.00503636	0.00752727	0.00484545	0.0068	0.00523636
560.5	0.00871818	0.00513636	0.00762727	0.00504545	0.0069	0.00543636
560	0.00891818	0.00513636	0.00782727	0.00504545	0.0071	0.00533636
559.5	0.00891818	0.00513636	0.00782727	0.00504545	0.0073	0.00533636
559	0.00911818	0.00513636	0.00802727	0.00504545	0.0074	0.00533636
558.5	0.00941818	0.00523636	0.00812727	0.00484545	0.0076	0.00533636
558	0.00951818	0.00523636	0.00832727	0.00504545	0.0077	0.00543636
557.5	0.00981818	0.00523636	0.00842727	0.00504545	0.0078	0.00533636
557	0.0100182	0.00543636	0.00862727	0.00504545	0.0079	0.00523636
556.5	0.0103182	0.00533636	0.00892727	0.00524546	0.0081	0.00543636
556	0.0105182	0.00523636	0.00912727	0.00524546	0.0082	0.00543636
555.5	0.0106182	0.00523636	0.00922727	0.00524546	0.0083	0.00553636
555	0.0107182	0.00513636	0.00922727	0.00514545	0.0085	0.00553636
554.5	0.0108182	0.00513636	0.00942727	0.00514545	0.0084	0.00553636
554	0.0110182	0.00513636	0.00972727	0.00524546	0.0086	0.00563636
553.5	0.0114182	0.00543636	0.00982727	0.00524546	0.0087	0.00553636
553	0.0117182	0.00543636	0.00992727	0.00534546	0.0088	0.00563636
552.5	0.0120182	0.00543636	0.0100273	0.00534546	0.009	0.00563636
552	0.0123182	0.00543636	0.0102273	0.00544546	0.0092	0.00563636
551.5	0.0125182	0.00543636	0.0104273	0.00554546	0.0095	0.00573636
551	0.0127182	0.00563636	0.0106273	0.00544546	0.0096	0.00563636
550.5	0.0130182	0.00553636	0.0107273	0.00554546	0.0098	0.00573636
550	0.0133182	0.00563636	0.0110273	0.00544546	0.01	0.00593636
549.5	0.0136182	0.00573636	0.0113273	0.00564545	0.0102	0.00603636
549	0.0140182	0.00583636	0.0114273	0.00574545	0.0104	0.00613636
548.5	0.0144182	0.00583636	0.0116273	0.00584545	0.0107	0.00613636
548	0.0148182	0.00573636	0.0117273	0.00604545	0.011	0.00613636
547.5	0.0151182	0.00593636	0.0119273	0.00604545	0.0111	0.00623636
547	0.0154182	0.00603636	0.0121273	0.00604545	0.0113	0.00623636
546.5	0.0157182	0.00593636	0.0123273	0.00604545	0.0115	0.00623636
546	0.0161182	0.00603636	0.0126273	0.00594545	0.0115	0.00623636
545.5	0.0163182	0.00613636	0.0129273	0.00594545	0.0116	0.00613636
545	0.0167182	0.00613636	0.0131273	0.00594545	0.0119	0.00643636
544.5	0.0171182	0.00613636	0.0134273	0.00614545	0.0122	0.00643636
544	0.0174182	0.00643636	0.0138273	0.00624545	0.0125	0.00663636
543.5	0.0179182	0.00653636	0.0140273	0.00634546	0.0128	0.00693636
543	0.0182182	0.00653636	0.0144273	0.00644546	0.0131	0.00693636
542.5	0.0185182	0.00663636	0.0148273	0.00654546	0.0134	0.00683636
542	0.0190182	0.00663636	0.0150273	0.00684545	0.0136	0.00673636
541.5	0.0195182	0.00653636	0.0152273	0.00684545	0.0138	0.00693636
541	0.0198182	0.00663636	0.0154273	0.00664545	0.014	0.00693636
540.5	0.0203182	0.00673636	0.0157273	0.00684545	0.0142	0.00693636
540	0.0207182	0.00673636	0.0161273	0.00664545	0.0144	0.00713636
539.5	0.0211182	0.00683636	0.0163273	0.00664545	0.0146	0.00703636
539	0.0216182	0.00683636	0.0166273	0.00684545	0.0149	0.00703636
538.5	0.0220182	0.00693636	0.0168273	0.00674545	0.0153	0.00713636
538	0.0223182	0.00703636	0.0172273	0.00674545	0.0155	0.00723636
537.5	0.0228182	0.00693636	0.0176273	0.00684545	0.0158	0.00723636
537	0.0234182	0.00703636	0.0180273	0.00694545	0.0161	0.00723636
536.5	0.0236182	0.00703636	0.0179273	0.00704545	0.0157	0.00713636
536	0.0239182	0.00683636	0.0180273	0.00694545	0.0159	0.00693636
535.5	0.0244182	0.00673636	0.0186273	0.00704545	0.0167	0.00693636
535	0.0251182	0.00703636	0.0190273	0.00704545	0.0169	0.00723636
534.5	0.0257182	0.00733636	0.0194273	0.00724545	0.0173	0.00743636
534	0.0263182	0.00733636	0.0198273	0.00724545	0.0178	0.00753636
533.5	0.0270182	0.00743636	0.0202273	0.00744546	0.018	0.00763636
533	0.0276182	0.00743636	0.0206273	0.00744546	0.0183	0.00763636
532.5	0.0279182	0.00753636	0.0210273	0.00734545	0.0185	0.00743636
532	0.0283182	0.00743636	0.0211273	0.00744546	0.0188	0.00743636
531.5	0.0289182	0.00733636	0.0213273	0.00724545	0.019	0.00753636
531	0.0293182	0.00733636	0.0219273	0.00744546	0.0193	0.00763636
530.5	0.0300182	0.00753636	0.0223273	0.00754546	0.0197	0.00773636
530	0.0309182	0.00783636	0.0226273	0.00754546	0.0201	0.00783636
529.5	0.0315182	0.00793636	0.0230273	0.00774546	0.0207	0.00813636
529	0.0322182	0.00793636	0.0235273	0.00784545	0.0211	0.00813636
528.5	0.0329182	0.00803636	0.0240273	0.00804545	0.0214	0.00823636
528	0.0335182	0.00793636	0.0245273	0.00804545	0.0219	0.00863636
527.5	0.0341182	0.00813636	0.0250273	0.00804545	0.0223	0.00873636
527	0.0348182	0.00833636	0.0254273	0.00834545	0.0227	0.00853636
526.5	0.0355182	0.00853636	0.0260273	0.00844545	0.0231	0.00863636
526	0.0361182	0.00843636	0.0265273	0.00844545	0.0236	0.00873636
525.5	0.0369182	0.00843636	0.0271273	0.00864546	0.0239	0.00883636
525	0.0376182	0.00863636	0.0275273	0.00874546	0.0243	0.00893636
524.5	0.0383182	0.00863636	0.0280273	0.00884546	0.0248	0.00883636
524	0.0390182	0.00873636	0.0284273	0.00884546	0.0254	0.00893636
523.5	0.0397182	0.00883636	0.0289273	0.00904545	0.0259	0.00913636
523	0.0403182	0.00903636	0.0294273	0.00904545	0.0263	0.00933636
522.5	0.0410182	0.00923636	0.0299273	0.00914545	0.0267	0.00953636
522	0.0418182	0.00933636	0.0306273	0.00944545	0.0272	0.00963636
521.5	0.0426182	0.00943636	0.0310273	0.00944545	0.0276	0.00963636
521	0.0434182	0.00953636	0.0316273	0.00944545	0.0281	0.00973636
520.5	0.0443182	0.00973636	0.0321273	0.00954545	0.0287	0.00993636
520	0.0449182	0.00963636	0.0325273	0.00954545	0.0291	0.00983636
519.5	0.0455182	0.00963636	0.0328273	0.00954545	0.0294	0.00993636
519	0.0462182	0.00953636	0.0334273	0.00934545	0.0297	0.00993636
518.5	0.0469182	0.00943636	0.0338273	0.00944545	0.0302	0.00973636
518	0.0475182	0.00963636	0.0342273	0.00954545	0.0304	0.00973636
517.5	0.0481182	0.00953636	0.0346273	0.00944545	0.0307	0.00993636
517	0.0488182	0.00973636	0.0352273	0.00964546	0.0313	0.00993636
516.5	0.0495182	0.0100364	0.0359273	0.00984546	0.0318	0.0100364
516	0.0503182	0.0100364	0.0364273	0.0100455	0.0323	0.0102364
515.5	0.0512182	0.0102364	0.0369273	0.0101455	0.0328	0.0104364
515	0.0521182	0.0103364	0.0375273	0.0101455	0.0333	0.0106364
514.5	0.0529182	0.0104364	0.0380273	0.0102455	0.0338	0.0107364
514	0.0536182	0.0104364	0.0384273	0.0102455	0.0342	0.0109364
513.5	0.0543182	0.0104364	0.0390273	0.0103455	0.0345	0.0108364
513	0.0552182	0.0107364	0.0395273	0.0105455	0.035	0.0109364
512.5	0.0560182	0.0108364	0.0401273	0.0106455	0.0355	0.0111364
512	0.0567182	0.0108364	0.0405273	0.0108455	0.0359	0.0112364
511.5	0.0573182	0.0109364	0.0408273	0.0110455	0.0364	0.0113364
511	0.0578182	0.0110364	0.0414273	0.0111455	0.0367	0.0112364
510.5	0.0584182	0.0109364	0.0419273	0.0112455	0.0372	0.0112364
510	0.0594182	0.0110364	0.0425273	0.0112455	0.0377	0.0114364
509.5	0.0601182	0.0113364	0.0430273	0.0113455	0.038	0.0116364
509	0.0609182	0.0113364	0.0434273	0.0114455	0.0386	0.0118364
508.5	0.0616182	0.0114364	0.0438273	0.0114455	0.039	0.0120364
508	0.0623182	0.0114364	0.0443273	0.0114455	0.0393	0.0119364
507.5	0.0629182	0.0113364	0.0448273	0.0113455	0.0397	0.0119364
507	0.0636182	0.0115364	0.0454273	0.0116455	0.0402	0.0120364
506.5	0.0645182	0.0117364	0.0459273	0.0117455	0.0407	0.0123364
506	0.0652182	0.0120364	0.0464273	0.0120455	0.0411	0.0123364
505.5	0.0660182	0.0121364	0.0470273	0.0121455	0.0417	0.0123364
505	0.0665182	0.0121364	0.0474273	0.0122455	0.0421	0.0124364
504.5	0.0670182	0.0121364	0.0477273	0.0123455	0.0426	0.0125364
504	0.0677182	0.0120364	0.0481273	0.0122455	0.043	0.0126364
503.5	0.0684182	0.0121364	0.0487273	0.0123455	0.0433	0.0127364
503	0.0692182	0.0123364	0.0493273	0.0126455	0.0439	0.0130364
502.5	0.0700182	0.0124364	0.0498273	0.0126455	0.0444	0.0131364
502	0.0707182	0.0125364	0.0504273	0.0127455	0.0447	0.0132364
501.5	0.0713182	0.0126364	0.0508273	0.0128455	0.0452	0.0134364
501	0.0719182	0.0128364	0.0513273	0.0129455	0.0457	0.0134364
500.5	0.0726182	0.0129364	0.0518273	0.0131455	0.0463	0.0136364
500	0.0733182	0.0130364	0.0524273	0.0133455	0.0467	0.0138364
499.5	0.0740182	0.0132364	0.0528273	0.0135455	0.0472	0.0137364
499	0.0747182	0.0134364	0.0532273	0.0135455	0.0476	0.0139364
498.5	0.0753182	0.0134364	0.0537273	0.0135455	0.048	0.0142364
498	0.0759182	0.0135364	0.0542273	0.0137455	0.0485	0.0142364
497.5	0.0767182	0.0136364	0.0548273	0.0139455	0.0488	0.0143364
497	0.0772182	0.0137364	0.0552273	0.0140455	0.0492	0.0145364
496.5	0.0777182	0.0139364	0.0556273	0.0140455	0.0497	0.0147364
496	0.0783182	0.0139364	0.0561273	0.0140455	0.05	0.0148364
495.5	0.0789182	0.0140364	0.0566273	0.0142455	0.0502	0.0149364
495	0.0794182	0.0141364	0.0570273	0.0142455	0.0506	0.0151364
494.5	0.0798182	0.0142364	0.0573273	0.0144455	0.0512	0.0148364
494	0.0804182	0.0145364	0.0576273	0.0145455	0.0515	0.0152364
493.5	0.0810182	0.0145364	0.0581273	0.0146455	0.052	0.0154364
493	0.0816182	0.0146364	0.0588273	0.0148455	0.0524	0.0153364
492.5	0.0821182	0.0148364	0.0591273	0.0149455	0.0527	0.0155364
492	0.0827182	0.0150364	0.0594273	0.0152455	0.0531	0.0157364
491.5	0.0833182	0.0152364	0.0599273	0.0153455	0.0535	0.0158364
491	0.0838182	0.0151364	0.0603273	0.0155455	0.0538	0.0161364
490.5	0.0844182	0.0153364	0.0606273	0.0156455	0.0541	0.0164364
490	0.0848182	0.0155364	0.0609273	0.0157455	0.0544	0.0166364
489.5	0.0851182	0.0155364	0.0615273	0.0159455	0.0547	0.0167364
489	0.0854182	0.0156364	0.0617273	0.0159455	0.0549	0.0168364
488.5	0.0858182	0.0157364	0.0619273	0.0160455	0.0552	0.0167364
488	0.0862182	0.0159364	0.0622273	0.0160455	0.0556	0.0168364
487.5	0.0865182	0.0160364	0.0625273	0.0162455	0.0561	0.0171364
487	0.0868182	0.0161364	0.0629273	0.0167455	0.0565	0.0172364
486.5	0.0871182	0.0162364	0.0632273	0.0167455	0.0565	0.0173364
486	0.0875182	0.0163364	0.0634273	0.0166455	0.0566	0.0172364
485.5	0.0878182	0.0164364	0.0636273	0.0166455	0.0568	0.0172364
485	0.0880182	0.0164364	0.0639273	0.0167455	0.0572	0.0177364
484.5	0.0886182	0.0165364	0.0641273	0.0169455	0.0576	0.0180364
484	0.0889182	0.0168364	0.0645273	0.0168455	0.0579	0.0182364
483.5	0.0890182	0.0171364	0.0649273	0.0171455	0.0581	0.0183364
483	0.0893182	0.0172364	0.0651273	0.0176455	0.0582	0.0182364
482.5	0.0895182	0.0172364	0.0654273	0.0177455	0.0585	0.0184364
482	0.0896182	0.0174364	0.0655273	0.0178455	0.0588	0.0187364
481.5	0.0900182	0.0175364	0.0658273	0.0179455	0.059	0.0187364
481	0.0902182	0.0174364	0.0660273	0.0181455	0.0591	0.0187364
480.5	0.0903182	0.0175364	0.0660273	0.0181455	0.0592	0.0186364
480	0.0905182	0.0175364	0.0663273	0.0182455	0.0593	0.0189364
479.5	0.0907182	0.0176364	0.0664273	0.0183455	0.0596	0.0193364
479	0.0910182	0.0177364	0.0667273	0.0185455	0.06	0.0195364
478.5	0.0912182	0.0180364	0.0669273	0.0187455	0.0602	0.0198364
478	0.0913182	0.0181364	0.0670273	0.0188455	0.0604	0.0199364
477.5	0.0913182	0.0181364	0.0671273	0.0189455	0.0607	0.0201364
477	0.0914182	0.0184364	0.0674273	0.0190455	0.0609	0.0203364
476.5	0.0914182	0.0185364	0.0675273	0.0191455	0.061	0.0203364
476	0.0912182	0.0186364	0.0676273	0.0193455	0.061	0.0203364
475.5	0.0914182	0.0187364	0.0677273	0.0194455	0.061	0.0203364
475	0.0914182	0.0188364	0.0678273	0.0194455	0.0612	0.0205364
474.5	0.0914182	0.0190364	0.0681273	0.0196455	0.0613	0.0207364
474	0.0916182	0.0191364	0.0682273	0.0198455	0.0615	0.0210364
473.5	0.0916182	0.0192364	0.0682273	0.0198455	0.0617	0.0210364
473	0.0918182	0.0193364	0.0684273	0.0199455	0.0618	0.0210364
472.5	0.0919182	0.0195364	0.0685273	0.0200455	0.0618	0.0211364
472	0.0917182	0.0196364	0.0685273	0.0201455	0.0618	0.0212364
471.5	0.0916182	0.0197364	0.0684273	0.0202455	0.0619	0.0214364
471	0.0916182	0.0198364	0.0685273	0.0203455	0.062	0.0217364
470.5	0.0915182	0.0198364	0.0685273	0.0204455	0.0621	0.0218364
470	0.0913182	0.0200364	0.0684273	0.0206455	0.0622	0.0219364
469.5	0.0913182	0.0201364	0.0685273	0.0208455	0.0624	0.0220364
469	0.0912182	0.0203364	0.0686273	0.0209455	0.0625	0.0221364
468.5	0.0910182	0.0204364	0.0687273	0.0212455	0.0623	0.0221364
468	0.0909182	0.0203364	0.0686273	0.0211455	0.0622	0.0221364
467.5	0.0908182	0.0202364	0.0684273	0.0209455	0.0624	0.0223364
467	0.0907182	0.0203364	0.0684273	0.0212455	0.0625	0.0226364
466.5	0.0906182	0.0205364	0.0685273	0.0214455	0.0626	0.0227364
466	0.0904182	0.0207364	0.0684273	0.0216455	0.0624	0.0229364
465.5	0.0902182	0.0209364	0.0683273	0.0218455	0.0626	0.0231364
465	0.0900182	0.0210364	0.0685273	0.0218455	0.0626	0.0232364
464.5	0.0898182	0.0210364	0.0685273	0.0220455	0.0625	0.0233364
464	0.0894182	0.0212364	0.0683273	0.0220455	0.0624	0.0233364
463.5	0.0891182	0.0211364	0.0680273	0.0221455	0.0622	0.0233364
463	0.0888182	0.0211364	0.0678273	0.0222455	0.062	0.0233364
462.5	0.0886182	0.0211364	0.0677273	0.0220455	0.0619	0.0235364
462	0.0887182	0.0213364	0.0678273	0.0223455	0.062	0.0239364
461.5	0.0885182	0.0215364	0.0679273	0.0227455	0.062	0.0241364
461	0.0882182	0.0218364	0.0677273	0.0227455	0.0622	0.0243364
460.5	0.0878182	0.0218364	0.0676273	0.0226455	0.062	0.0246364
460	0.0875182	0.0218364	0.0674273	0.0228455	0.0617	0.0246364
459.5	0.0872182	0.0218364	0.0673273	0.0230455	0.0618	0.0245364
459	0.0869182	0.0219364	0.0672273	0.0231455	0.0617	0.0246364
458.5	0.0866182	0.0220364	0.0671273	0.0232455	0.0617	0.0247364
458	0.0862182	0.0221364	0.0669273	0.0233455	0.0617	0.0248364
457.5	0.0859182	0.0222364	0.0668273	0.0233455	0.0617	0.0250364
457	0.0857182	0.0222364	0.0667273	0.0234455	0.0615	0.0252364
456.5	0.0854182	0.0224364	0.0664273	0.0236455	0.0614	0.0253364
456	0.0853182	0.0227364	0.0664273	0.0238455	0.0615	0.0254364
455.5	0.0850182	0.0228364	0.0665273	0.0239455	0.0614	0.0257364
455	0.0846182	0.0228364	0.0663273	0.0241455	0.0613	0.0259364
454.5	0.0841182	0.0231364	0.0661273	0.0242455	0.0613	0.0259364
454	0.0836182	0.0234364	0.0660273	0.0242455	0.0613	0.0260364
453.5	0.0834182	0.0235364	0.0657273	0.0244455	0.0612	0.0263364
453	0.0830182	0.0235364	0.0653273	0.0247455	0.0609	0.0263364
452.5	0.0825182	0.0235364	0.0652273	0.0247455	0.0609	0.0263364
452	0.0821182	0.0235364	0.0652273	0.0248455	0.0606	0.0265364
451.5	0.0817182	0.0235364	0.0650273	0.0248455	0.0604	0.0266364
451	0.0813182	0.0236364	0.0648273	0.0249455	0.0605	0.0266364
450.5	0.0810182	0.0236364	0.0645273	0.0251455	0.0604	0.0268364
450	0.0807182	0.0239364	0.0643273	0.0252455	0.0603	0.0269364
449.5	0.0803182	0.0239364	0.0643273	0.0252455	0.0599	0.0272364
449	0.0799182	0.0239364	0.0641273	0.0252455	0.0597	0.0273364
448.5	0.0794182	0.0241364	0.0638273	0.0254455	0.0596	0.0274364
448	0.0789182	0.0243364	0.0634273	0.0256455	0.0595	0.0276364
447.5	0.0785182	0.0245364	0.0634273	0.0258455	0.0595	0.0275364
447	0.0782182	0.0247364	0.0632273	0.0260455	0.0594	0.0278364
446.5	0.0778182	0.0248364	0.0631273	0.0262455	0.0592	0.0280364
446	0.0774182	0.0247364	0.0629273	0.0262455	0.059	0.0282364
445.5	0.0772182	0.0248364	0.0626273	0.0263455	0.0589	0.0284364
445	0.0770182	0.0252364	0.0623273	0.0265455	0.0587	0.0284364
444.5	0.0766182	0.0252364	0.0622273	0.0267455	0.0587	0.0287364
444	0.0761182	0.0253364	0.0621273	0.0270455	0.0587	0.0289364
443.5	0.0757182	0.0258364	0.0621273	0.0272455	0.0583	0.0292364
443	0.0753182	0.0259364	0.0619273	0.0273455	0.0581	0.0295364
442.5	0.0748182	0.0260364	0.0616273	0.0274455	0.0581	0.0294364
442	0.0743182	0.0261364	0.0613273	0.0276455	0.0581	0.0296364
441.5	0.0739182	0.0262364	0.0611273	0.0278455	0.0582	0.0298364
441	0.0736182	0.0265364	0.0610273	0.0279455	0.0581	0.0300364
440.5	0.0733182	0.0267364	0.0609273	0.0281455	0.0579	0.0302364
440	0.0729182	0.0269364	0.0607273	0.0282455	0.0578	0.0304364
439.5	0.0724182	0.0271364	0.0604273	0.0282455	0.0575	0.0307364
439	0.0721182	0.0271364	0.0601273	0.0283455	0.0572	0.0308364
438.5	0.0717182	0.0272364	0.0597273	0.0285455	0.0572	0.0309364
438	0.0712182	0.0272364	0.0596273	0.0289455	0.0572	0.0311364
437.5	0.0708182	0.0273364	0.0593273	0.0290455	0.0569	0.0310364
437	0.0704182	0.0272364	0.0591273	0.0289455	0.0568	0.0311364
436.5	0.0698182	0.0275364	0.0589273	0.0290455	0.0565	0.0311364
436	0.0692182	0.0278364	0.0588273	0.0291455	0.0564	0.0312364
435.5	0.0688182	0.0280364	0.0585273	0.0292455	0.0563	0.0315364
435	0.0684182	0.0282364	0.0581273	0.0292455	0.056	0.0316364
434.5	0.0681182	0.0283364	0.0580273	0.0293455	0.0559	0.0319364
434	0.0677182	0.0284364	0.0578273	0.0293455	0.0556	0.0323364
433.5	0.0675182	0.0285364	0.0577273	0.0296455	0.0556	0.0323364
433	0.0672182	0.0289364	0.0576273	0.0302455	0.0558	0.0326364
432.5	0.0669182	0.0292364	0.0576273	0.0303455	0.0557	0.0329364
432	0.0666182	0.0295364	0.0576273	0.0307455	0.0556	0.0330364
431.5	0.0664182	0.0297364	0.0574273	0.0313455	0.0554	0.0332364
431	0.0660182	0.0299364	0.0573273	0.0312455	0.0552	0.0333364
430.5	0.0656182	0.0300364	0.0570273	0.0311455	0.055	0.0335364
430	0.0651182	0.0301364	0.0569273	0.0313455	0.055	0.0338364
429.5	0.0648182	0.0304364	0.0567273	0.0314455	0.0548	0.0341364
429	0.0645182	0.0307364	0.0564273	0.0316455	0.0547	0.0343364
428.5	0.0641182	0.0307364	0.0561273	0.0320455	0.0546	0.0343364
428	0.0636182	0.0308364	0.0559273	0.0321455	0.0543	0.0346364
427.5	0.0633182	0.0310364	0.0557273	0.0321455	0.0539	0.0348364
427	0.0630182	0.0312364	0.0555273	0.0324455	0.0538	0.0350364
426.5	0.0626182	0.0313364	0.0552273	0.0325455	0.0539	0.0352364
426	0.0621182	0.0315364	0.0549273	0.0327455	0.0537	0.0352364
425.5	0.0617182	0.0318364	0.0548273	0.0331455	0.0536	0.0356364
425	0.0617182	0.0320364	0.0548273	0.0332455	0.0539	0.0359364
424.5	0.0615182	0.0325364	0.0549273	0.0335455	0.0539	0.0363364
424	0.0611182	0.0327364	0.0547273	0.0338455	0.0538	0.0367364
423.5	0.0609182	0.0328364	0.0546273	0.0339455	0.0536	0.0368364
423	0.0606182	0.0331364	0.0545273	0.0344455	0.0536	0.0371364
422.5	0.0604182	0.0335364	0.0545273	0.0347455	0.0537	0.0373364
422	0.0599182	0.0337364	0.0544273	0.0348455	0.0537	0.0376364
421.5	0.0596182	0.0339364	0.0541273	0.0353455	0.0537	0.0380364
421	0.0594182	0.0340364	0.0540273	0.0355455	0.0536	0.0383364
420.5	0.0592182	0.0343364	0.0538273	0.0357455	0.0535	0.0386364
420	0.0587182	0.0348364	0.0538273	0.0359455	0.0535	0.0386364
419.5	0.0583182	0.0349364	0.0537273	0.0362455	0.0534	0.0389364
419	0.0580182	0.0351364	0.0536273	0.0365455	0.0535	0.0390364
418.5	0.0575182	0.0356364	0.0535273	0.0367455	0.0534	0.0391364
418	0.0573182	0.0357364	0.0532273	0.0369455	0.0532	0.0395364
417.5	0.0572182	0.0361364	0.0531273	0.0372455	0.0529	0.0398364
417	0.0570182	0.0367364	0.0532273	0.0376455	0.053	0.0405364
416.5	0.0572182	0.0371364	0.0533273	0.0378455	0.0526	0.0401364
416	0.0568182	0.0371364	0.0531273	0.0382455	0.0526	0.0403364
415.5	0.0563182	0.0373364	0.0528273	0.0385455	0.053	0.0411364
415	0.0558182	0.0377364	0.0525273	0.0386455	0.0528	0.0413364
414.5	0.0553182	0.0381364	0.0525273	0.0390455	0.0529	0.0417364
414	0.0553182	0.0384364	0.0526273	0.0393455	0.0528	0.0420364
413.5	0.0551182	0.0386364	0.0526273	0.0398455	0.0529	0.0425364
413	0.0549182	0.0390364	0.0527273	0.0403455	0.053	0.0428364
412.5	0.0546182	0.0393364	0.0527273	0.0405455	0.0531	0.0431364
412	0.0545182	0.0399364	0.0526273	0.0408455	0.0533	0.0436364
411.5	0.0546182	0.0404364	0.0525273	0.0412455	0.0533	0.0438364
411	0.0545182	0.0406364	0.0525273	0.0415455	0.0533	0.0443364
410.5	0.0539182	0.0410364	0.0524273	0.0419455	0.053	0.0444364
410	0.0536182	0.0413364	0.0520273	0.0422455	0.0527	0.0447364
409.5	0.0532182	0.0417364	0.0520273	0.0428455	0.0526	0.0452364
409	0.0529182	0.0420364	0.0520273	0.0428455	0.0528	0.0454364
408.5	0.0528182	0.0421364	0.0520273	0.0430455	0.0527	0.0458364
408	0.0525182	0.0424364	0.0519273	0.0435455	0.0526	0.0463364
407.5	0.0524182	0.0431364	0.0519273	0.0441455	0.0526	0.0465364
407	0.0523182	0.0435364	0.0519273	0.0447455	0.0526	0.0470364
406.5	0.0522182	0.0438364	0.0519273	0.0448455	0.053	0.0475364
406	0.0519182	0.0441364	0.0519273	0.0449455	0.0531	0.0477364
405.5	0.0516182	0.0444364	0.0517273	0.0451455	0.053	0.0478364
405	0.0513182	0.0447364	0.0516273	0.0453455	0.0531	0.0480364
404.5	0.0513182	0.0452364	0.0516273	0.0461455	0.0529	0.0485364
404	0.0514182	0.0455364	0.0519273	0.0466455	0.0532	0.0490364
403.5	0.0512182	0.0460364	0.0521273	0.0469455	0.0535	0.0497364
403	0.0511182	0.0467364	0.0519273	0.0472455	0.0534	0.0500364
402.5	0.0508182	0.0472364	0.0518273	0.0474455	0.0534	0.0502364
402	0.0505182	0.0473364	0.0517273	0.0478455	0.0532	0.0506364
401.5	0.0506182	0.0476364	0.0520273	0.0482455	0.0532	0.0506364
401	0.0508182	0.0480364	0.0519273	0.0487455	0.0533	0.0508364
400.5	0.0505182	0.0486364	0.0519273	0.0494455	0.0533	0.0514364
400	0.0502182	0.0490364	0.0519273	0.0500455	0.0534	0.0517364
399.5	0.0501182	0.0495364	0.0523273	0.0504455	0.0539	0.0522364
399	0.0502182	0.0503364	0.0527273	0.0507455	0.054	0.0530364
398.5	0.0502182	0.0507364	0.0524273	0.0513455	0.0542	0.0535364
398	0.0499182	0.0512364	0.0525273	0.0518455	0.0542	0.0536364
397.5	0.0497182	0.0516364	0.0527273	0.0522455	0.0541	0.0542364
397	0.0499182	0.0521364	0.0527273	0.0527455	0.0542	0.0547364
396.5	0.0500182	0.0527364	0.0524273	0.0528455	0.054	0.0547364
396	0.0498182	0.0529364	0.0522273	0.0531455	0.054	0.0553364
395.5	0.0495182	0.0534364	0.0523273	0.0536455	0.054	0.0559364
395	0.0495182	0.0540364	0.0524273	0.0542455	0.0542	0.0560364
394.5	0.0495182	0.0545364	0.0527273	0.0549455	0.0543	0.0564364
394	0.0492182	0.0550364	0.0528273	0.0554455	0.0543	0.0569364
393.5	0.0492182	0.0556364	0.0529273	0.0558455	0.0545	0.0575364
393	0.0492182	0.0561364	0.0529273	0.0563455	0.0544	0.0582364
392.5	0.0490182	0.0565364	0.0530273	0.0570455	0.0546	0.0587364
392	0.0490182	0.0573364	0.0529273	0.0576455	0.0548	0.0591364
391.5	0.0492182	0.0578364	0.0531273	0.0580455	0.0549	0.0592364
391	0.0492182	0.0583364	0.0536273	0.0585455	0.0548	0.0598364
390.5	0.0490182	0.0590364	0.0537273	0.0591455	0.055	0.0604364
390	0.0490182	0.0596364	0.0538273	0.0596455	0.0554	0.0611364
389.5	0.0492182	0.0602364	0.0539273	0.0604454	0.0558	0.0617364
389	0.0492182	0.0609364	0.0540273	0.0608455	0.0561	0.0621364
388.5	0.0492182	0.0615364	0.0541273	0.0612455	0.0563	0.0626364
388	0.0491182	0.0620364	0.0543273	0.0619455	0.0564	0.0629364
387.5	0.0490182	0.0623364	0.0545273	0.0625455	0.0565	0.0632364
387	0.0492182	0.0630364	0.0546273	0.0628455	0.0568	0.0638364
386.5	0.0493182	0.0635364	0.0547273	0.0629455	0.0567	0.0643364
386	0.0493182	0.0638364	0.0550273	0.0635455	0.0568	0.0648364
385.5	0.0491182	0.0646364	0.0553273	0.0639455	0.0569	0.0653364
385	0.0491182	0.0652364	0.0555273	0.0645455	0.0574	0.0658364
384.5	0.0496182	0.0660364	0.0554273	0.0655455	0.0576	0.0665364
384	0.0497182	0.0666364	0.0556273	0.0659455	0.0577	0.0670364
383.5	0.0496182	0.0671364	0.0561273	0.0664455	0.0578	0.0673364
383	0.0496182	0.0677364	0.0564273	0.0672455	0.0577	0.0679364
382.5	0.0494182	0.0682364	0.0565273	0.0677455	0.0579	0.0682364
382	0.0492182	0.0688364	0.0566273	0.0679455	0.0581	0.0687364
381.5	0.0493182	0.0691364	0.0566273	0.0679455	0.0581	0.0691364
381	0.0493182	0.0695364	0.0564273	0.0685455	0.0581	0.0695364
380.5	0.0496182	0.0701364	0.0566273	0.0692455	0.0586	0.0697364
380	0.0499182	0.0708364	0.0573273	0.0698455	0.059	0.0703364
379.5	0.0501182	0.0711364	0.0578273	0.0704455	0.0593	0.0709364
379	0.0502182	0.0718364	0.0576273	0.0705455	0.0593	0.0711364
378.5	0.0503182	0.0725364	0.0574273	0.0713455	0.0594	0.0716364
378	0.0504182	0.0728364	0.0578273	0.0720455	0.0599	0.0719364
377.5	0.0504182	0.0735364	0.0582273	0.0726455	0.0601	0.0727364
377	0.0507182	0.0745364	0.0585273	0.0736455	0.0606	0.0737364
376.5	0.0513182	0.0755364	0.0591273	0.0745455	0.0609	0.0744364
376	0.0515182	0.0758364	0.0596273	0.0750455	0.0612	0.0752364
375.5	0.0513182	0.0759364	0.0599273	0.0749455	0.0613	0.0753364
375	0.0513182	0.0763364	0.0600273	0.0750455	0.061	0.0752364
374.5	0.0515182	0.0769364	0.0599273	0.0755455	0.0614	0.0756364
374	0.0514182	0.0777364	0.0600273	0.0761455	0.0619	0.0761364
373.5	0.0516182	0.0780364	0.0602273	0.0768455	0.0621	0.0765364
373	0.0521182	0.0785364	0.0606273	0.0774455	0.0623	0.0769364
372.5	0.0522182	0.0790364	0.0611273	0.0779455	0.0625	0.0774364
372	0.0524182	0.0794364	0.0612273	0.0781455	0.0629	0.0778364
371.5	0.0528182	0.0798364	0.0613273	0.0784455	0.063	0.0781364
371	0.0528182	0.0805364	0.0614273	0.0793455	0.0633	0.0788364
370.5	0.0530182	0.0816364	0.0620273	0.0800455	0.0639	0.0795364
370	0.0535182	0.0820364	0.0625273	0.0805455	0.0644	0.0796364
369.5	0.0535182	0.0825364	0.0626273	0.0810455	0.0643	0.0799364
369	0.0538182	0.0828364	0.0629273	0.0813455	0.064	0.0805364
368.5	0.0543182	0.0829364	0.0629273	0.0816455	0.0642	0.0808364
368	0.0545182	0.0838364	0.0629273	0.0819455	0.0644	0.0809364
367.5	0.0545182	0.0841364	0.0633273	0.0821455	0.0648	0.0812364
367	0.0543182	0.0843364	0.0635273	0.0821455	0.0649	0.0816364
366.5	0.0545182	0.0844364	0.0640273	0.0823455	0.065	0.0817364
366	0.0548182	0.0844364	0.0645273	0.0830455	0.0653	0.0820364
365.5	0.0550182	0.0849364	0.0647273	0.0834455	0.0657	0.0825364
365	0.0547182	0.0853364	0.0647273	0.0841455	0.0653	0.0829364
364.5	0.0550182	0.0861364	0.0647273	0.0844455	0.0655	0.0831364
364	0.0562182	0.0867364	0.0652273	0.0846454	0.0667	0.0836364
363.5	0.0564182	0.0868364	0.0658273	0.0850455	0.0672	0.0841364
363	0.0563182	0.0871364	0.0658273	0.0852455	0.0669	0.0840364
362.5	0.0561182	0.0870364	0.0658273	0.0856455	0.0665	0.0843364
362	0.0560182	0.0869364	0.0656273	0.0859455	0.0663	0.0841364
361.5	0.0561182	0.0875364	0.0652273	0.0858455	0.0662	0.0841364
361	0.0560182	0.0878364	0.0651273	0.0856455	0.0662	0.0840364
360.5	0.0560182	0.0880364	0.0653273	0.0856455	0.0665	0.0838364
360	0.0562182	0.0882364	0.0658273	0.0861455	0.0669	0.0844364
359.5	0.0565182	0.0885364	0.0661273	0.0866455	0.0672	0.0851364
359	0.0569182	0.0887364	0.0666273	0.0868455	0.0676	0.0850364
358.5	0.0573182	0.0887364	0.0669273	0.0871455	0.0677	0.0853364
358	0.0577182	0.0892364	0.0668273	0.0873455	0.068	0.0857364
357.5	0.0578182	0.0894364	0.0669273	0.0875455	0.068	0.0860364
357	0.0578182	0.0896364	0.0670273	0.0877455	0.0684	0.0861364
356.5	0.0581182	0.0898364	0.0671273	0.0878455	0.0684	0.0860364
356	0.0581182	0.0899364	0.0671273	0.0876455	0.0682	0.0861364
355.5	0.0579182	0.0900364	0.0670273	0.0872455	0.0678	0.0864364
355	0.0580182	0.0899364	0.0670273	0.0876455	0.0681	0.0865364
354.5	0.0579182	0.0897364	0.0669273	0.0879455	0.069	0.0860364
354	0.0578182	0.0893364	0.0670273	0.0879455	0.0686	0.0860364
353.5	0.0583182	0.0894364	0.0670273	0.0878455	0.0685	0.0861364
353	0.0583182	0.0896364	0.0671273	0.0874455	0.0684	0.0856364
352.5	0.0582182	0.0894364	0.0670273	0.0871455	0.0682	0.0854364
352	0.0583182	0.0891364	0.0669273	0.0867455	0.0682	0.0855364
351.5	0.0580182	0.0889364	0.0667273	0.0866455	0.0683	0.0852364
351	0.0575182	0.0891364	0.0670273	0.0867455	0.068	0.0850364
350.5	0.0581182	0.0891364	0.0670273	0.0870455	0.0678	0.0855364
350	0.0588182	0.0890364	0.0669273	0.0875455	0.0684	0.0859364
349.5	0.0586182	0.0890364	0.0671273	0.0874455	0.0684	0.0859364
349	0.0585182	0.0891364	0.0670273	0.0875455	0.0683	0.0856364
348.5	0.0587182	0.0891364	0.0673273	0.0874455	0.0684	0.0853364
348	0.0589182	0.0886364	0.0672273	0.0874455	0.0678	0.0851364
347.5	0.0588182	0.0886364	0.0672273	0.0870455	0.0676	0.0853364
347	0.0585182	0.0886364	0.0671273	0.0865455	0.0678	0.0850364
346.5	0.0584182	0.0884364	0.0667273	0.0864455	0.0677	0.0844364
346	0.0584182	0.0884364	0.0668273	0.0861455	0.0671	0.0839364
345.5	0.0588182	0.0881364	0.0669273	0.0860455	0.0673	0.0839364
345	0.0592182	0.0883364	0.0672273	0.0863455	0.0677	0.0847364
344.5	0.0590182	0.0887364	0.0676273	0.0864455	0.0677	0.0849364
344	0.0588182	0.0883364	0.0674273	0.0859455	0.0679	0.0846364
343.5	0.0589182	0.0874364	0.0670273	0.0856455	0.0676	0.0843364
343	0.0585182	0.0869364	0.0669273	0.0852455	0.0673	0.0835364
342.5	0.0588182	0.0870364	0.0668273	0.0849455	0.0673	0.0829364
342	0.0593182	0.0869364	0.0669273	0.0851455	0.0674	0.0829364
341.5	0.0595182	0.0871364	0.0674273	0.0853455	0.0678	0.0831364
341	0.0597182	0.0874364	0.0677273	0.0852455	0.0677	0.0837364
340.5	0.0594182	0.0871364	0.0675273	0.0850455	0.0679	0.0834364
340	0.0594182	0.0871364	0.0673273	0.0852455	0.068	0.0833364
339.5	0.0598182	0.0870364	0.0673273	0.0852455	0.0678	0.0837364
339	0.0599182	0.0868364	0.0676273	0.0851455	0.0682	0.0836364
338.5	0.0597182	0.0864364	0.0675273	0.0849455	0.0684	0.0835364
338	0.0601182	0.0862364	0.0679273	0.0850455	0.0685	0.0830364
337.5	0.0608182	0.0860364	0.0680273	0.0845455	0.0684	0.0827364
337	0.0604182	0.0857364	0.0680273	0.0839455	0.0683	0.0829364
336.5	0.0601182	0.0863364	0.0684273	0.0842455	0.0688	0.0828364
336	0.0605182	0.0866364	0.0685273	0.0845455	0.069	0.0827364
335.5	0.0613182	0.0863364	0.0684273	0.0849455	0.0691	0.0828364
335	0.0620182	0.0865364	0.0688273	0.0853455	0.0694	0.0832364
334.5	0.0626182	0.0871364	0.0694273	0.0848455	0.0698	0.0833364
334	0.0624182	0.0870364	0.0691273	0.0843455	0.0701	0.0832364
333.5	0.0617182	0.0862364	0.0689273	0.0847455	0.0699	0.0832364
333	0.0620182	0.0859364	0.0689273	0.0849455	0.0699	0.0833364
332.5	0.0624182	0.0862364	0.0695273	0.0847455	0.0702	0.0838364
332	0.0626182	0.0868364	0.0703273	0.0850455	0.0706	0.0845364
331.5	0.0630182	0.0872364	0.0704273	0.0853455	0.071	0.0845364
331	0.0633182	0.0872364	0.0707273	0.0849455	0.0707	0.0841364
330.5	0.0639182	0.0875364	0.0710273	0.0848455	0.0707	0.0841364
330	0.0646182	0.0877364	0.0707273	0.0851455	0.0713	0.0839364
329.5	0.0651182	0.0876364	0.0707273	0.0853455	0.0714	0.0839364
329	0.0649182	0.0875364	0.0712273	0.0854455	0.0716	0.0840364
328.5	0.0651182	0.0874364	0.0715273	0.0854455	0.072	0.0844364
328	0.0658182	0.0875364	0.0721273	0.0855454	0.0719	0.0846364
327.5	0.0654182	0.0878364	0.0726273	0.0859455	0.0721	0.0853364
327	0.0657182	0.0880364	0.0730273	0.0864455	0.0724	0.0857364
326.5	0.0664182	0.0882364	0.0732273	0.0866455	0.0735	0.0852364
326	0.0665182	0.0883364	0.0735273	0.0870455	0.0741	0.0860364
325.5	0.0671182	0.0876364	0.0727273	0.0866455	0.073	0.0861364
325	0.0666182	0.0875364	0.0719273	0.0862455	0.0726	0.0851364
324.5	0.0664182	0.0880364	0.0732273	0.0858455	0.0734	0.0846364
324	0.0675182	0.0881364	0.0741273	0.0848455	0.0741	0.0844364
323.5	0.0679182	0.0883364	0.0752273	0.0863455	0.0751	0.0851364
323	0.0681182	0.0887364	0.0759273	0.0876455	0.0755	0.0863364
322.5	0.0693182	0.0887364	0.0759273	0.0877455	0.0758	0.0873364
322	0.0699182	0.0896364	0.0770273	0.0881455	0.0767	0.0871364
321.5	0.0701182	0.0902364	0.0772273	0.0888455	0.0768	0.0870364
321	0.0701182	0.0903364	0.0771273	0.0894455	0.0765	0.0879364
320.5	0.0705182	0.0903364	0.0782273	0.0888455	0.0769	0.0889364
320	0.0712182	0.0897364	0.0780273	0.0886455	0.0779	0.0890364
319.5	0.0716182	0.0892364	0.0773273	0.0888455	0.0788	0.0879364
319	0.0709182	0.0893364	0.0777273	0.0887455	0.0781	0.0869364
318.5	0.0711182	0.0901364	0.0782273	0.0891455	0.0778	0.0885364
318	0.0723182	0.0904364	0.0782273	0.0893455	0.0789	0.0896364
317.5	0.0732182	0.0909364	0.0784273	0.0892455	0.0801	0.0888364
317	0.0737182	0.0914364	0.0790273	0.0902455	0.0808	0.0887364
316.5	0.0740182	0.0915364	0.0800273	0.0911455	0.0813	0.0891364
316	0.0752182	0.0915364	0.0807273	0.0915455	0.0812	0.0899364
315.5	0.0756182	0.0915364	0.0808273	0.0923455	0.0805	0.0904364
315	0.0753182	0.0920364	0.0815273	0.0922455	0.0805	0.0913364
314.5	0.0756182	0.0917364	0.0815273	0.0919455	0.0813	0.0920364
314	0.0763182	0.0919364	0.0809273	0.0914455	0.0821	0.0904364
313.5	0.0766182	0.0929364	0.0815273	0.0914455	0.082	0.0900364
313	0.0765182	0.0927364	0.0828273	0.0925455	0.0819	0.0911364
312.5	0.0772182	0.0939364	0.0830273	0.0932455	0.0838	0.0923364
312	0.0778182	0.0948364	0.0835273	0.0940455	0.0845	0.0932364
311.5	0.0782182	0.0943364	0.0846273	0.0942455	0.0844	0.0929364
311	0.0789182	0.0936364	0.0848273	0.0933455	0.085	0.0927364
310.5	0.0791182	0.0939364	0.0841273	0.0931455	0.0849	0.0931364
310	0.0797182	0.0947364	0.0846273	0.0936455	0.0856	0.0935364
309.5	0.0809182	0.0961364	0.0860273	0.0941455	0.0862	0.0945364
309	0.0810182	0.0979364	0.0871273	0.0953455	0.0872	0.0956364
308.5	0.0825182	0.0981364	0.0877273	0.0959455	0.0889	0.0963364
308	0.0842182	0.0980364	0.0878273	0.0962455	0.0892	0.0967364
307.5	0.0847182	0.0979364	0.0888273	0.0981455	0.0891	0.0975364
307	0.0859182	0.0989364	0.0902273	0.0992455	0.0905	0.0980364
306.5	0.0865182	0.100036	0.0918273	0.100545	0.0921	0.0999364
306	0.0895182	0.101636	0.0941273	0.103245	0.0945	0.103136
305.5	0.0927182	0.105536	0.0974273	0.105845	0.0978	0.105236
305	0.0950182	0.108236	0.0997273	0.107845	0.0997	0.107336
304.5	0.0978182	0.110236	0.102327	0.110145	0.1025	0.110236
304	0.100218	0.113336	0.105827	0.111945	0.1058	0.113436
303.5	0.102818	0.116636	0.109027	0.115145	0.1086	0.116436
303	0.107018	0.119936	0.112727	0.119345	0.1122	0.119136
302.5	0.112018	0.124136	0.116927	0.122945	0.1166	0.123936
302	0.117418	0.129336	0.121927	0.128145	0.1214	0.129036
301.5	0.122918	0.133836	0.126827	0.134145	0.1269	0.135236
301	0.128318	0.139436	0.132627	0.139945	0.1332	0.140836
300.5	0.134618	0.145536	0.139127	0.146245	0.1398	0.145136
300	0.141818	0.152236	0.146127	0.152545	0.1466	0.152336

## Sheet: T188A
	T188A
wavelength (nm)	curve 1	curve 2	curve 3	curve 4	curve 5	curve 6
700	-0.000109091	9.09091e-05	-6.36364e-05	-0.000145455	-0.000181818	0.000118182
699.5	0.000190909	0.000190909	3.63636e-05	0.000154545	1.81818e-05	0.000118182
699	9.09091e-05	-9.09091e-06	0.000136364	0.000154545	0.000218182	0.000118182
698.5	-9.09091e-06	9.09091e-05	3.63636e-05	-4.54545e-05	0.000118182	1.81818e-05
698	-0.000109091	-9.09091e-06	-0.000263636	-0.000145455	-0.000181818	-8.18182e-05
697.5	0.000190909	9.09091e-05	3.63636e-05	0.000354545	0.000118182	1.81818e-05
697	0.000490909	0.000190909	0.000436364	5.45455e-05	0.000318182	0.000318182
696.5	-9.09091e-06	-0.000209091	-0.000163636	-0.000145455	1.81818e-05	1.81818e-05
696	-9.09091e-06	-0.000209091	-0.000263636	-0.000145455	1.81818e-05	-8.18182e-05
695.5	0.000290909	-0.000109091	-6.36364e-05	5.45455e-05	-8.18182e-05	1.81818e-05
695	0.000190909	9.09091e-05	-6.36364e-05	-0.000145455	0.000118182	-8.18182e-05
694.5	-0.000109091	-0.000209091	3.63636e-05	-0.000245455	-8.18182e-05	-0.000181818
694	0.000190909	9.09091e-05	0.000336364	0.000154545	0.000118182	0.000118182
693.5	0.000190909	-0.000109091	-6.36364e-05	-0.000145455	1.81818e-05	-8.18182e-05
693	0.000190909	-0.000109091	-6.36364e-05	-4.54545e-05	0.000118182	0.000118182
692.5	-9.09091e-06	-0.000209091	-0.000163636	-0.000145455	1.81818e-05	1.81818e-05
692	0.000290909	0.000190909	0.000136364	5.45455e-05	0.000118182	0.000218182
691.5	-0.000109091	-0.000109091	-0.000263636	-0.000145455	-8.18182e-05	-0.000181818
691	-0.000109091	-9.09091e-06	3.63636e-05	5.45455e-05	1.81818e-05	-8.18182e-05
690.5	0.000190909	0.000190909	3.63636e-05	0.000254545	0.000218182	0.000318182
690	0.000290909	0.000190909	0.000236364	5.45455e-05	0.000218182	0.000118182
689.5	9.09091e-05	9.09091e-05	3.63636e-05	-4.54545e-05	-8.18182e-05	1.81818e-05
689	9.09091e-05	0.000190909	0.000136364	-0.000245455	1.81818e-05	-8.18182e-05
688.5	9.09091e-05	9.09091e-05	0.000136364	5.45455e-05	0.000218182	-8.18182e-05
688	9.09091e-05	9.09091e-05	3.63636e-05	-0.000145455	1.81818e-05	0.000118182
687.5	0.000290909	0.000490909	0.000336364	0.000254545	0.000418182	0.000418182
687	0.000690909	0.000490909	0.000636364	0.000554545	0.000618182	0.000518182
686.5	0.000290909	0.000390909	0.000136364	0.000354545	0.000218182	0.000218182
686	0.000490909	0.000490909	3.63636e-05	0.000154545	0.000418182	0.000318182
685.5	0.000390909	0.000190909	0.000336364	0.000354545	0.000118182	0.000318182
685	0.000190909	9.09091e-05	0.000136364	5.45455e-05	0.000218182	0.000318182
684.5	0.000290909	9.09091e-05	0.000336364	0.000254545	0.000218182	0.000318182
684	0.000390909	-9.09091e-06	3.63636e-05	0.000254545	0.000118182	1.81818e-05
683.5	0.000190909	0.000390909	0.000136364	0.000254545	0.000218182	0.000218182
683	0.000390909	0.000390909	3.63636e-05	0.000154545	0.000518182	0.000418182
682.5	0.000390909	9.09091e-05	0.000336364	0.000254545	0.000318182	0.000118182
682	0.000390909	9.09091e-05	0.000436364	0.000254545	0.000218182	0.000218182
681.5	0.000290909	0.000390909	0.000336364	0.000354545	0.000118182	0.000418182
681	0.000390909	9.09091e-05	0.000236364	0.000254545	0.000318182	0.000218182
680.5	0.000290909	0.000190909	-6.36364e-05	0.000254545	0.000218182	0.000318182
680	0.000390909	0.000490909	0.000236364	0.000154545	0.000218182	0.000318182
679.5	0.000390909	0.000390909	0.000436364	0.000554545	0.000218182	0.000518182
679	0.000590909	9.09091e-05	0.000136364	0.000254545	0.000318182	0.000318182
678.5	0.000690909	0.000690909	0.000536364	0.000454545	0.000718182	0.000518182
678	0.000390909	0.000590909	0.000436364	0.000454545	0.000318182	0.000218182
677.5	0.000490909	0.000290909	0.000236364	0.000354545	0.000218182	0.000118182
677	0.000590909	0.000590909	0.000436364	0.000554545	0.000318182	0.000318182
676.5	0.000590909	0.000390909	0.000436364	0.000354545	0.000518182	0.000418182
676	0.000490909	9.09091e-05	0.000236364	0.000254545	0.000418182	0.000218182
675.5	0.000790909	0.000590909	0.000436364	0.000454545	0.000618182	0.000518182
675	0.000390909	0.000390909	0.000536364	0.000154545	0.000118182	0.000418182
674.5	0.000590909	0.000690909	0.000636364	0.000254545	0.000518182	0.000618182
674	0.000290909	0.000290909	0.000336364	0.000254545	0.000318182	0.000318182
673.5	0.000590909	0.000390909	0.000336364	0.000354545	0.000318182	0.000318182
673	0.000790909	0.000490909	0.000536364	0.000454545	0.000518182	0.000418182
672.5	0.000490909	0.000490909	0.000536364	0.000354545	0.000618182	0.000518182
672	0.000490909	0.000690909	0.000236364	0.000354545	0.000418182	0.000318182
671.5	0.000590909	0.000390909	0.000436364	5.45455e-05	0.000318182	0.000218182
671	0.000590909	0.000790909	0.000536364	0.000454545	0.000718182	0.000418182
670.5	0.000490909	0.000490909	0.000336364	0.000454545	0.000418182	0.000218182
670	0.000590909	0.000290909	0.000536364	0.000454545	0.000518182	0.000518182
669.5	0.000590909	0.000490909	0.000636364	0.000454545	0.000518182	0.000318182
669	0.000590909	0.000690909	0.000336364	0.000454545	0.000218182	0.000418182
668.5	0.000690909	0.000690909	0.000536364	0.000554545	0.000518182	0.000318182
668	0.000590909	0.000590909	0.000536364	0.000454545	0.000618182	0.000418182
667.5	0.000190909	0.000290909	0.000336364	0.000254545	0.000318182	0.000418182
667	0.000590909	0.000590909	0.000536364	0.000354545	0.000518182	0.000418182
666.5	0.000690909	0.000590909	0.000636364	0.000454545	0.000418182	0.000518182
666	0.000690909	0.000790909	0.000436364	0.000354545	0.000418182	0.000818182
665.5	0.000590909	0.000690909	0.000336364	0.000554545	0.000418182	0.000618182
665	0.000690909	0.000690909	0.000636364	0.000654545	0.000518182	0.000718182
664.5	0.000590909	0.000390909	0.000536364	0.000254545	0.000318182	0.000618182
664	0.000690909	0.000790909	0.000736364	0.000454545	0.000618182	0.000518182
663.5	0.000790909	0.000690909	0.000536364	0.000554545	0.000518182	0.000718182
663	0.000790909	0.000890909	0.000636364	0.000554545	0.000518182	0.000618182
662.5	0.000790909	0.000890909	0.000836364	0.000554545	0.000618182	0.000618182
662	0.000590909	0.000590909	0.000436364	0.000554545	0.000718182	0.000418182
661.5	0.000690909	0.000590909	0.000436364	0.000454545	0.000618182	0.000418182
661	0.000690909	0.000690909	0.000736364	0.000754545	0.000618182	0.000418182
660.5	0.000290909	0.000590909	0.000436364	0.000354545	0.000518182	0.000318182
660	0.000890909	0.000890909	0.000736364	0.000754545	0.000718182	0.000618182
659.5	0.000990909	0.000990909	0.000736364	0.000654545	0.000718182	0.000818182
659	0.000690909	0.000690909	0.000736364	0.000654545	0.000618182	0.000718182
658.5	0.000590909	0.000690909	0.000436364	0.000754545	0.000618182	0.000818182
658	0.000890909	0.000790909	0.000736364	0.000754545	0.000818182	0.000718182
657.5	0.000590909	0.000690909	0.000636364	0.000654545	0.000618182	0.000218182
657	0.000990909	0.000890909	0.000736364	0.000654545	0.000818182	0.000918182
656.5	0.000890909	0.000790909	0.000636364	0.000754545	0.000618182	0.000818182
656	0.000790909	0.000390909	0.000336364	0.000454545	0.000418182	0.000518182
655.5	0.000790909	0.000790909	0.000636364	0.000654545	0.000618182	0.000818182
655	0.000890909	0.000790909	0.000636364	0.000654545	0.000518182	0.000718182
654.5	0.000690909	0.000690909	0.000436364	0.000754545	0.000518182	0.000618182
654	0.000890909	0.000590909	0.000636364	0.000554545	0.000718182	0.000718182
653.5	0.000990909	0.000790909	0.000636364	0.000754545	0.000818182	0.000518182
653	0.000890909	0.000690909	0.000836364	0.000954545	0.000718182	0.000518182
652.5	0.00119091	0.000890909	0.000836364	0.000954545	0.000718182	0.000818182
652	0.000790909	0.000690909	0.000336364	0.000554545	0.000518182	0.000718182
651.5	0.000990909	0.000890909	0.000736364	0.00105455	0.000918182	0.000718182
651	0.00109091	0.000890909	0.000836364	0.000954545	0.00101818	0.000818182
650.5	0.000890909	0.000790909	0.000636364	0.000754545	0.000718182	0.000718182
650	0.000790909	0.000790909	0.000636364	0.000854545	0.000718182	0.000718182
649.5	0.000890909	0.000790909	0.000736364	0.000854545	0.000818182	0.000618182
649	0.00119091	0.000990909	0.000736364	0.000854545	0.000918182	0.00101818
648.5	0.000990909	0.00109091	0.00103636	0.000854545	0.000818182	0.000818182
648	0.000990909	0.000890909	0.000936364	0.000954545	0.000718182	0.000818182
647.5	0.00109091	0.000990909	0.000836364	0.000954545	0.000818182	0.000918182
647	0.000990909	0.00109091	0.000736364	0.000754545	0.000918182	0.000618182
646.5	0.00109091	0.000990909	0.000936364	0.000954545	0.000918182	0.000918182
646	0.000990909	0.000890909	0.000736364	0.000854545	0.000818182	0.000718182
645.5	0.00129091	0.00119091	0.00103636	0.000854545	0.00101818	0.00111818
645	0.000990909	0.000890909	0.000936364	0.000854545	0.00111818	0.000818182
644.5	0.00119091	0.000990909	0.00103636	0.00105455	0.00111818	0.000818182
644	0.00119091	0.000990909	0.000736364	0.000954545	0.000818182	0.000718182
643.5	0.00129091	0.00129091	0.00133636	0.000954545	0.00121818	0.00111818
643	0.00109091	0.00109091	0.000736364	0.000954545	0.000818182	0.00101818
642.5	0.00139091	0.00139091	0.00113636	0.00115455	0.00101818	0.000918182
642	0.00119091	0.00109091	0.00113636	0.000854545	0.000818182	0.000718182
641.5	0.00109091	0.000990909	0.00103636	0.000954545	0.000918182	0.000918182
641	0.00119091	0.00129091	0.00103636	0.00105455	0.000918182	0.000918182
640.5	0.00159091	0.00159091	0.00123636	0.00115455	0.00131818	0.00131818
640	0.000990909	0.00129091	0.000936364	0.000854545	0.000918182	0.000718182
639.5	0.00129091	0.00119091	0.00103636	0.000854545	0.00111818	0.000918182
639	0.00169091	0.00119091	0.00133636	0.00115455	0.00131818	0.00121818
638.5	0.00169091	0.00149091	0.00143636	0.00125455	0.00141818	0.00151818
638	0.00129091	0.00139091	0.00113636	0.00125455	0.00111818	0.00101818
637.5	0.00159091	0.00129091	0.00113636	0.00125455	0.00101818	0.00111818
637	0.00159091	0.00129091	0.00123636	0.00115455	0.00121818	0.00121818
636.5	0.00139091	0.00129091	0.00113636	0.00105455	0.00111818	0.00101818
636	0.00149091	0.00119091	0.00113636	0.00105455	0.00111818	0.000918182
635.5	0.00129091	0.00119091	0.00113636	0.00115455	0.00101818	0.000818182
635	0.00139091	0.00149091	0.00113636	0.000954545	0.00101818	0.00101818
634.5	0.00139091	0.00129091	0.00113636	0.000954545	0.00101818	0.00121818
634	0.00129091	0.00109091	0.000836364	0.000954545	0.00101818	0.00111818
633.5	0.00149091	0.00129091	0.00103636	0.00115455	0.00111818	0.000918182
633	0.00159091	0.00139091	0.00123636	0.00115455	0.00121818	0.00121818
632.5	0.00149091	0.00139091	0.00123636	0.00115455	0.00141818	0.00121818
632	0.00159091	0.00139091	0.00113636	0.00115455	0.00121818	0.00101818
631.5	0.00159091	0.00129091	0.00123636	0.000954545	0.000918182	0.00111818
631	0.00169091	0.00129091	0.00143636	0.00115455	0.00111818	0.00121818
630.5	0.00169091	0.00149091	0.00153636	0.00125455	0.00131818	0.00121818
630	0.00159091	0.00129091	0.00103636	0.00105455	0.00111818	0.00121818
629.5	0.00169091	0.00169091	0.00133636	0.00115455	0.00121818	0.00131818
629	0.00189091	0.00169091	0.00153636	0.00165455	0.00141818	0.00141818
628.5	0.00179091	0.00149091	0.00133636	0.00115455	0.00121818	0.00131818
628	0.00159091	0.00139091	0.00113636	0.00105455	0.00121818	0.00121818
627.5	0.00159091	0.00169091	0.00113636	0.00125455	0.00131818	0.00121818
627	0.00179091	0.00139091	0.00103636	0.00125455	0.00111818	0.00111818
626.5	0.00189091	0.00159091	0.00143636	0.00125455	0.00111818	0.00131818
626	0.00169091	0.00159091	0.00123636	0.00135455	0.00121818	0.00141818
625.5	0.00189091	0.00159091	0.00133636	0.00125455	0.00111818	0.00141818
625	0.00199091	0.00149091	0.00143636	0.00145455	0.00141818	0.00141818
624.5	0.00179091	0.00149091	0.00153636	0.00135455	0.00121818	0.00121818
624	0.00159091	0.00159091	0.00143636	0.00125455	0.00121818	0.00111818
623.5	0.00199091	0.00169091	0.00143636	0.00175455	0.00131818	0.00151818
623	0.00199091	0.00159091	0.00143636	0.00145455	0.00131818	0.00161818
622.5	0.00179091	0.00139091	0.00133636	0.00105455	0.00131818	0.00111818
622	0.00209091	0.00179091	0.00173636	0.00165455	0.00161818	0.00141818
621.5	0.00219091	0.00189091	0.00153636	0.00135455	0.00141818	0.00141818
621	0.00209091	0.00189091	0.00153636	0.00155455	0.00141818	0.00141818
620.5	0.00209091	0.00179091	0.00163636	0.00165455	0.00151818	0.00151818
620	0.00209091	0.00159091	0.00153636	0.00155455	0.00151818	0.00141818
619.5	0.00209091	0.00169091	0.00143636	0.00145455	0.00151818	0.00141818
619	0.00209091	0.00199091	0.00153636	0.00155455	0.00151818	0.00151818
618.5	0.00219091	0.00169091	0.00163636	0.00155455	0.00171818	0.00151818
618	0.00209091	0.00179091	0.00173636	0.00145455	0.00151818	0.00131818
617.5	0.00229091	0.00169091	0.00173636	0.00155455	0.00171818	0.00161818
617	0.00189091	0.00149091	0.00123636	0.00135455	0.00151818	0.00131818
616.5	0.00209091	0.00179091	0.00143636	0.00145455	0.00151818	0.00141818
616	0.00219091	0.00189091	0.00153636	0.00135455	0.00141818	0.00141818
615.5	0.00189091	0.00179091	0.00143636	0.00105455	0.00151818	0.00141818
615	0.00189091	0.00179091	0.00153636	0.00155455	0.00161818	0.00151818
614.5	0.00239091	0.00179091	0.00173636	0.00175455	0.00171818	0.00151818
614	0.00229091	0.00189091	0.00173636	0.00165455	0.00151818	0.00161818
613.5	0.00229091	0.00209091	0.00173636	0.00165455	0.00151818	0.00161818
613	0.00219091	0.00199091	0.00153636	0.00165455	0.00151818	0.00161818
612.5	0.00209091	0.00169091	0.00133636	0.00125455	0.00141818	0.00131818
612	0.00239091	0.00219091	0.00183636	0.00165455	0.00181818	0.00161818
611.5	0.00189091	0.00159091	0.00153636	0.00145455	0.00141818	0.00151818
611	0.00219091	0.00189091	0.00183636	0.00155455	0.00151818	0.00151818
610.5	0.00249091	0.00229091	0.00173636	0.00185455	0.00181818	0.00161818
610	0.00229091	0.00179091	0.00173636	0.00155455	0.00141818	0.00141818
609.5	0.00239091	0.00169091	0.00173636	0.00155455	0.00171818	0.00171818
609	0.00239091	0.00209091	0.00173636	0.00165455	0.00191818	0.00161818
608.5	0.00269091	0.00209091	0.00183636	0.00185455	0.00181818	0.00171818
608	0.00239091	0.00209091	0.00183636	0.00155455	0.00171818	0.00171818
607.5	0.00239091	0.00209091	0.00163636	0.00175455	0.00191818	0.00151818
607	0.00249091	0.00189091	0.00173636	0.00165455	0.00171818	0.00171818
606.5	0.00249091	0.00209091	0.00193636	0.00185455	0.00181818	0.00181818
606	0.00249091	0.00199091	0.00183636	0.00185455	0.00181818	0.00161818
605.5	0.00229091	0.00179091	0.00163636	0.00145455	0.00141818	0.00161818
605	0.00259091	0.00219091	0.00203636	0.00175455	0.00181818	0.00191818
604.5	0.00259091	0.00189091	0.00183636	0.00165455	0.00191818	0.00171818
604	0.00239091	0.00209091	0.00173636	0.00175455	0.00171818	0.00151818
603.5	0.00249091	0.00199091	0.00193636	0.00175455	0.00171818	0.00181818
603	0.00279091	0.00219091	0.00233636	0.00215455	0.00191818	0.00201818
602.5	0.00259091	0.00229091	0.00203636	0.00195455	0.00201818	0.00181818
602	0.00269091	0.00199091	0.00193636	0.00155455	0.00171818	0.00181818
601.5	0.00249091	0.00219091	0.00193636	0.00175455	0.00191818	0.00161818
601	0.00289091	0.00229091	0.00223636	0.00195455	0.00211818	0.00191818
600.5	0.00289091	0.00239091	0.00233636	0.00195455	0.00221818	0.00211818
600	0.00299091	0.00259091	0.00203636	0.00195455	0.00221818	0.00191818
599.5	0.00279091	0.00229091	0.00193636	0.00185455	0.00191818	0.00171818
599	0.00279091	0.00219091	0.00213636	0.00185455	0.00191818	0.00211818
598.5	0.00309091	0.00249091	0.00243636	0.00225455	0.00221818	0.00211818
598	0.00299091	0.00239091	0.00193636	0.00205455	0.00211818	0.00191818
597.5	0.00299091	0.00239091	0.00213636	0.00195455	0.00201818	0.00201818
597	0.00279091	0.00249091	0.00223636	0.00185455	0.00201818	0.00201818
596.5	0.00319091	0.00229091	0.00223636	0.00205455	0.00231818	0.00221818
596	0.00299091	0.00219091	0.00223636	0.00195455	0.00221818	0.00221818
595.5	0.00299091	0.00239091	0.00213636	0.00205455	0.00211818	0.00201818
595	0.00319091	0.00239091	0.00223636	0.00195455	0.00211818	0.00191818
594.5	0.00309091	0.00249091	0.00243636	0.00215455	0.00211818	0.00201818
594	0.00329091	0.00249091	0.00233636	0.00225455	0.00221818	0.00211818
593.5	0.00319091	0.00219091	0.00213636	0.00205455	0.00221818	0.00201818
593	0.00339091	0.00249091	0.00223636	0.00215455	0.00221818	0.00211818
592.5	0.00329091	0.00229091	0.00243636	0.00205455	0.00221818	0.00201818
592	0.00339091	0.00259091	0.00253636	0.00235455	0.00251818	0.00231818
591.5	0.00349091	0.00259091	0.00223636	0.00205455	0.00251818	0.00221818
591	0.00349091	0.00239091	0.00243636	0.00235455	0.00241818	0.00211818
590.5	0.00359091	0.00269091	0.00263636	0.00235455	0.00261818	0.00241818
590	0.00369091	0.00229091	0.00263636	0.00205455	0.00241818	0.00231818
589.5	0.00369091	0.00249091	0.00253636	0.00225455	0.00241818	0.00211818
589	0.00389091	0.00299091	0.00243636	0.00235455	0.00251818	0.00231818
588.5	0.00369091	0.00279091	0.00283636	0.00255455	0.00261818	0.00251818
588	0.00369091	0.00259091	0.00293636	0.00245455	0.00271818	0.00231818
587.5	0.00389091	0.00259091	0.00273636	0.00225455	0.00261818	0.00231818
587	0.00379091	0.00269091	0.00273636	0.00245455	0.00271818	0.00251818
586.5	0.00389091	0.00289091	0.00283636	0.00245455	0.00271818	0.00251818
586	0.00439091	0.00299091	0.00293636	0.00245455	0.00301818	0.00251818
585.5	0.00399091	0.00259091	0.00283636	0.00235455	0.00291818	0.00241818
585	0.00419091	0.00279091	0.00313636	0.00255455	0.00281818	0.00241818
584.5	0.00429091	0.00279091	0.00303636	0.00245455	0.00271818	0.00251818
584	0.00439091	0.00289091	0.00283636	0.00255455	0.00271818	0.00251818
583.5	0.00409091	0.00269091	0.00313636	0.00265455	0.00281818	0.00261818
583	0.00449091	0.00299091	0.00343636	0.00255455	0.00321818	0.00261818
582.5	0.00449091	0.00259091	0.00293636	0.00265455	0.00281818	0.00251818
582	0.00449091	0.00269091	0.00313636	0.00255455	0.00281818	0.00271818
581.5	0.00449091	0.00279091	0.00313636	0.00235455	0.00291818	0.00251818
581	0.00459091	0.00299091	0.00313636	0.00255455	0.00301818	0.00261818
580.5	0.00479091	0.00299091	0.00333636	0.00275455	0.00311818	0.00251818
580	0.00479091	0.00309091	0.00303636	0.00235455	0.00301818	0.00251818
579.5	0.00479091	0.00269091	0.00323636	0.00265455	0.00311818	0.00271818
579	0.00499091	0.00299091	0.00343636	0.00275455	0.00341818	0.00261818
578.5	0.00509091	0.00319091	0.00353636	0.00265455	0.00341818	0.00251818
578	0.00519091	0.00299091	0.00323636	0.00265455	0.00341818	0.00271818
577.5	0.00549091	0.00309091	0.00363636	0.00285455	0.00341818	0.00271818
577	0.00539091	0.00339091	0.00363636	0.00255455	0.00351818	0.00271818
576.5	0.00569091	0.00319091	0.00383636	0.00305455	0.00391818	0.00291818
576	0.00579091	0.00319091	0.00363636	0.00275455	0.00351818	0.00281818
575.5	0.00559091	0.00319091	0.00353636	0.00265455	0.00341818	0.00251818
575	0.00579091	0.00319091	0.00383636	0.00285455	0.00381818	0.00281818
574.5	0.00619091	0.00329091	0.00433636	0.00305455	0.00411818	0.00301818
574	0.00609091	0.00309091	0.00393636	0.00275455	0.00371818	0.00271818
573.5	0.00659091	0.00339091	0.00423636	0.00325455	0.00421818	0.00301818
573	0.00649091	0.00329091	0.00423636	0.00295455	0.00401818	0.00301818
572.5	0.00659091	0.00349091	0.00423636	0.00285455	0.00401818	0.00281818
572	0.00679091	0.00349091	0.00443636	0.00325455	0.00431818	0.00311818
571.5	0.00699091	0.00309091	0.00453636	0.00305455	0.00421818	0.00331818
571	0.00719091	0.00339091	0.00453636	0.00305455	0.00431818	0.00311818
570.5	0.00759091	0.00379091	0.00473636	0.00345455	0.00471818	0.00341818
570	0.00769091	0.00359091	0.00493636	0.00315455	0.00461818	0.00301818
569.5	0.00769091	0.00339091	0.00473636	0.00305455	0.00441818	0.00301818
569	0.00819091	0.00369091	0.00513636	0.00325455	0.00481818	0.00321818
568.5	0.00859091	0.00369091	0.00513636	0.00345455	0.00481818	0.00341818
568	0.00859091	0.00389091	0.00563636	0.00345455	0.00521818	0.00341818
567.5	0.00879091	0.00389091	0.00533636	0.00355455	0.00521818	0.00331818
567	0.00899091	0.00359091	0.00523636	0.00325455	0.00491818	0.00311818
566.5	0.00929091	0.00389091	0.00583636	0.00335455	0.00521818	0.00341818
566	0.00959091	0.00389091	0.00603636	0.00355455	0.00581818	0.00371818
565.5	0.00979091	0.00379091	0.00593636	0.00335455	0.00551818	0.00341818
565	0.00999091	0.00389091	0.00583636	0.00345455	0.00561818	0.00331818
564.5	0.0104909	0.00429091	0.00653636	0.00375455	0.00621818	0.00381818
564	0.0104909	0.00379091	0.00643636	0.00355455	0.00591818	0.00361818
563.5	0.0109909	0.00399091	0.00673636	0.00365455	0.00611818	0.00361818
563	0.0111909	0.00409091	0.00653636	0.00355455	0.00621818	0.00371818
562.5	0.0114909	0.00419091	0.00653636	0.00355455	0.00641818	0.00371818
562	0.0121909	0.00439091	0.00723636	0.00395455	0.00681818	0.00401818
561.5	0.0126909	0.00459091	0.00743636	0.00405455	0.00711818	0.00421818
561	0.0125909	0.00419091	0.00743636	0.00375455	0.00701818	0.00391818
560.5	0.0132909	0.00439091	0.00773636	0.00385455	0.00721818	0.00381818
560	0.0135909	0.00449091	0.00773636	0.00395455	0.00731818	0.00401818
559.5	0.0139909	0.00419091	0.00823636	0.00395455	0.00761818	0.00411818
559	0.0142909	0.00429091	0.00823636	0.00405455	0.00771818	0.00391818
558.5	0.0147909	0.00459091	0.00843636	0.00415455	0.00791818	0.00401818
558	0.0150909	0.00439091	0.00853636	0.00405455	0.00801818	0.00411818
557.5	0.0157909	0.00459091	0.00903636	0.00435455	0.00841818	0.00421818
557	0.0162909	0.00469091	0.00903636	0.00415455	0.00871818	0.00431818
556.5	0.0168909	0.00479091	0.00943636	0.00435455	0.00881818	0.00421818
556	0.0172909	0.00479091	0.00973636	0.00445455	0.00901818	0.00441818
555.5	0.0179909	0.00509091	0.0101364	0.00445455	0.00951818	0.00471818
555	0.0182909	0.00499091	0.0101364	0.00415455	0.00941818	0.00451818
554.5	0.0187909	0.00499091	0.0105364	0.00455455	0.00971818	0.00451818
554	0.0193909	0.00499091	0.0107364	0.00435455	0.0100182	0.00471818
553.5	0.0200909	0.00479091	0.0107364	0.00445455	0.0101182	0.00461818
553	0.0207909	0.00519091	0.0116364	0.00505455	0.0106182	0.00471818
552.5	0.0210909	0.00529091	0.0115364	0.00455455	0.0105182	0.00451818
552	0.0218909	0.00519091	0.0117364	0.00455455	0.0109182	0.00471818
551.5	0.0228909	0.00539091	0.0126364	0.00515455	0.0116182	0.00501818
551	0.0231909	0.00549091	0.0126364	0.00505455	0.0117182	0.00501818
550.5	0.0236909	0.00539091	0.0126364	0.00465455	0.0117182	0.00481818
550	0.0244909	0.00559091	0.0131364	0.00515455	0.0122182	0.00491818
549.5	0.0251909	0.00579091	0.0133364	0.00505455	0.0124182	0.00511818
549	0.0257909	0.00559091	0.0138364	0.00495455	0.0129182	0.00521818
548.5	0.0266909	0.00549091	0.0141364	0.00505455	0.0129182	0.00481818
548	0.0272909	0.00569091	0.0143364	0.00505455	0.0132182	0.00511818
547.5	0.0280909	0.00569091	0.0146364	0.00515455	0.0136182	0.00531818
547	0.0290909	0.00589091	0.0152364	0.00535455	0.0140182	0.00531818
546.5	0.0299909	0.00609091	0.0157364	0.00525455	0.0145182	0.00551818
546	0.0303909	0.00569091	0.0159364	0.00535455	0.0146182	0.00541818
545.5	0.0312909	0.00599091	0.0163364	0.00525455	0.0149182	0.00541818
545	0.0322909	0.00619091	0.0167364	0.00535455	0.0154182	0.00561818
544.5	0.0332909	0.00629091	0.0171364	0.00555455	0.0160182	0.00591818
544	0.0339909	0.00599091	0.0176364	0.00565455	0.0160182	0.00561818
543.5	0.0350909	0.00629091	0.0181364	0.00545455	0.0165182	0.00571818
543	0.0361909	0.00649091	0.0185364	0.00585455	0.0171182	0.00621818
542.5	0.0370909	0.00659091	0.0191364	0.00595455	0.0174182	0.00601818
542	0.0380909	0.00649091	0.0194364	0.00575455	0.0177182	0.00571818
541.5	0.0391909	0.00659091	0.0199364	0.00605455	0.0185182	0.00631818
541	0.0400909	0.00669091	0.0204364	0.00615455	0.0189182	0.00621818
540.5	0.0410909	0.00679091	0.0208364	0.00595455	0.0192182	0.00621818
540	0.0423909	0.00709091	0.0214364	0.00635455	0.0198182	0.00671818
539.5	0.0431909	0.00689091	0.0219364	0.00625455	0.0200182	0.00611818
539	0.0443909	0.00719091	0.0224364	0.00635455	0.0209182	0.00651818
538.5	0.0458909	0.00719091	0.0230364	0.00665455	0.0212182	0.00681818
538	0.0465909	0.00699091	0.0234364	0.00625455	0.0213182	0.00641818
537.5	0.0477909	0.00739091	0.0240364	0.00645455	0.0218182	0.00641818
537	0.0492909	0.00739091	0.0245364	0.00675455	0.0225182	0.00671818
536.5	0.0503909	0.00749091	0.0253364	0.00665455	0.0229182	0.00691818
536	0.0516909	0.00739091	0.0257364	0.00655455	0.0232182	0.00671818
535.5	0.0531909	0.00819091	0.0265364	0.00715455	0.0241182	0.00721818
535	0.0542909	0.00799091	0.0269364	0.00715455	0.0245182	0.00741818
534.5	0.0556909	0.00789091	0.0276364	0.00695455	0.0248182	0.00731818
534	0.0567909	0.00799091	0.0281364	0.00705455	0.0253182	0.00751818
533.5	0.0581909	0.00819091	0.0286364	0.00745455	0.0262182	0.00761818
533	0.0594909	0.00809091	0.0293364	0.00715455	0.0265182	0.00751818
532.5	0.0610909	0.00849091	0.0302364	0.00745455	0.0269182	0.00771818
532	0.0621909	0.00819091	0.0305364	0.00745455	0.0277182	0.00781818
531.5	0.0634909	0.00829091	0.0312364	0.00735455	0.0283182	0.00761818
531	0.0655909	0.00899091	0.0321364	0.00795455	0.0291182	0.00811818
530.5	0.0667909	0.00879091	0.0325364	0.00775455	0.0297182	0.00811818
530	0.0679909	0.00879091	0.0333364	0.00765455	0.0300182	0.00791818
529.5	0.0696909	0.00919091	0.0341364	0.00825455	0.0309182	0.00831818
529	0.0712909	0.00899091	0.0345364	0.00805455	0.0315182	0.00841818
528.5	0.0729909	0.00929091	0.0356364	0.00845455	0.0320182	0.00851818
528	0.0744909	0.00949091	0.0363364	0.00855455	0.0327182	0.00871818
527.5	0.0755909	0.00929091	0.0368364	0.00815455	0.0331182	0.00871818
527	0.0772909	0.00949091	0.0376364	0.00855455	0.0340182	0.00861818
526.5	0.0790909	0.00969091	0.0384364	0.00885455	0.0346182	0.00881818
526	0.0809909	0.00989091	0.0392364	0.00895455	0.0355182	0.00921818
525.5	0.0825909	0.0100909	0.0400364	0.00885455	0.0359182	0.00921818
525	0.0842909	0.0103909	0.0406364	0.00905455	0.0368182	0.00931818
524.5	0.0856909	0.0101909	0.0413364	0.00895455	0.0372182	0.00941818
524	0.0876909	0.0102909	0.0424364	0.00935455	0.0381182	0.00961818
523.5	0.0893909	0.0104909	0.0430364	0.00945455	0.0388182	0.00961818
523	0.0908909	0.0105909	0.0435364	0.00945455	0.0397182	0.00991818
522.5	0.0928909	0.0107909	0.0446364	0.00965455	0.0404182	0.00981818
522	0.0946909	0.0109909	0.0455364	0.00995455	0.0411182	0.0101182
521.5	0.0963909	0.0109909	0.0461364	0.00995455	0.0418182	0.0104182
521	0.0981909	0.0109909	0.0471364	0.00975455	0.0426182	0.0102182
520.5	0.0998909	0.0114909	0.0480364	0.0100545	0.0431182	0.0104182
520	0.101491	0.0113909	0.0484364	0.0100545	0.0439182	0.0104182
519.5	0.103591	0.0112909	0.0495364	0.0104545	0.0448182	0.0107182
519	0.105491	0.0117909	0.0505364	0.0104545	0.0454182	0.0110182
518.5	0.107291	0.0118909	0.0512364	0.0106545	0.0463182	0.0112182
518	0.108591	0.0119909	0.0521364	0.0108545	0.0469182	0.0111182
517.5	0.110491	0.0122909	0.0530364	0.0109545	0.0478182	0.0110182
517	0.112191	0.0122909	0.0538364	0.0108545	0.0484182	0.0113182
516.5	0.113991	0.0123909	0.0546364	0.0114545	0.0491182	0.0117182
516	0.115691	0.0125909	0.0550364	0.0112545	0.0497182	0.0115182
515.5	0.117291	0.0124909	0.0557364	0.0112545	0.0505182	0.0116182
515	0.119191	0.0130909	0.0573364	0.0117545	0.0512182	0.0118182
514.5	0.120791	0.0129909	0.0576364	0.0114545	0.0517182	0.0120182
514	0.122891	0.0131909	0.0584364	0.0116545	0.0527182	0.0120182
513.5	0.124191	0.0129909	0.0592364	0.0119545	0.0532182	0.0120182
513	0.125991	0.0135909	0.0600364	0.0120545	0.0541182	0.0125182
512.5	0.127991	0.0138909	0.0608364	0.0123545	0.0549182	0.0127182
512	0.129591	0.0137909	0.0616364	0.0123545	0.0554182	0.0126182
511.5	0.131391	0.0139909	0.0624364	0.0124545	0.0563182	0.0129182
511	0.133191	0.0140909	0.0632364	0.0126545	0.0570182	0.0130182
510.5	0.135091	0.0143909	0.0643364	0.0130545	0.0580182	0.0135182
510	0.136491	0.0144909	0.0649364	0.0128545	0.0584182	0.0133182
509.5	0.138191	0.0145909	0.0658364	0.0130545	0.0595182	0.0135182
509	0.140091	0.0144909	0.0664364	0.0130545	0.0602182	0.0136182
508.5	0.141791	0.0149909	0.0676364	0.0132545	0.0608182	0.0138182
508	0.143691	0.0149909	0.0680364	0.0136545	0.0615182	0.0138182
507.5	0.145091	0.0150909	0.0689364	0.0137545	0.0624182	0.0140182
507	0.146891	0.0151909	0.0697364	0.0136545	0.0628182	0.0142182
506.5	0.148791	0.0155909	0.0708364	0.0141545	0.0641182	0.0146182
506	0.150291	0.0155909	0.0717364	0.0140545	0.0645182	0.0146182
505.5	0.151991	0.0156909	0.0721364	0.0140545	0.0651182	0.0144182
505	0.153591	0.0161909	0.0730364	0.0145545	0.0660182	0.0150182
504.5	0.154991	0.0160909	0.0739364	0.0144545	0.0665182	0.0147182
504	0.156691	0.0160909	0.0745364	0.0145545	0.0671182	0.0150182
503.5	0.158191	0.0163909	0.0753364	0.0149545	0.0681182	0.0156182
503	0.159491	0.0165909	0.0759364	0.0150545	0.0686182	0.0154182
502.5	0.161191	0.0165909	0.0767364	0.0150545	0.0692182	0.0155182
502	0.162791	0.0170909	0.0775364	0.0153545	0.0700182	0.0159182
501.5	0.163991	0.0167909	0.0781364	0.0154545	0.0704182	0.0159182
501	0.165491	0.0169909	0.0785364	0.0154545	0.0710182	0.0160182
500.5	0.166991	0.0174909	0.0792364	0.0159545	0.0720182	0.0161182
500	0.168091	0.0173909	0.0801364	0.0157545	0.0721182	0.0161182
499.5	0.169491	0.0174909	0.0806364	0.0158545	0.0728182	0.0163182
499	0.171091	0.0178909	0.0814364	0.0162545	0.0738182	0.0168182
498.5	0.171991	0.0177909	0.0817364	0.0161545	0.0739182	0.0164182
498	0.173291	0.0181909	0.0827364	0.0166545	0.0746182	0.0168182
497.5	0.174691	0.0181909	0.0832364	0.0164545	0.0752182	0.0170182
497	0.175491	0.0182909	0.0834364	0.0165545	0.0756182	0.0169182
496.5	0.176891	0.0184909	0.0845364	0.0170545	0.0765182	0.0175182
496	0.177991	0.0187909	0.0848364	0.0170545	0.0769182	0.0175182
495.5	0.179091	0.0189909	0.0855364	0.0170545	0.0772182	0.0176182
495	0.179891	0.0190909	0.0860364	0.0174545	0.0777182	0.0181182
494.5	0.181291	0.0193909	0.0864364	0.0176545	0.0784182	0.0181182
494	0.182391	0.0193909	0.0871364	0.0174545	0.0789182	0.0181182
493.5	0.183091	0.0193909	0.0880364	0.0178545	0.0792182	0.0183182
493	0.184191	0.0197909	0.0880364	0.0179545	0.0798182	0.0186182
492.5	0.185091	0.0198909	0.0885364	0.0179545	0.0799182	0.0183182
492	0.185991	0.0202909	0.0891364	0.0183545	0.0808182	0.0189182
491.5	0.186791	0.0203909	0.0896364	0.0183545	0.0811182	0.0189182
491	0.187991	0.0203909	0.0903364	0.0185545	0.0816182	0.0193182
490.5	0.188791	0.0206909	0.0905364	0.0190545	0.0822182	0.0196182
490	0.189191	0.0209909	0.0907364	0.0190545	0.0825182	0.0195182
489.5	0.189991	0.0210909	0.0912364	0.0191545	0.0827182	0.0197182
489	0.190991	0.0211909	0.0919364	0.0193545	0.0833182	0.0200182
488.5	0.191391	0.0209909	0.0921364	0.0193545	0.0837182	0.0202182
488	0.192191	0.0216909	0.0926364	0.0197545	0.0842182	0.0204182
487.5	0.192691	0.0213909	0.0928364	0.0198545	0.0840182	0.0204182
487	0.193191	0.0215909	0.0932364	0.0196545	0.0844182	0.0204182
486.5	0.193691	0.0218909	0.0936364	0.0200545	0.0849182	0.0207182
486	0.194491	0.0219909	0.0937364	0.0206545	0.0851182	0.0209182
485.5	0.194491	0.0220909	0.0936364	0.0200545	0.0852182	0.0207182
485	0.195091	0.0222909	0.0944364	0.0206545	0.0858182	0.0211182
484.5	0.195591	0.0225909	0.0945364	0.0207545	0.0860182	0.0216182
484	0.195891	0.0228909	0.0947364	0.0207545	0.0863182	0.0216182
483.5	0.196291	0.0228909	0.0951364	0.0212545	0.0866182	0.0217182
483	0.196291	0.0224909	0.0953364	0.0211545	0.0864182	0.0216182
482.5	0.196691	0.0230909	0.0952364	0.0209545	0.0868182	0.0217182
482	0.197491	0.0236909	0.0961364	0.0216545	0.0874182	0.0223182
481.5	0.196991	0.0233909	0.0956364	0.0214545	0.0871182	0.0219182
481	0.197191	0.0234909	0.0957364	0.0214545	0.0874182	0.0222182
480.5	0.197591	0.0237909	0.0960364	0.0218545	0.0874182	0.0224182
480	0.197591	0.0239909	0.0964364	0.0220545	0.0878182	0.0226182
479.5	0.197591	0.0241909	0.0963364	0.0223545	0.0876182	0.0228182
479	0.197391	0.0243909	0.0964364	0.0223545	0.0877182	0.0229182
478.5	0.197491	0.0242909	0.0968364	0.0225545	0.0879182	0.0231182
478	0.197391	0.0242909	0.0966364	0.0226545	0.0881182	0.0234182
477.5	0.197591	0.0247909	0.0967364	0.0226545	0.0881182	0.0232182
477	0.197591	0.0249909	0.0966364	0.0228545	0.0881182	0.0235182
476.5	0.197091	0.0251909	0.0966364	0.0228545	0.0882182	0.0238182
476	0.197291	0.0253909	0.0972364	0.0233545	0.0887182	0.0242182
475.5	0.197091	0.0253909	0.0970364	0.0232545	0.0883182	0.0243182
475	0.196691	0.0257909	0.0969364	0.0235545	0.0884182	0.0244182
474.5	0.196591	0.0259909	0.0968364	0.0238545	0.0886182	0.0245182
474	0.196491	0.0260909	0.0969364	0.0240545	0.0886182	0.0248182
473.5	0.196291	0.0263909	0.0970364	0.0242545	0.0886182	0.0249182
473	0.195591	0.0263909	0.0968364	0.0245545	0.0886182	0.0250182
472.5	0.195291	0.0264909	0.0965364	0.0241545	0.0884182	0.0251182
472	0.195291	0.0271909	0.0968364	0.0249545	0.0886182	0.0256182
471.5	0.194591	0.0268909	0.0968364	0.0249545	0.0885182	0.0255182
471	0.194191	0.0270909	0.0966364	0.0248545	0.0883182	0.0256182
470.5	0.193691	0.0271909	0.0962364	0.0252545	0.0882182	0.0259182
470	0.192891	0.0274909	0.0965364	0.0252545	0.0884182	0.0262182
469.5	0.192491	0.0275909	0.0963364	0.0255545	0.0884182	0.0263182
469	0.191991	0.0278909	0.0959364	0.0256545	0.0881182	0.0264182
468.5	0.191391	0.0277909	0.0956364	0.0257545	0.0876182	0.0264182
468	0.190691	0.0278909	0.0957364	0.0260545	0.0878182	0.0269182
467.5	0.190491	0.0284909	0.0956364	0.0265545	0.0879182	0.0271182
467	0.189691	0.0288909	0.0956364	0.0265545	0.0876182	0.0271182
466.5	0.188791	0.0288909	0.0952364	0.0266545	0.0874182	0.0274182
466	0.188291	0.0289909	0.0949364	0.0268545	0.0873182	0.0276182
465.5	0.187391	0.0288909	0.0946364	0.0269545	0.0869182	0.0275182
465	0.186691	0.0291909	0.0947364	0.0272545	0.0868182	0.0277182
464.5	0.185891	0.0297909	0.0943364	0.0274545	0.0867182	0.0281182
464	0.185091	0.0295909	0.0938364	0.0272545	0.0864182	0.0278182
463.5	0.184391	0.0297909	0.0940364	0.0280545	0.0864182	0.0285182
463	0.183591	0.0302909	0.0938364	0.0282545	0.0862182	0.0288182
462.5	0.182991	0.0303909	0.0936364	0.0281545	0.0860182	0.0287182
462	0.182091	0.0307909	0.0933364	0.0286545	0.0859182	0.0291182
461.5	0.180991	0.0309909	0.0927364	0.0287545	0.0856182	0.0293182
461	0.179991	0.0308909	0.0926364	0.0286545	0.0851182	0.0292182
460.5	0.179191	0.0311909	0.0922364	0.0292545	0.0850182	0.0296182
460	0.177891	0.0315909	0.0919364	0.0292545	0.0849182	0.0298182
459.5	0.177391	0.0318909	0.0921364	0.0295545	0.0851182	0.0302182
459	0.176291	0.0322909	0.0915364	0.0298545	0.0844182	0.0305182
458.5	0.175091	0.0323909	0.0912364	0.0298545	0.0841182	0.0305182
458	0.174091	0.0323909	0.0908364	0.0298545	0.0839182	0.0306182
457.5	0.173291	0.0326909	0.0903364	0.0304545	0.0835182	0.0310182
457	0.172091	0.0333909	0.0901364	0.0306545	0.0834182	0.0313182
456.5	0.170891	0.0335909	0.0899364	0.0308545	0.0829182	0.0312182
456	0.169791	0.0334909	0.0893364	0.0312545	0.0827182	0.0316182
455.5	0.168491	0.0338909	0.0889364	0.0313545	0.0824182	0.0319182
455	0.167791	0.0341909	0.0890364	0.0315545	0.0825182	0.0324182
454.5	0.166491	0.0345909	0.0886364	0.0318545	0.0818182	0.0325182
454	0.165291	0.0347909	0.0877364	0.0318545	0.0816182	0.0324182
453.5	0.164191	0.0350909	0.0876364	0.0322545	0.0815182	0.0328182
453	0.163091	0.0353909	0.0875364	0.0328545	0.0812182	0.0335182
452.5	0.161891	0.0357909	0.0872364	0.0327545	0.0808182	0.0335182
452	0.160991	0.0362909	0.0869364	0.0332545	0.0806182	0.0337182
451.5	0.159691	0.0361909	0.0861364	0.0333545	0.0801182	0.0341182
451	0.158291	0.0367909	0.0859364	0.0337545	0.0801182	0.0342182
450.5	0.157091	0.0368909	0.0855364	0.0342545	0.0795182	0.0345182
450	0.155691	0.0371909	0.0851364	0.0344545	0.0793182	0.0348182
449.5	0.154591	0.0376909	0.0846364	0.0347545	0.0790182	0.0348182
449	0.153291	0.0381909	0.0846364	0.0352545	0.0788182	0.0354182
448.5	0.151991	0.0381909	0.0840364	0.0352545	0.0781182	0.0356182
448	0.151191	0.0386909	0.0835364	0.0354545	0.0782182	0.0361182
447.5	0.149991	0.0389909	0.0834364	0.0360545	0.0779182	0.0361182
447	0.148591	0.0392909	0.0827364	0.0361545	0.0772182	0.0366182
446.5	0.147391	0.0399909	0.0826364	0.0366545	0.0771182	0.0370182
446	0.146391	0.0401909	0.0827364	0.0370545	0.0769182	0.0372182
445.5	0.145091	0.0400909	0.0818364	0.0373545	0.0763182	0.0374182
445	0.143691	0.0407909	0.0815364	0.0373545	0.0762182	0.0377182
444.5	0.142691	0.0412909	0.0814364	0.0381545	0.0762182	0.0381182
444	0.141091	0.0413909	0.0810364	0.0381545	0.0755182	0.0384182
443.5	0.139991	0.0421909	0.0803364	0.0386545	0.0754182	0.0387182
443	0.138891	0.0423909	0.0804364	0.0391545	0.0754182	0.0390182
442.5	0.137691	0.0425909	0.0797364	0.0391545	0.0746182	0.0393182
442	0.136291	0.0430909	0.0794364	0.0397545	0.0745182	0.0396182
441.5	0.134791	0.0431909	0.0791364	0.0397545	0.0741182	0.0398182
441	0.133591	0.0437909	0.0786364	0.0401545	0.0738182	0.0403182
440.5	0.132591	0.0445909	0.0781364	0.0409545	0.0738182	0.0409182
440	0.131191	0.0445909	0.0781364	0.0412545	0.0734182	0.0412182
439.5	0.129891	0.0450909	0.0774364	0.0413545	0.0727182	0.0413182
439	0.128791	0.0459909	0.0772364	0.0424545	0.0727182	0.0419182
438.5	0.127291	0.0461909	0.0770364	0.0426545	0.0725182	0.0423182
438	0.126191	0.0464909	0.0766364	0.0427545	0.0722182	0.0428182
437.5	0.124991	0.0470909	0.0765364	0.0435545	0.0721182	0.0429182
437	0.123191	0.0473909	0.0758364	0.0433545	0.0716182	0.0431182
436.5	0.122191	0.0480909	0.0754364	0.0440545	0.0712182	0.0437182
436	0.120991	0.0485909	0.0753364	0.0448545	0.0712182	0.0445182
435.5	0.119391	0.0486909	0.0751364	0.0448545	0.0709182	0.0446182
435	0.118491	0.0491909	0.0748364	0.0454545	0.0706182	0.0451182
434.5	0.117491	0.0498909	0.0743364	0.0460545	0.0704182	0.0456182
434	0.115991	0.0501909	0.0743364	0.0462545	0.0702182	0.0458182
433.5	0.114491	0.0506909	0.0738364	0.0466545	0.0695182	0.0462182
433	0.113491	0.0512909	0.0735364	0.0475545	0.0698182	0.0467182
432.5	0.112291	0.0513909	0.0732364	0.0475545	0.0696182	0.0467182
432	0.110991	0.0522909	0.0729364	0.0480545	0.0691182	0.0475182
431.5	0.110091	0.0525909	0.0724364	0.0483545	0.0691182	0.0480182
431	0.108791	0.0531909	0.0726364	0.0490545	0.0690182	0.0485182
430.5	0.107591	0.0536909	0.0723364	0.0494545	0.0686182	0.0488182
430	0.106691	0.0543909	0.0720364	0.0501545	0.0687182	0.0494182
429.5	0.105891	0.0547909	0.0717364	0.0502545	0.0682182	0.0498182
429	0.104491	0.0555909	0.0719364	0.0511545	0.0684182	0.0505182
428.5	0.103391	0.0559909	0.0714364	0.0513545	0.0679182	0.0505182
428	0.102291	0.0562909	0.0710364	0.0517545	0.0676182	0.0509182
427.5	0.101491	0.0571909	0.0714364	0.0525545	0.0680182	0.0520182
427	0.0996909	0.0572909	0.0706364	0.0525545	0.0674182	0.0518182
426.5	0.0990909	0.0581909	0.0707364	0.0533545	0.0676182	0.0524182
426	0.0982909	0.0587909	0.0705364	0.0539545	0.0675182	0.0531182
425.5	0.0970909	0.0592909	0.0703364	0.0542545	0.0671182	0.0532182
425	0.0958909	0.0596909	0.0703364	0.0546545	0.0668182	0.0538182
424.5	0.0950909	0.0601909	0.0699364	0.0557545	0.0671182	0.0546182
424	0.0938909	0.0609909	0.0695364	0.0559545	0.0667182	0.0548182
423.5	0.0926909	0.0614909	0.0696364	0.0564545	0.0666182	0.0556182
423	0.0920909	0.0618909	0.0693364	0.0568545	0.0665182	0.0559182
422.5	0.0905909	0.0623909	0.0690364	0.0573545	0.0665182	0.0562182
422	0.0895909	0.0630909	0.0688364	0.0579545	0.0664182	0.0568182
421.5	0.0887909	0.0634909	0.0688364	0.0586545	0.0660182	0.0574182
421	0.0877909	0.0643909	0.0687364	0.0589545	0.0661182	0.0578182
420.5	0.0865909	0.0649909	0.0686364	0.0596545	0.0663182	0.0584182
420	0.0857909	0.0652909	0.0682364	0.0601545	0.0661182	0.0591182
419.5	0.0848909	0.0655909	0.0682364	0.0606545	0.0659182	0.0592182
419	0.0838909	0.0665909	0.0685364	0.0612545	0.0660182	0.0602182
418.5	0.0832909	0.0669909	0.0682364	0.0618545	0.0660182	0.0605182
418	0.0821909	0.0675909	0.0679364	0.0621545	0.0658182	0.0607182
417.5	0.0816909	0.0683909	0.0681364	0.0631545	0.0659182	0.0616182
417	0.0803909	0.0686909	0.0679364	0.0636545	0.0660182	0.0624182
416.5	0.0795909	0.0692909	0.0678364	0.0636545	0.0661182	0.0623182
416	0.0794909	0.0710909	0.0680364	0.0647545	0.0662182	0.0634182
415.5	0.0785909	0.0712909	0.0682364	0.0654545	0.0659182	0.0640182
415	0.0772909	0.0713909	0.0674364	0.0658545	0.0658182	0.0641182
414.5	0.0763909	0.0720909	0.0678364	0.0662545	0.0657182	0.0647182
414	0.0758909	0.0726909	0.0676364	0.0671545	0.0657182	0.0654182
413.5	0.0749909	0.0735909	0.0678364	0.0673545	0.0659182	0.0655182
413	0.0742909	0.0742909	0.0677364	0.0683545	0.0661182	0.0664182
412.5	0.0733909	0.0742909	0.0672364	0.0685545	0.0658182	0.0668182
412	0.0725909	0.0748909	0.0671364	0.0690545	0.0659182	0.0672182
411.5	0.0720909	0.0753909	0.0677364	0.0697545	0.0658182	0.0677182
411	0.0708909	0.0755909	0.0674364	0.0700545	0.0656182	0.0681182
410.5	0.0701909	0.0762909	0.0670364	0.0703545	0.0654182	0.0684182
410	0.0696909	0.0769909	0.0671364	0.0710545	0.0659182	0.0688182
409.5	0.0688909	0.0770909	0.0671364	0.0715545	0.0656182	0.0695182
409	0.0682909	0.0774909	0.0670364	0.0717545	0.0656182	0.0696182
408.5	0.0674909	0.0785909	0.0670364	0.0728545	0.0658182	0.0707182
408	0.0670909	0.0791909	0.0674364	0.0732545	0.0657182	0.0713182
407.5	0.0663909	0.0791909	0.0670364	0.0733545	0.0658182	0.0716182
407	0.0657909	0.0800909	0.0672364	0.0738545	0.0661182	0.0715182
406.5	0.0650909	0.0800909	0.0670364	0.0744545	0.0655182	0.0724182
406	0.0645909	0.0803909	0.0670364	0.0746545	0.0662182	0.0725182
405.5	0.0640909	0.0813909	0.0675364	0.0755545	0.0661182	0.0734182
405	0.0638909	0.0817909	0.0676364	0.0757545	0.0661182	0.0735182
404.5	0.0627909	0.0819909	0.0672364	0.0761545	0.0662182	0.0739182
404	0.0627909	0.0825909	0.0671364	0.0767545	0.0663182	0.0744182
403.5	0.0623909	0.0822909	0.0673364	0.0770545	0.0664182	0.0751182
403	0.0613909	0.0830909	0.0672364	0.0771545	0.0664182	0.0751182
402.5	0.0608909	0.0837909	0.0672364	0.0774545	0.0662182	0.0754182
402	0.0604909	0.0837909	0.0670364	0.0776545	0.0661182	0.0761182
401.5	0.0603909	0.0844909	0.0676364	0.0785545	0.0668182	0.0765182
401	0.0593909	0.0852909	0.0677364	0.0788545	0.0667182	0.0766182
400.5	0.0590909	0.0849909	0.0673364	0.0789545	0.0661182	0.0767182
400	0.0587909	0.0856909	0.0674364	0.0796545	0.0668182	0.0777182
399.5	0.0580909	0.0858909	0.0674364	0.0799545	0.0668182	0.0775182
399	0.0581909	0.0863909	0.0672364	0.0801545	0.0670182	0.0783182
398.5	0.0570909	0.0858909	0.0676364	0.0805545	0.0669182	0.0782182
398	0.0571909	0.0867909	0.0679364	0.0809545	0.0670182	0.0788182
397.5	0.0566909	0.0871909	0.0675364	0.0811545	0.0670182	0.0791182
397	0.0563909	0.0869909	0.0676364	0.0819545	0.0671182	0.0792182
396.5	0.0557909	0.0875909	0.0677364	0.0816545	0.0669182	0.0796182
396	0.0558909	0.0879909	0.0680364	0.0823545	0.0672182	0.0800182
395.5	0.0554909	0.0883909	0.0677364	0.0828545	0.0677182	0.0804182
395	0.0551909	0.0887909	0.0679364	0.0831545	0.0675182	0.0808182
394.5	0.0547909	0.0886909	0.0677364	0.0828545	0.0677182	0.0807182
394	0.0547909	0.0885909	0.0678364	0.0835545	0.0678182	0.0807182
393.5	0.0541909	0.0888909	0.0680364	0.0833545	0.0675182	0.0811182
393	0.0540909	0.0892909	0.0677364	0.0836545	0.0679182	0.0816182
392.5	0.0538909	0.0894909	0.0675364	0.0835545	0.0676182	0.0813182
392	0.0533909	0.0894909	0.0679364	0.0838545	0.0672182	0.0818182
391.5	0.0532909	0.0891909	0.0679364	0.0837545	0.0673182	0.0816182
391	0.0531909	0.0899909	0.0676364	0.0843545	0.0680182	0.0824182
390.5	0.0530909	0.0900909	0.0680364	0.0844545	0.0679182	0.0823182
390	0.0522909	0.0899909	0.0679364	0.0844545	0.0676182	0.0824182
389.5	0.0523909	0.0903909	0.0683364	0.0851545	0.0679182	0.0827182
389	0.0524909	0.0903909	0.0679364	0.0849545	0.0680182	0.0828182
388.5	0.0522909	0.0906909	0.0681364	0.0856545	0.0682182	0.0832182
388	0.0520909	0.0900909	0.0677364	0.0849545	0.0679182	0.0828182
387.5	0.0522909	0.0907909	0.0682364	0.0850545	0.0679182	0.0834182
387	0.0519909	0.0909909	0.0684364	0.0855545	0.0683182	0.0834182
386.5	0.0517909	0.0902909	0.0684364	0.0856545	0.0683182	0.0835182
386	0.0515909	0.0909909	0.0685364	0.0858545	0.0684182	0.0836182
385.5	0.0517909	0.0908909	0.0683364	0.0858545	0.0682182	0.0839182
385	0.0509909	0.0908909	0.0677364	0.0853545	0.0683182	0.0835182
384.5	0.0506909	0.0906909	0.0678364	0.0853545	0.0681182	0.0839182
384	0.0512909	0.0908909	0.0682364	0.0859545	0.0684182	0.0838182
383.5	0.0509909	0.0904909	0.0678364	0.0856545	0.0679182	0.0836182
383	0.0508909	0.0908909	0.0681364	0.0857545	0.0681182	0.0836182
382.5	0.0507909	0.0908909	0.0682364	0.0859545	0.0681182	0.0842182
382	0.0508909	0.0905909	0.0679364	0.0858545	0.0687182	0.0837182
381.5	0.0500909	0.0901909	0.0677364	0.0856545	0.0677182	0.0833182
381	0.0504909	0.0907909	0.0685364	0.0854545	0.0682182	0.0835182
380.5	0.0500909	0.0900909	0.0680364	0.0853545	0.0680182	0.0838182
380	0.0506909	0.0907909	0.0680364	0.0857545	0.0682182	0.0837182
379.5	0.0499909	0.0899909	0.0675364	0.0852545	0.0679182	0.0834182
379	0.0505909	0.0904909	0.0686364	0.0859545	0.0685182	0.0838182
378.5	0.0499909	0.0899909	0.0681364	0.0856545	0.0679182	0.0836182
378	0.0501909	0.0899909	0.0681364	0.0851545	0.0682182	0.0834182
377.5	0.0501909	0.0897909	0.0679364	0.0854545	0.0683182	0.0834182
377	0.0500909	0.0894909	0.0678364	0.0854545	0.0678182	0.0830182
376.5	0.0498909	0.0895909	0.0677364	0.0850545	0.0682182	0.0831182
376	0.0500909	0.0890909	0.0680364	0.0848545	0.0681182	0.0834182
375.5	0.0500909	0.0894909	0.0674364	0.0848545	0.0677182	0.0832182
375	0.0503909	0.0890909	0.0676364	0.0847545	0.0678182	0.0828182
374.5	0.0498909	0.0886909	0.0675364	0.0845545	0.0677182	0.0827182
374	0.0499909	0.0887909	0.0675364	0.0848545	0.0675182	0.0831182
373.5	0.0501909	0.0885909	0.0674364	0.0845545	0.0679182	0.0828182
373	0.0501909	0.0883909	0.0674364	0.0841545	0.0675182	0.0826182
372.5	0.0502909	0.0878909	0.0676364	0.0842545	0.0678182	0.0824182
372	0.0502909	0.0877909	0.0670364	0.0841545	0.0675182	0.0827182
371.5	0.0509909	0.0879909	0.0678364	0.0842545	0.0680182	0.0830182
371	0.0502909	0.0873909	0.0671364	0.0833545	0.0674182	0.0821182
370.5	0.0506909	0.0875909	0.0676364	0.0838545	0.0681182	0.0817182
370	0.0512909	0.0877909	0.0677364	0.0837545	0.0678182	0.0824182
369.5	0.0512909	0.0862909	0.0677364	0.0830545	0.0673182	0.0817182
369	0.0507909	0.0870909	0.0672364	0.0829545	0.0674182	0.0815182
368.5	0.0508909	0.0858909	0.0668364	0.0828545	0.0674182	0.0814182
368	0.0510909	0.0863909	0.0675364	0.0827545	0.0674182	0.0809182
367.5	0.0520909	0.0859909	0.0677364	0.0828545	0.0675182	0.0812182
367	0.0517909	0.0858909	0.0676364	0.0824545	0.0680182	0.0808182
366.5	0.0521909	0.0855909	0.0674364	0.0820545	0.0677182	0.0808182
366	0.0524909	0.0857909	0.0679364	0.0820545	0.0682182	0.0806182
365.5	0.0528909	0.0854909	0.0675364	0.0823545	0.0675182	0.0804182
365	0.0522909	0.0849909	0.0673364	0.0814545	0.0673182	0.0805182
364.5	0.0509909	0.0841909	0.0671364	0.0810545	0.0678182	0.0798182
364	0.0516909	0.0842909	0.0674364	0.0812545	0.0681182	0.0799182
363.5	0.0518909	0.0839909	0.0672364	0.0805545	0.0678182	0.0797182
363	0.0518909	0.0835909	0.0671364	0.0807545	0.0674182	0.0798182
362.5	0.0519909	0.0827909	0.0667364	0.0803545	0.0672182	0.0790182
362	0.0527909	0.0829909	0.0671364	0.0801545	0.0672182	0.0792182
361.5	0.0526909	0.0829909	0.0676364	0.0802545	0.0676182	0.0792182
361	0.0527909	0.0823909	0.0668364	0.0797545	0.0672182	0.0788182
360.5	0.0525909	0.0816909	0.0671364	0.0794545	0.0673182	0.0786182
360	0.0531909	0.0815909	0.0668364	0.0787545	0.0672182	0.0781182
359.5	0.0533909	0.0811909	0.0666364	0.0790545	0.0672182	0.0784182
359	0.0527909	0.0806909	0.0668364	0.0782545	0.0665182	0.0777182
358.5	0.0538909	0.0812909	0.0677364	0.0791545	0.0675182	0.0780182
358	0.0541909	0.0801909	0.0663364	0.0778545	0.0669182	0.0773182
357.5	0.0537909	0.0795909	0.0664364	0.0779545	0.0667182	0.0772182
357	0.0535909	0.0797909	0.0667364	0.0772545	0.0669182	0.0772182
356.5	0.0541909	0.0794909	0.0662364	0.0773545	0.0667182	0.0764182
356	0.0548909	0.0795909	0.0670364	0.0775545	0.0672182	0.0766182
355.5	0.0545909	0.0791909	0.0665364	0.0769545	0.0666182	0.0764182
355	0.0546909	0.0788909	0.0666364	0.0768545	0.0665182	0.0762182
354.5	0.0554909	0.0781909	0.0664364	0.0765545	0.0668182	0.0763182
354	0.0549909	0.0780909	0.0665364	0.0765545	0.0669182	0.0758182
353.5	0.0554909	0.0782909	0.0664364	0.0764545	0.0671182	0.0757182
353	0.0558909	0.0781909	0.0666364	0.0762545	0.0667182	0.0755182
352.5	0.0559909	0.0774909	0.0667364	0.0759545	0.0673182	0.0753182
352	0.0556909	0.0771909	0.0663364	0.0752545	0.0671182	0.0741182
351.5	0.0557909	0.0762909	0.0658364	0.0748545	0.0665182	0.0746182
351	0.0558909	0.0765909	0.0661364	0.0750545	0.0664182	0.0745182
350.5	0.0564909	0.0762909	0.0662364	0.0748545	0.0662182	0.0739182
350	0.0571909	0.0762909	0.0663364	0.0751545	0.0666182	0.0743182
349.5	0.0563909	0.0754909	0.0654364	0.0739545	0.0660182	0.0736182
349	0.0571909	0.0762909	0.0663364	0.0745545	0.0672182	0.0740182
348.5	0.0568909	0.0759909	0.0670364	0.0744545	0.0666182	0.0738182
348	0.0579909	0.0752909	0.0663364	0.0735545	0.0663182	0.0732182
347.5	0.0582909	0.0752909	0.0664364	0.0738545	0.0668182	0.0736182
347	0.0576909	0.0746909	0.0666364	0.0734545	0.0663182	0.0732182
346.5	0.0583909	0.0745909	0.0667364	0.0732545	0.0667182	0.0733182
346	0.0586909	0.0750909	0.0662364	0.0731545	0.0670182	0.0726182
345.5	0.0583909	0.0738909	0.0661364	0.0724545	0.0664182	0.0727182
345	0.0586909	0.0738909	0.0663364	0.0733545	0.0668182	0.0719182
344.5	0.0591909	0.0731909	0.0664364	0.0720545	0.0661182	0.0720182
344	0.0588909	0.0737909	0.0662364	0.0723545	0.0663182	0.0722182
343.5	0.0593909	0.0733909	0.0664364	0.0721545	0.0661182	0.0723182
343	0.0596909	0.0730909	0.0657364	0.0720545	0.0662182	0.0715182
342.5	0.0593909	0.0722909	0.0660364	0.0711545	0.0657182	0.0714182
342	0.0591909	0.0719909	0.0656364	0.0714545	0.0666182	0.0709182
341.5	0.0599909	0.0730909	0.0669364	0.0717545	0.0664182	0.0711182
341	0.0596909	0.0712909	0.0655364	0.0707545	0.0655182	0.0706182
340.5	0.0597909	0.0712909	0.0659364	0.0704545	0.0657182	0.0705182
340	0.0604909	0.0712909	0.0655364	0.0708545	0.0656182	0.0701182
339.5	0.0603909	0.0711909	0.0654364	0.0700545	0.0661182	0.0702182
339	0.0600909	0.0707909	0.0649364	0.0695545	0.0652182	0.0691182
338.5	0.0607909	0.0713909	0.0662364	0.0701545	0.0655182	0.0703182
338	0.0595909	0.0697909	0.0649364	0.0694545	0.0646182	0.0692182
337.5	0.0600909	0.0703909	0.0648364	0.0701545	0.0655182	0.0698182
337	0.0599909	0.0695909	0.0651364	0.0697545	0.0650182	0.0689182
336.5	0.0606909	0.0705909	0.0654364	0.0698545	0.0651182	0.0693182
336	0.0598909	0.0695909	0.0648364	0.0695545	0.0653182	0.0691182
335.5	0.0605909	0.0702909	0.0662364	0.0692545	0.0655182	0.0697182
335	0.0599909	0.0690909	0.0649364	0.0690545	0.0651182	0.0687182
334.5	0.0597909	0.0689909	0.0647364	0.0684545	0.0641182	0.0686182
334	0.0598909	0.0686909	0.0646364	0.0683545	0.0643182	0.0683182
333.5	0.0597909	0.0682909	0.0644364	0.0678545	0.0644182	0.0681182
333	0.0598909	0.0688909	0.0643364	0.0685545	0.0644182	0.0685182
332.5	0.0597909	0.0676909	0.0641364	0.0680545	0.0639182	0.0677182
332	0.0588909	0.0680909	0.0639364	0.0679545	0.0639182	0.0679182
331.5	0.0599909	0.0676909	0.0642364	0.0679545	0.0639182	0.0676182
331	0.0596909	0.0680909	0.0644364	0.0686545	0.0636182	0.0682182
330.5	0.0592909	0.0676909	0.0638364	0.0680545	0.0645182	0.0673182
330	0.0597909	0.0673909	0.0643364	0.0670545	0.0639182	0.0673182
329.5	0.0590909	0.0669909	0.0634364	0.0669545	0.0632182	0.0672182
329	0.0584909	0.0667909	0.0632364	0.0667545	0.0633182	0.0668182
328.5	0.0593909	0.0668909	0.0624364	0.0664545	0.0635182	0.0668182
328	0.0587909	0.0664909	0.0630364	0.0667545	0.0629182	0.0661182
327.5	0.0587909	0.0662909	0.0627364	0.0665545	0.0629182	0.0663182
327	0.0582909	0.0663909	0.0628364	0.0666545	0.0631182	0.0667182
326.5	0.0583909	0.0661909	0.0630364	0.0666545	0.0626182	0.0667182
326	0.0579909	0.0654909	0.0622364	0.0664545	0.0620182	0.0657182
325.5	0.0578909	0.0652909	0.0624364	0.0657545	0.0621182	0.0656182
325	0.0583909	0.0653909	0.0622364	0.0659545	0.0618182	0.0653182
324.5	0.0586909	0.0656909	0.0619364	0.0657545	0.0622182	0.0660182
324	0.0579909	0.0647909	0.0621364	0.0651545	0.0612182	0.0657182
323.5	0.0573909	0.0652909	0.0610364	0.0650545	0.0607182	0.0653182
323	0.0580909	0.0650909	0.0615364	0.0652545	0.0611182	0.0656182
322.5	0.0576909	0.0646909	0.0621364	0.0654545	0.0617182	0.0645182
322	0.0574909	0.0653909	0.0621364	0.0653545	0.0617182	0.0648182
321.5	0.0572909	0.0643909	0.0613364	0.0647545	0.0602182	0.0644182
321	0.0566909	0.0639909	0.0608364	0.0648545	0.0594182	0.0640182
320.5	0.0577909	0.0648909	0.0609364	0.0654545	0.0609182	0.0652182
320	0.0568909	0.0639909	0.0606364	0.0651545	0.0603182	0.0642182
319.5	0.0563909	0.0640909	0.0611364	0.0650545	0.0606182	0.0647182
319	0.0568909	0.0641909	0.0607364	0.0646545	0.0602182	0.0644182
318.5	0.0566909	0.0639909	0.0602364	0.0651545	0.0605182	0.0641182
318	0.0565909	0.0642909	0.0608364	0.0656545	0.0600182	0.0643182
317.5	0.0562909	0.0645909	0.0604364	0.0654545	0.0606182	0.0647182
317	0.0556909	0.0639909	0.0603364	0.0647545	0.0597182	0.0642182
316.5	0.0548909	0.0637909	0.0597364	0.0639545	0.0590182	0.0635182
316	0.0555909	0.0647909	0.0605364	0.0646545	0.0602182	0.0640182
315.5	0.0561909	0.0646909	0.0605364	0.0652545	0.0597182	0.0640182
315	0.0557909	0.0637909	0.0604364	0.0650545	0.0596182	0.0639182
314.5	0.0557909	0.0641909	0.0605364	0.0651545	0.0597182	0.0652182
314	0.0558909	0.0644909	0.0604364	0.0651545	0.0604182	0.0646182
313.5	0.0557909	0.0641909	0.0603364	0.0645545	0.0601182	0.0649182
313	0.0559909	0.0644909	0.0609364	0.0647545	0.0597182	0.0650182
312.5	0.0561909	0.0654909	0.0604364	0.0657545	0.0596182	0.0652182
312	0.0561909	0.0650909	0.0609364	0.0652545	0.0597182	0.0655182
311.5	0.0562909	0.0649909	0.0607364	0.0657545	0.0601182	0.0649182
311	0.0555909	0.0649909	0.0600364	0.0655545	0.0599182	0.0647182
310.5	0.0569909	0.0658909	0.0617364	0.0664545	0.0607182	0.0660182
310	0.0571909	0.0658909	0.0618364	0.0666545	0.0607182	0.0660182
309.5	0.0580909	0.0667909	0.0618364	0.0666545	0.0609182	0.0664182
309	0.0575909	0.0674909	0.0623364	0.0677545	0.0620182	0.0675182
308.5	0.0586909	0.0682909	0.0635364	0.0686545	0.0625182	0.0676182
308	0.0591909	0.0677909	0.0633364	0.0690545	0.0629182	0.0681182
307.5	0.0597909	0.0692909	0.0649364	0.0700545	0.0639182	0.0691182
307	0.0612909	0.0702909	0.0660364	0.0709545	0.0649182	0.0700182
306.5	0.0629909	0.0719909	0.0677364	0.0726545	0.0661182	0.0717182
306	0.0645909	0.0738909	0.0696364	0.0743545	0.0681182	0.0733182
305.5	0.0639909	0.0735909	0.0695364	0.0749545	0.0685182	0.0743182
305	0.0659909	0.0762909	0.0713364	0.0766545	0.0706182	0.0760182
304.5	0.0691909	0.0784909	0.0738364	0.0798545	0.0733182	0.0787182
304	0.0717909	0.0808909	0.0767364	0.0824545	0.0759182	0.0813182
303.5	0.0747909	0.0843909	0.0795364	0.0855545	0.0793182	0.0848182
303	0.0791909	0.0883909	0.0836364	0.0888545	0.0823182	0.0882182
302.5	0.0827909	0.0918909	0.0868364	0.0920545	0.0858182	0.0917182
302	0.0863909	0.0961909	0.0907364	0.0970545	0.0899182	0.0953182
301.5	0.0919909	0.101291	0.0962364	0.101455	0.0953182	0.100218
301	0.0971909	0.105891	0.100636	0.105755	0.0998182	0.105118
300.5	0.102191	0.111291	0.105736	0.111455	0.105218	0.110218
300	0.108991	0.117091	0.112136	0.117655	0.110918	0.115918

## Sheet: T188N
	T188N
wavelength (nm)	curve 1	curve 2	curve 3
700	8.1818e-05	-9.09089e-05	0.0001
699.5	8.1818e-05	9.09089e-06	0.0001
699	-1.81818e-05	9.09089e-06	3.38663e-10
698.5	-0.000118182	9.09089e-06	3.38663e-10
698	-1.81818e-05	-9.09089e-05	0.0001
697.5	-1.81818e-05	-9.09089e-05	0.0001
697	-1.81818e-05	9.09089e-06	3.38663e-10
696.5	-1.81818e-05	9.09089e-06	-0.0001
696	-1.81818e-05	-9.09089e-05	3.38663e-10
695.5	-0.000118182	-9.09089e-05	3.38663e-10
695	-0.000118182	-0.000190909	3.38663e-10
694.5	-0.000118182	-0.000190909	0.0001
694	-1.81818e-05	-0.000190909	0.0002
693.5	-1.81818e-05	-0.000190909	3.38663e-10
693	-1.81818e-05	-9.09089e-05	3.38663e-10
692.5	-1.81818e-05	-9.09089e-05	0.0001
692	8.1818e-05	-9.09089e-05	0.0002
691.5	0.000181818	9.09089e-06	0.0003
691	0.000281818	9.09089e-06	0.0003
690.5	0.000181818	9.09089e-06	0.0004
690	8.1818e-05	-9.09089e-05	0.0003
689.5	0.000181818	-0.000190909	0.0002
689	0.000181818	-0.000190909	0.0001
688.5	0.000181818	-9.09089e-05	0.0001
688	8.1818e-05	-9.09089e-05	0.0003
687.5	0.000181818	9.09089e-06	0.0003
687	0.000281818	0.000209091	0.0004
686.5	0.000281818	0.000109091	0.000499999
686	0.000281818	9.09089e-06	0.000499999
685.5	0.000281818	0.000209091	0.0006
685	0.000281818	0.000309091	0.000499999
684.5	0.000281818	0.000209091	0.0003
684	0.000181818	0.000109091	0.0004
683.5	0.000181818	9.09089e-06	0.0004
683	0.000181818	0.000109091	0.0004
682.5	0.000181818	0.000109091	0.000499999
682	-1.81818e-05	9.09089e-06	0.000499999
681.5	8.1818e-05	9.09089e-06	0.0003
681	0.000181818	0.000109091	0.0003
680.5	0.000181818	0.000209091	0.0004
680	0.000281818	0.000209091	0.0004
679.5	0.000381818	0.000209091	0.000499999
679	0.000281818	9.09089e-06	0.0004
678.5	8.1818e-05	9.09089e-06	0.0004
678	8.1818e-05	9.09089e-06	0.000499999
677.5	8.1818e-05	9.09089e-06	0.0004
677	8.1818e-05	-9.09089e-05	0.0003
676.5	8.1818e-05	9.09089e-06	0.0003
676	8.1818e-05	9.09089e-06	0.000499999
675.5	8.1818e-05	0.000109091	0.0006
675	0.000181818	0.000309091	0.000499999
674.5	0.000281818	0.000209091	0.000499999
674	0.000281818	0.000309091	0.0007
673.5	0.000281818	0.000509091	0.0007
673	0.000381818	0.000409091	0.0007
672.5	0.000381818	0.000309091	0.0007
672	0.000281818	0.000309091	0.0006
671.5	0.000281818	0.000209091	0.000499999
671	0.000281818	0.000109091	0.000499999
670.5	0.000181818	9.09089e-06	0.0006
670	0.000281818	0.000209091	0.0006
669.5	0.000381818	0.000309091	0.0006
669	0.000381818	0.000309091	0.0006
668.5	0.000381818	0.000209091	0.0006
668	0.000281818	0.000109091	0.0006
667.5	0.000281818	0.000109091	0.0007
667	0.000281818	0.000109091	0.0007
666.5	0.000381818	0.000309091	0.0007
666	0.000281818	0.000309091	0.0007
665.5	0.000481817	0.000209091	0.0007
665	0.000581817	0.000309091	0.0007
664.5	0.000481817	0.000509091	0.0008
664	0.000481817	0.000509091	0.0009
663.5	0.000381818	0.000309091	0.001
663	0.000381818	0.000309091	0.0008
662.5	0.000381818	0.000409091	0.0007
662	0.000181818	0.000309091	0.0008
661.5	0.000181818	0.000309091	0.0008
661	0.000281818	0.000409091	0.0008
660.5	0.000481817	0.000509091	0.0008
660	0.000581817	0.000609091	0.0009
659.5	0.000481817	0.000609091	0.001
659	0.000481817	0.000509091	0.0012
658.5	0.000581817	0.000509091	0.0011
658	0.000481817	0.000509091	0.001
657.5	0.000381818	0.000509091	0.0009
657	0.000481817	0.000409091	0.0011
656.5	0.000481817	0.000409091	0.0011
656	0.000381818	0.000509091	0.001
655.5	0.000481817	0.000509091	0.001
655	0.000581817	0.000509091	0.0008
654.5	0.000481817	0.000509091	0.001
654	0.000481817	0.000509091	0.001
653.5	0.000581817	0.000609091	0.001
653	0.000581817	0.000709091	0.0013
652.5	0.000681819	0.000709091	0.0013
652	0.000681819	0.000709091	0.0013
651.5	0.000481817	0.000709091	0.0012
651	0.000481817	0.000609091	0.0011
650.5	0.000481817	0.000509091	0.0012
650	0.000481817	0.000609091	0.0013
649.5	0.000581817	0.000709091	0.0014
649	0.000581817	0.000709091	0.0014
648.5	0.000581817	0.000609091	0.0013
648	0.000681819	0.000709091	0.0014
647.5	0.000681819	0.000809091	0.0015
647	0.000681819	0.000909091	0.0016
646.5	0.000781819	0.000909091	0.0015
646	0.000781819	0.000809091	0.0014
645.5	0.000781819	0.000909091	0.0015
645	0.000781819	0.000909091	0.0016
644.5	0.000781819	0.000909091	0.0016
644	0.000781819	0.000909091	0.0017
643.5	0.000781819	0.000909091	0.0017
643	0.000681819	0.000909091	0.0016
642.5	0.000681819	0.000909091	0.0016
642	0.000681819	0.000909091	0.0015
641.5	0.000681819	0.000809091	0.0015
641	0.000581817	0.000809091	0.0015
640.5	0.000581817	0.000809091	0.0014
640	0.000681819	0.000909091	0.0014
639.5	0.000681819	0.000909091	0.0013
639	0.000581817	0.000809091	0.0012
638.5	0.000581817	0.000809091	0.0013
638	0.000681819	0.00100909	0.0015
637.5	0.000581817	0.00110909	0.0016
637	0.000781819	0.00110909	0.0016
636.5	0.000681819	0.00100909	0.0017
636	0.000681819	0.00100909	0.0017
635.5	0.000681819	0.00100909	0.0017
635	0.000681819	0.00110909	0.0017
634.5	0.000581817	0.00110909	0.0016
634	0.000481817	0.000909091	0.0016
633.5	0.000681819	0.000909091	0.0016
633	0.000781819	0.00110909	0.0016
632.5	0.000881819	0.00120909	0.0017
632	0.000881819	0.00120909	0.0019
631.5	0.000881819	0.00120909	0.0019
631	0.000881819	0.00110909	0.0019
630.5	0.000781819	0.00110909	0.0018
630	0.000781819	0.00120909	0.0017
629.5	0.000781819	0.00110909	0.0017
629	0.000781819	0.00110909	0.0018
628.5	0.000881819	0.00120909	0.0019
628	0.000881819	0.00120909	0.0018
627.5	0.000981818	0.00130909	0.0017
627	0.000981818	0.00130909	0.0018
626.5	0.000881819	0.00130909	0.0019
626	0.000981818	0.00130909	0.002
625.5	0.000981818	0.00140909	0.002
625	0.00118182	0.00140909	0.002
624.5	0.00118182	0.00140909	0.0021
624	0.00108182	0.00130909	0.0021
623.5	0.00108182	0.00140909	0.0022
623	0.00108182	0.00130909	0.0021
622.5	0.00108182	0.00140909	0.002
622	0.00108182	0.00150909	0.0021
621.5	0.00118182	0.00150909	0.0022
621	0.00108182	0.00160909	0.0022
620.5	0.00108182	0.00160909	0.0022
620	0.00108182	0.00150909	0.0022
619.5	0.00108182	0.00160909	0.0021
619	0.00108182	0.00160909	0.0021
618.5	0.00108182	0.00160909	0.0022
618	0.00118182	0.00170909	0.0021
617.5	0.00118182	0.00170909	0.0023
617	0.00118182	0.00150909	0.0024
616.5	0.00108182	0.00140909	0.0023
616	0.00108182	0.00150909	0.0023
615.5	0.00118182	0.00170909	0.0022
615	0.00128182	0.00180909	0.0023
614.5	0.00118182	0.00170909	0.0024
614	0.00118182	0.00170909	0.0024
613.5	0.00118182	0.00170909	0.0024
613	0.00108182	0.00170909	0.0024
612.5	0.00118182	0.00170909	0.0023
612	0.00108182	0.00160909	0.0024
611.5	0.00118182	0.00170909	0.0024
611	0.00118182	0.00180909	0.0024
610.5	0.00118182	0.00180909	0.0025
610	0.00118182	0.00180909	0.0024
609.5	0.00138182	0.00180909	0.0023
609	0.00138182	0.00190909	0.0025
608.5	0.00128182	0.00190909	0.0028
608	0.00138182	0.00190909	0.0027
607.5	0.00138182	0.00200909	0.0027
607	0.00138182	0.00200909	0.0027
606.5	0.00148182	0.00200909	0.0025
606	0.00148182	0.00200909	0.0026
605.5	0.00138182	0.00200909	0.0027
605	0.00128182	0.00210909	0.0026
604.5	0.00128182	0.00200909	0.0026
604	0.00128182	0.00200909	0.0025
603.5	0.00118182	0.00200909	0.0026
603	0.00118182	0.00190909	0.0026
602.5	0.00128182	0.00190909	0.0027
602	0.00128182	0.00190909	0.0027
601.5	0.00128182	0.00190909	0.0027
601	0.00118182	0.00200909	0.0028
600.5	0.00138182	0.00210909	0.0028
600	0.00148182	0.00210909	0.0027
599.5	0.00148182	0.00210909	0.0028
599	0.00138182	0.00220909	0.0029
598.5	0.00138182	0.00210909	0.003
598	0.00148182	0.00220909	0.0029
597.5	0.00158182	0.00230909	0.003
597	0.00158182	0.00240909	0.0031
596.5	0.00158182	0.00250909	0.003
596	0.00158182	0.00240909	0.003
595.5	0.00148182	0.00230909	0.003
595	0.00148182	0.00230909	0.0029
594.5	0.00148182	0.00240909	0.0029
594	0.00158182	0.00230909	0.003
593.5	0.00168182	0.00230909	0.0031
593	0.00158182	0.00240909	0.0031
592.5	0.00148182	0.00230909	0.0031
592	0.00158182	0.00240909	0.003
591.5	0.00168182	0.00240909	0.0031
591	0.00178182	0.00250909	0.0033
590.5	0.00188182	0.00260909	0.0034
590	0.00168182	0.00250909	0.0034
589.5	0.00168182	0.00250909	0.0033
589	0.00168182	0.00260909	0.0033
588.5	0.00168182	0.00270909	0.0032
588	0.00178182	0.00270909	0.0033
587.5	0.00188182	0.00260909	0.0034
587	0.00188182	0.00270909	0.0034
586.5	0.00188182	0.00270909	0.0034
586	0.00188182	0.00260909	0.0035
585.5	0.00188182	0.00260909	0.0035
585	0.00188182	0.00260909	0.0034
584.5	0.00158182	0.00260909	0.0033
584	0.00168182	0.00250909	0.0032
583.5	0.00188182	0.00260909	0.0035
583	0.00188182	0.00270909	0.0036
582.5	0.00188182	0.00280909	0.0035
582	0.00198182	0.00290909	0.0035
581.5	0.00198182	0.00280909	0.0035
581	0.00198182	0.00280909	0.0036
580.5	0.00188182	0.00290909	0.0036
580	0.00208182	0.00300909	0.0038
579.5	0.00218182	0.00310909	0.0038
579	0.00218182	0.00320909	0.0038
578.5	0.00208182	0.00310909	0.0038
578	0.00208182	0.00300909	0.0036
577.5	0.00198182	0.00300909	0.0038
577	0.00198182	0.00300909	0.0039
576.5	0.00208182	0.00300909	0.0039
576	0.00208182	0.00320909	0.004
575.5	0.00218182	0.00310909	0.0039
575	0.00218182	0.00310909	0.0039
574.5	0.00228182	0.00320909	0.004
574	0.00228182	0.00330909	0.004
573.5	0.00228182	0.00340909	0.004
573	0.00238182	0.00340909	0.004
572.5	0.00248182	0.00340909	0.0041
572	0.00258182	0.00340909	0.0041
571.5	0.00268182	0.00350909	0.0042
571	0.00268182	0.00340909	0.0043
570.5	0.00248182	0.00340909	0.0042
570	0.00238182	0.00340909	0.0042
569.5	0.00258182	0.00330909	0.0044
569	0.00268182	0.00350909	0.0044
568.5	0.00268182	0.00360909	0.0044
568	0.00278182	0.00360909	0.0042
567.5	0.00258182	0.00360909	0.0043
567	0.00248182	0.00350909	0.0043
566.5	0.00258182	0.00340909	0.0042
566	0.00278182	0.00360909	0.0043
565.5	0.00298182	0.00370909	0.0045
565	0.00298182	0.00380909	0.0046
564.5	0.00298182	0.00390909	0.0047
564	0.00298182	0.00380909	0.0046
563.5	0.00288182	0.00380909	0.0044
563	0.00298182	0.00380909	0.0044
562.5	0.00318182	0.00380909	0.0045
562	0.00318182	0.00390909	0.0046
561.5	0.00318182	0.00390909	0.0048
561	0.00318182	0.00390909	0.0047
560.5	0.00318182	0.00380909	0.0046
560	0.00318182	0.00380909	0.0046
559.5	0.00318182	0.00390909	0.0046
559	0.00338182	0.00400909	0.0048
558.5	0.00358182	0.00400909	0.0048
558	0.00358182	0.00400909	0.0047
557.5	0.00348182	0.00400909	0.0047
557	0.00348182	0.00400909	0.0049
556.5	0.00368182	0.00410909	0.005
556	0.00378182	0.00420909	0.005
555.5	0.00398182	0.00430909	0.005
555	0.00408182	0.00440909	0.0052
554.5	0.00418182	0.00450909	0.0054
554	0.00428182	0.00450909	0.0054
553.5	0.00438182	0.00440909	0.0053
553	0.00428182	0.00440909	0.0053
552.5	0.00428182	0.00440909	0.0053
552	0.00438182	0.00450909	0.0053
551.5	0.00448182	0.00450909	0.0055
551	0.00468182	0.00470909	0.0054
550.5	0.00488182	0.00470909	0.0055
550	0.00488182	0.00470909	0.0056
549.5	0.00498182	0.00480909	0.0056
549	0.00508182	0.00490909	0.0056
548.5	0.00518182	0.00480909	0.0056
548	0.00528182	0.00470909	0.0057
547.5	0.00528182	0.00470909	0.0057
547	0.00528182	0.00490909	0.0057
546.5	0.00548182	0.00500909	0.0059
546	0.00558182	0.00490909	0.0059
545.5	0.00568182	0.00490909	0.0059
545	0.00588182	0.00490909	0.0059
544.5	0.00608182	0.00500909	0.006
544	0.00628182	0.00520909	0.0061
543.5	0.00648182	0.00530909	0.0062
543	0.00668182	0.00520909	0.0062
542.5	0.00688182	0.00530909	0.0062
542	0.00708182	0.00540909	0.0064
541.5	0.00708182	0.00560909	0.0066
541	0.00708182	0.00560909	0.0065
540.5	0.00728182	0.00550909	0.0064
540	0.00748182	0.00540909	0.0064
539.5	0.00768182	0.00550909	0.0065
539	0.00788182	0.00570909	0.0065
538.5	0.00818182	0.00570909	0.0066
538	0.00838182	0.00570909	0.0067
537.5	0.00858182	0.00570909	0.0068
537	0.00888182	0.00570909	0.0068
536.5	0.00858182	0.00540909	0.0059
536	0.00818182	0.00490909	0.0055
535.5	0.00848182	0.00480909	0.0058
535	0.00888182	0.00490909	0.0059
534.5	0.00928182	0.00490909	0.006
534	0.00938182	0.00490909	0.0058
533.5	0.00958182	0.00520909	0.006
533	0.00988182	0.00530909	0.0062
532.5	0.0100818	0.00520909	0.0062
532	0.0104818	0.00530909	0.0062
531.5	0.0108818	0.00520909	0.0062
531	0.0110818	0.00520909	0.0064
530.5	0.0114818	0.00550909	0.0065
530	0.0118818	0.00560909	0.0066
529.5	0.0121818	0.00560909	0.0068
529	0.0124818	0.00550909	0.0068
528.5	0.0127818	0.00560909	0.0067
528	0.0131818	0.00570909	0.0068
527.5	0.0134818	0.00580909	0.0069
527	0.0139818	0.00600909	0.0071
526.5	0.0145818	0.00610909	0.0072
526	0.0148818	0.00620909	0.0072
525.5	0.0152818	0.00610909	0.0073
525	0.0157818	0.00620909	0.0074
524.5	0.0163818	0.00640909	0.0075
524	0.0167818	0.00650909	0.0077
523.5	0.0170818	0.00650909	0.0077
523	0.0174818	0.00650909	0.0077
522.5	0.0178818	0.00650909	0.0079
522	0.0183818	0.00670909	0.008
521.5	0.0190818	0.00680909	0.0081
521	0.0197818	0.00680909	0.0082
520.5	0.0203818	0.00700909	0.0084
520	0.0209818	0.00710909	0.0086
519.5	0.0214818	0.00720909	0.0086
519	0.0219818	0.00720909	0.0086
518.5	0.0224818	0.00740909	0.0087
518	0.0231818	0.00740909	0.0088
517.5	0.0238818	0.00740909	0.0089
517	0.0245818	0.00760909	0.0091
516.5	0.0250818	0.00760909	0.0092
516	0.0257818	0.00770909	0.0091
515.5	0.0264818	0.00780909	0.0091
515	0.0270818	0.00790909	0.0092
514.5	0.0276818	0.00810909	0.0093
514	0.0282818	0.00810909	0.0096
513.5	0.0289818	0.00820909	0.0097
513	0.0296818	0.00830909	0.0099
512.5	0.0302818	0.00830909	0.0099
512	0.0309818	0.00830909	0.0099
511.5	0.0317818	0.00870909	0.0102
511	0.0325818	0.00890909	0.0105
510.5	0.0333818	0.00900909	0.0106
510	0.0340818	0.00900909	0.0106
509.5	0.0348818	0.00900909	0.0107
509	0.0357818	0.00920909	0.0108
508.5	0.0366818	0.00920909	0.011
508	0.0374818	0.00940909	0.0112
507.5	0.0383818	0.00950909	0.0113
507	0.0391818	0.00970909	0.0113
506.5	0.0399818	0.00990909	0.0115
506	0.0408818	0.0101091	0.0117
505.5	0.0417818	0.0102091	0.0118
505	0.0427818	0.0103091	0.0119
504.5	0.0436818	0.0103091	0.012
504	0.0446818	0.0104091	0.0123
503.5	0.0456818	0.0106091	0.0124
503	0.0465818	0.0107091	0.0127
502.5	0.0476818	0.0110091	0.013
502	0.0486818	0.0112091	0.0131
501.5	0.0497818	0.0112091	0.0132
501	0.0508818	0.0113091	0.0133
500.5	0.0516818	0.0115091	0.0135
500	0.0525818	0.0116091	0.0135
499.5	0.0537818	0.0117091	0.0137
499	0.0547818	0.0119091	0.014
498.5	0.0559818	0.0120091	0.0141
498	0.0571818	0.0123091	0.0145
497.5	0.0582818	0.0126091	0.0146
497	0.0591818	0.0126091	0.0146
496.5	0.0602818	0.0128091	0.015
496	0.0613818	0.0130091	0.0151
495.5	0.0625818	0.0130091	0.0152
495	0.0636818	0.0132091	0.0154
494.5	0.0647818	0.0134091	0.0155
494	0.0658818	0.0136091	0.0156
493.5	0.0670818	0.0136091	0.0158
493	0.0681818	0.0137091	0.016
492.5	0.0693818	0.0139091	0.016
492	0.0704818	0.0140091	0.0163
491.5	0.0714818	0.0141091	0.0165
491	0.0725818	0.0142091	0.0166
490.5	0.0737818	0.0144091	0.0168
490	0.0749818	0.0146091	0.0169
489.5	0.0759818	0.0148091	0.0171
489	0.0771818	0.0149091	0.0174
488.5	0.0783818	0.0152091	0.0175
488	0.0795818	0.0153091	0.0178
487.5	0.0806818	0.0154091	0.018
487	0.0819818	0.0157091	0.0181
486.5	0.0829818	0.0157091	0.0182
486	0.0837818	0.0157091	0.0184
485.5	0.0848818	0.0159091	0.0185
485	0.0859818	0.0160091	0.0186
484.5	0.0869818	0.0161091	0.0187
484	0.0881818	0.0163091	0.0188
483.5	0.0893818	0.0165091	0.0191
483	0.0902818	0.0165091	0.0192
482.5	0.0913818	0.0168091	0.0192
482	0.0922818	0.0171091	0.0195
481.5	0.0932818	0.0171091	0.0198
481	0.0942818	0.0173091	0.0201
480.5	0.0951818	0.0174091	0.0203
480	0.0961818	0.0175091	0.0203
479.5	0.0970818	0.0177091	0.0205
479	0.0980818	0.0178091	0.0207
478.5	0.0990818	0.0181091	0.0207
478	0.0998818	0.0182091	0.0209
477.5	0.100782	0.0183091	0.0211
477	0.101782	0.0185091	0.0213
476.5	0.102682	0.0188091	0.0215
476	0.103682	0.0190091	0.0216
475.5	0.104382	0.0191091	0.0218
475	0.105182	0.0192091	0.022
474.5	0.105982	0.0193091	0.0222
474	0.106682	0.0195091	0.0224
473.5	0.107482	0.0196091	0.0225
473	0.108282	0.0198091	0.0227
472.5	0.108982	0.0201091	0.0228
472	0.109582	0.0202091	0.023
471.5	0.110282	0.0204091	0.0231
471	0.111082	0.0207091	0.0232
470.5	0.111682	0.0207091	0.0236
470	0.112182	0.0207091	0.0238
469.5	0.112982	0.0208091	0.0239
469	0.113682	0.0211091	0.0239
468.5	0.114282	0.0214091	0.024
468	0.114882	0.0216091	0.0243
467.5	0.115282	0.0216091	0.0246
467	0.115882	0.0217091	0.0248
466.5	0.116382	0.0220091	0.0248
466	0.116882	0.0220091	0.0249
465.5	0.117482	0.0223091	0.0253
465	0.117982	0.0226091	0.0257
464.5	0.118582	0.0228091	0.026
464	0.118882	0.0232091	0.0262
463.5	0.119282	0.0235091	0.0263
463	0.119882	0.0236091	0.0265
462.5	0.120482	0.0237091	0.0268
462	0.120682	0.0240091	0.027
461.5	0.120882	0.0243091	0.0272
461	0.121182	0.0245091	0.0274
460.5	0.121382	0.0247091	0.0275
460	0.121682	0.0246091	0.0277
459.5	0.121782	0.0247091	0.028
459	0.121982	0.0251091	0.0282
458.5	0.122282	0.0255091	0.0286
458	0.122482	0.0257091	0.029
457.5	0.122582	0.0259091	0.0291
457	0.122682	0.0261091	0.0293
456.5	0.122782	0.0263091	0.0294
456	0.122882	0.0266091	0.0297
455.5	0.122982	0.0269091	0.03
455	0.123082	0.0272091	0.0303
454.5	0.123282	0.0275091	0.0306
454	0.123182	0.0277091	0.0309
453.5	0.123082	0.0279091	0.0312
453	0.123182	0.0281091	0.0315
452.5	0.122982	0.0283091	0.0315
452	0.122482	0.0285091	0.0318
451.5	0.122382	0.0286091	0.032
451	0.122182	0.0288091	0.0322
450.5	0.122082	0.0291091	0.0325
450	0.122082	0.0295091	0.0327
449.5	0.121682	0.0298091	0.0331
449	0.121582	0.0301091	0.0335
448.5	0.121482	0.0303091	0.0337
448	0.121082	0.0306091	0.0341
447.5	0.120882	0.0310091	0.0345
447	0.120782	0.0313091	0.0348
446.5	0.120382	0.0317091	0.0351
446	0.120182	0.0320091	0.0354
445.5	0.119782	0.0321091	0.0355
445	0.119082	0.0323091	0.0357
444.5	0.118682	0.0326091	0.036
444	0.118282	0.0330091	0.0364
443.5	0.117982	0.0334091	0.0368
443	0.117582	0.0338091	0.0371
442.5	0.117182	0.0342091	0.0375
442	0.116882	0.0344091	0.038
441.5	0.116482	0.0345091	0.0382
441	0.115882	0.0348091	0.0385
440.5	0.115282	0.0351091	0.0387
440	0.114682	0.0354091	0.0389
439.5	0.114182	0.0358091	0.0393
439	0.113682	0.0360091	0.0397
438.5	0.113182	0.0363091	0.04
438	0.112682	0.0370091	0.0404
437.5	0.112182	0.0374091	0.0408
437	0.111482	0.0377091	0.0412
436.5	0.110682	0.0380091	0.0416
436	0.109982	0.0383091	0.0419
435.5	0.109382	0.0386091	0.0421
435	0.108682	0.0387091	0.0426
434.5	0.108182	0.0390091	0.043
434	0.107582	0.0396091	0.0434
433.5	0.106982	0.0399091	0.0439
433	0.106382	0.0402091	0.0442
432.5	0.105582	0.0404091	0.0444
432	0.104982	0.0407091	0.0449
431.5	0.104582	0.0413091	0.0454
431	0.103782	0.0420091	0.0459
430.5	0.103182	0.0426091	0.0463
430	0.102582	0.0429091	0.0466
429.5	0.101782	0.0431091	0.0469
429	0.100982	0.0433091	0.0474
428.5	0.100482	0.0438091	0.0478
428	0.0998818	0.0442091	0.0484
427.5	0.0989818	0.0446091	0.0489
427	0.0981818	0.0451091	0.0491
426.5	0.0974818	0.0453091	0.0494
426	0.0964818	0.0456091	0.0496
425.5	0.0955818	0.0461091	0.0501
425	0.0949818	0.0464091	0.0508
424.5	0.0942818	0.0466091	0.0512
424	0.0935818	0.0471091	0.0517
423.5	0.0928818	0.0479091	0.0521
423	0.0920818	0.0484091	0.0527
422.5	0.0912818	0.0488091	0.0532
422	0.0905818	0.0492091	0.0536
421.5	0.0898818	0.0499091	0.0541
421	0.0891818	0.0507091	0.0549
420.5	0.0884818	0.0511091	0.0554
420	0.0878818	0.0513091	0.0556
419.5	0.0869818	0.0517091	0.0562
419	0.0859818	0.0521091	0.0567
418.5	0.0852818	0.0524091	0.0568
418	0.0844818	0.0529091	0.0572
417.5	0.0837818	0.0535091	0.0579
417	0.0829818	0.0539091	0.0582
416.5	0.0821818	0.0552091	0.0587
416	0.0818818	0.0558091	0.0595
415.5	0.0813818	0.0558091	0.0599
415	0.0801818	0.0561091	0.06
414.5	0.0791818	0.0561091	0.0604
414	0.0784818	0.0564091	0.061
413.5	0.0777818	0.0572091	0.0617
413	0.0772818	0.0578091	0.062
412.5	0.0765818	0.0582091	0.0625
412	0.0757818	0.0588091	0.063
411.5	0.0750818	0.0592091	0.0633
411	0.0740818	0.0595091	0.0636
410.5	0.0728818	0.0599091	0.064
410	0.0723818	0.0601091	0.0645
409.5	0.0718818	0.0606091	0.0648
409	0.0709818	0.0613091	0.0652
408.5	0.0702818	0.0617091	0.0656
408	0.0695818	0.0622091	0.0663
407.5	0.0690818	0.0624091	0.0669
407	0.0682818	0.0628091	0.0672
406.5	0.0674818	0.0633091	0.0677
406	0.0669818	0.0637091	0.068
405.5	0.0662818	0.0640091	0.0682
405	0.0656818	0.0643091	0.0686
404.5	0.0648818	0.0648091	0.069
404	0.0642818	0.0651091	0.0693
403.5	0.0637818	0.0654091	0.0697
403	0.0628818	0.0657091	0.0701
402.5	0.0622818	0.0660091	0.0704
402	0.0616818	0.0662091	0.0705
401.5	0.0610818	0.0666091	0.071
401	0.0602818	0.0674091	0.0715
400.5	0.0596818	0.0677091	0.0718
400	0.0593818	0.0681091	0.0722
399.5	0.0586818	0.0685091	0.0724
399	0.0579818	0.0689091	0.0728
398.5	0.0575818	0.0694091	0.0732
398	0.0571818	0.0699091	0.0736
397.5	0.0565818	0.0702091	0.0741
397	0.0558818	0.0702091	0.0742
396.5	0.0550818	0.0706091	0.0744
396	0.0545818	0.0710091	0.0746
395.5	0.0540818	0.0710091	0.0748
395	0.0533818	0.0713091	0.0749
394.5	0.0527818	0.0715091	0.075
394	0.0521818	0.0716091	0.0755
393.5	0.0518818	0.0719091	0.0758
393	0.0512818	0.0724091	0.0759
392.5	0.0506818	0.0727091	0.0761
392	0.0502818	0.0730091	0.0766
391.5	0.0497818	0.0734091	0.0769
391	0.0495818	0.0737091	0.0771
390.5	0.0492818	0.0740091	0.0776
390	0.0486818	0.0742091	0.0776
389.5	0.0482818	0.0742091	0.0776
389	0.0476818	0.0745091	0.0779
388.5	0.0472818	0.0748091	0.0779
388	0.0470818	0.0748091	0.0783
387.5	0.0468818	0.0750091	0.0786
387	0.0463818	0.0754091	0.0787
386.5	0.0459818	0.0755091	0.0789
386	0.0458818	0.0758091	0.0789
385.5	0.0455818	0.0762091	0.0789
385	0.0451818	0.0762091	0.079
384.5	0.0446818	0.0762091	0.0791
384	0.0444818	0.0764091	0.079
383.5	0.0439818	0.0763091	0.0789
383	0.0434818	0.0764091	0.079
382.5	0.0430818	0.0765091	0.0791
382	0.0429818	0.0765091	0.0791
381.5	0.0427818	0.0766091	0.079
381	0.0425818	0.0765091	0.0791
380.5	0.0425818	0.0766091	0.0793
380	0.0423818	0.0768091	0.0791
379.5	0.0421818	0.0769091	0.0792
379	0.0421818	0.0771091	0.0794
378.5	0.0419818	0.0771091	0.0794
378	0.0414818	0.0772091	0.0792
377.5	0.0414818	0.0772091	0.0789
377	0.0412818	0.0770091	0.0791
376.5	0.0405818	0.0768091	0.0792
376	0.0404818	0.0771091	0.0789
375.5	0.0404818	0.0772091	0.079
375	0.0405818	0.0770091	0.0793
374.5	0.0408818	0.0775091	0.0793
374	0.0406818	0.0775091	0.0791
373.5	0.0405818	0.0774091	0.0792
373	0.0404818	0.0775091	0.0793
372.5	0.0403818	0.0773091	0.0793
372	0.0399818	0.0773091	0.0793
371.5	0.0397818	0.0769091	0.0787
371	0.0394818	0.0768091	0.0781
370.5	0.0390818	0.0768091	0.078
370	0.0393818	0.0766091	0.0783
369.5	0.0393818	0.0766091	0.0781
369	0.0391818	0.0768091	0.078
368.5	0.0390818	0.0768091	0.0782
368	0.0390818	0.0766091	0.0779
367.5	0.0391818	0.0764091	0.0774
367	0.0389818	0.0761091	0.0772
366.5	0.0390818	0.0758091	0.0774
366	0.0388818	0.0760091	0.0776
365.5	0.0390818	0.0757091	0.0772
365	0.0396818	0.0756091	0.0774
364.5	0.0395818	0.0763091	0.0774
364	0.0396818	0.0765091	0.0769
363.5	0.0398818	0.0764091	0.0769
363	0.0399818	0.0760091	0.0771
362.5	0.0397818	0.0758091	0.0769
362	0.0397818	0.0759091	0.0765
361.5	0.0397818	0.0758091	0.0767
361	0.0400818	0.0756091	0.0763
360.5	0.0403818	0.0753091	0.076
360	0.0402818	0.0753091	0.076
359.5	0.0404818	0.0755091	0.0756
359	0.0405818	0.0753091	0.0756
358.5	0.0405818	0.0753091	0.0757
358	0.0405818	0.0750091	0.0757
357.5	0.0408818	0.0748091	0.0753
357	0.0410818	0.0746091	0.0749
356.5	0.0407818	0.0740091	0.0745
356	0.0405818	0.0741091	0.0739
355.5	0.0410818	0.0737091	0.0735
355	0.0408818	0.0734091	0.0731
354.5	0.0407818	0.0735091	0.0731
354	0.0410818	0.0736091	0.073
353.5	0.0413818	0.0734091	0.073
353	0.0417818	0.0729091	0.0727
352.5	0.0415818	0.0729091	0.072
352	0.0413818	0.0726091	0.0715
351.5	0.0412818	0.0723091	0.0715
351	0.0417818	0.0724091	0.0717
350.5	0.0419818	0.0722091	0.0718
350	0.0420818	0.0718091	0.0714
349.5	0.0423818	0.0712091	0.0708
349	0.0422818	0.0711091	0.0705
348.5	0.0422818	0.0714091	0.0706
348	0.0419818	0.0715091	0.0705
347.5	0.0421818	0.0713091	0.0705
347	0.0420818	0.0708091	0.0706
346.5	0.0421818	0.0700091	0.07
346	0.0425818	0.0697091	0.0696
345.5	0.0426818	0.0698091	0.0697
345	0.0426818	0.0698091	0.0697
344.5	0.0430818	0.0697091	0.07
344	0.0433818	0.0699091	0.0704
343.5	0.0433818	0.0699091	0.0698
343	0.0432818	0.0693091	0.0694
342.5	0.0427818	0.0691091	0.0695
342	0.0428818	0.0691091	0.0697
341.5	0.0432818	0.0691091	0.0696
341	0.0436818	0.0689091	0.0688
340.5	0.0438818	0.0689091	0.0687
340	0.0434818	0.0690091	0.0686
339.5	0.0435818	0.0686091	0.0685
339	0.0435818	0.0679091	0.0685
338.5	0.0435818	0.0678091	0.0682
338	0.0436818	0.0682091	0.068
337.5	0.0435818	0.0682091	0.0682
337	0.0436818	0.0677091	0.0677
336.5	0.0438818	0.0676091	0.0672
336	0.0440818	0.0679091	0.0672
335.5	0.0440818	0.0677091	0.0667
335	0.0438818	0.0671091	0.0664
334.5	0.0439818	0.0669091	0.067
334	0.0440818	0.0668091	0.0669
333.5	0.0432818	0.0663091	0.0664
333	0.0433818	0.0661091	0.0663
332.5	0.0435818	0.0661091	0.0664
332	0.0435818	0.0662091	0.0661
331.5	0.0437818	0.0664091	0.066
331	0.0437818	0.0662091	0.0667
330.5	0.0433818	0.0656091	0.0664
330	0.0431818	0.0656091	0.0653
329.5	0.0437818	0.0661091	0.0653
329	0.0438818	0.0663091	0.0656
328.5	0.0439818	0.0663091	0.0658
328	0.0439818	0.0661091	0.0659
327.5	0.0434818	0.0657091	0.0655
327	0.0428818	0.0654091	0.0646
326.5	0.0432818	0.0651091	0.0646
326	0.0437818	0.0649091	0.065
325.5	0.0443818	0.0642091	0.0648
325	0.0450818	0.0634091	0.0643
324.5	0.0454818	0.0639091	0.0637
324	0.0459818	0.0647091	0.0634
323.5	0.0462818	0.0651091	0.0639
323	0.0452818	0.0652091	0.0642
322.5	0.0442818	0.0639091	0.0633
322	0.0445818	0.0636091	0.0631
321.5	0.0443818	0.0642091	0.0639
321	0.0459818	0.0656091	0.0646
320.5	0.0469818	0.0661091	0.0655
320	0.0464818	0.0657091	0.0657
319.5	0.0467818	0.0660091	0.0651
319	0.0454818	0.0660091	0.0645
318.5	0.0451818	0.0646091	0.0644
318	0.0456818	0.0644091	0.0645
317.5	0.0455818	0.0646091	0.0649
317	0.0445818	0.0647091	0.0645
316.5	0.0434818	0.0657091	0.0644
316	0.0440818	0.0647091	0.0641
315.5	0.0444818	0.0638091	0.0632
315	0.0443818	0.0655091	0.0627
314.5	0.0449818	0.0653091	0.0624
314	0.0454818	0.0647091	0.0639
313.5	0.0458818	0.0656091	0.065
313	0.0465818	0.0664091	0.0664
312.5	0.0471818	0.0676091	0.0674
312	0.0479818	0.0680091	0.0673
311.5	0.0477818	0.0675091	0.0675
311	0.0461818	0.0667091	0.067
310.5	0.0457818	0.0669091	0.0659
310	0.0464818	0.0673091	0.0665
309.5	0.0467818	0.0677091	0.0681
309	0.0465818	0.0681091	0.068
308.5	0.0472818	0.0689091	0.0674
308	0.0487818	0.0707091	0.0686
307.5	0.0485818	0.0710091	0.07
307	0.0492818	0.0719091	0.0708
306.5	0.0514818	0.0738091	0.0722
306	0.0537818	0.0759091	0.075
305.5	0.0547818	0.0775091	0.078
305	0.0564818	0.0790091	0.0797
304.5	0.0588818	0.0821091	0.0819
304	0.0603818	0.0844091	0.0841
303.5	0.0625818	0.0868091	0.0868
303	0.0650818	0.0907091	0.0908
302.5	0.0670818	0.0945091	0.0947
302	0.0699818	0.0982091	0.0979
301.5	0.0743818	0.102109	0.1014
301	0.0791818	0.106809	0.1056
300.5	0.0845818	0.112909	0.1122
300	0.0904818	0.119009	0.1193

## Sheet: T188M
	T188M
wavelength (nm)	curve 1	curve 2	curve 3
700	-0.000181818	9.09089e-05	-2.72727e-05
699.5	-0.000181818	-0.000109091	-0.000127273
699	-8.18182e-05	-9.09089e-06	7.27271e-05
698.5	1.81816e-05	9.09089e-05	0.000172727
698	1.81816e-05	-0.000109091	7.27271e-05
697.5	0.000218183	9.09089e-05	0.000172727
697	0.000218183	0.000190909	0.000172727
696.5	0.000318183	0.000290909	0.000172727
696	0.000418183	0.000390908	0.000272727
695.5	0.000418183	0.00049091	0.000272727
695	0.000318183	0.00049091	0.000272727
694.5	0.000418183	0.000390908	0.000272727
694	0.000418183	0.00049091	0.000372727
693.5	0.000518183	0.00059091	0.000372727
693	0.000518183	0.00069091	0.000272727
692.5	0.000518183	0.00069091	0.000472726
692	0.000418183	0.00059091	0.000472726
691.5	0.000318183	0.00059091	0.000372727
691	0.000418183	0.00069091	0.000472726
690.5	0.000518183	0.00049091	0.000372727
690	0.000518183	0.00049091	0.000472726
689.5	0.000418183	0.00069091	0.000372727
689	0.000518183	0.00069091	0.000472726
688.5	0.000518183	0.00079091	0.000572728
688	0.000518183	0.00079091	0.000372727
687.5	0.000318183	0.00069091	0.000272727
687	0.000218183	0.00059091	0.000372727
686.5	0.000418183	0.00049091	0.000472726
686	0.000518183	0.00059091	0.000472726
685.5	0.000618182	0.00079091	0.000672728
685	0.000518183	0.00079091	0.000672728
684.5	0.000618182	0.00069091	0.000472726
684	0.000618182	0.00059091	0.000472726
683.5	0.000518183	0.00059091	0.000572728
683	0.000418183	0.00069091	0.000472726
682.5	0.000418183	0.00069091	0.000572728
682	0.000318183	0.00059091	0.000372727
681.5	0.000318183	0.00079091	0.000472726
681	0.000418183	0.00069091	0.000372727
680.5	0.000418183	0.00079091	0.000472726
680	0.000518183	0.00079091	0.000672728
679.5	0.000518183	0.00079091	0.000572728
679	0.000418183	0.000990909	0.000672728
678.5	0.000618182	0.000890909	0.000672728
678	0.000818182	0.000990909	0.000572728
677.5	0.000818182	0.000990909	0.000672728
677	0.000718182	0.000890909	0.000672728
676.5	0.000818182	0.000890909	0.000872728
676	0.000718182	0.000890909	0.000872728
675.5	0.000718182	0.000890909	0.000772728
675	0.000718182	0.00109091	0.000772728
674.5	0.000718182	0.000990909	0.000672728
674	0.000618182	0.000990909	0.000772728
673.5	0.000618182	0.000990909	0.000772728
673	0.000818182	0.000890909	0.000672728
672.5	0.000918182	0.00119091	0.000972727
672	0.000918182	0.00109091	0.00107273
671.5	0.000818182	0.00109091	0.00107273
671	0.000918182	0.00129091	0.000972727
670.5	0.00101818	0.00119091	0.00107273
670	0.000918182	0.00129091	0.00107273
669.5	0.000818182	0.00119091	0.000972727
669	0.000818182	0.00119091	0.000972727
668.5	0.000918182	0.00129091	0.000872728
668	0.000818182	0.00129091	0.00117273
667.5	0.000918182	0.00129091	0.00137273
667	0.00101818	0.00129091	0.00107273
666.5	0.000918182	0.00129091	0.000972727
666	0.000818182	0.00139091	0.000972727
665.5	0.000818182	0.00129091	0.00107273
665	0.000818182	0.00119091	0.00117273
664.5	0.000818182	0.00129091	0.00117273
664	0.000818182	0.00139091	0.00137273
663.5	0.000918182	0.00119091	0.00117273
663	0.000918182	0.00109091	0.00107273
662.5	0.000918182	0.00109091	0.00107273
662	0.000918182	0.00119091	0.000972727
661.5	0.000918182	0.00129091	0.00117273
661	0.000818182	0.00139091	0.00117273
660.5	0.000818182	0.00129091	0.00117273
660	0.00101818	0.00129091	0.00127273
659.5	0.00111818	0.00139091	0.00137273
659	0.000918182	0.00159091	0.00137273
658.5	0.000918182	0.00159091	0.00137273
658	0.00111818	0.00159091	0.00147273
657.5	0.00121818	0.00149091	0.00157273
657	0.00111818	0.00159091	0.00147273
656.5	0.00101818	0.00169091	0.00137273
656	0.00111818	0.00149091	0.00127273
655.5	0.00121818	0.00159091	0.00137273
655	0.00121818	0.00169091	0.00157273
654.5	0.00131818	0.00169091	0.00167273
654	0.00121818	0.00179091	0.00177273
653.5	0.00121818	0.00179091	0.00167273
653	0.00131818	0.00189091	0.00167273
652.5	0.00141818	0.00209091	0.00177273
652	0.00141818	0.00209091	0.00177273
651.5	0.00151818	0.00199091	0.00207273
651	0.00151818	0.00189091	0.00207273
650.5	0.00151818	0.00189091	0.00197273
650	0.00151818	0.00189091	0.00187273
649.5	0.00141818	0.00179091	0.00187273
649	0.00151818	0.00189091	0.00187273
648.5	0.00141818	0.00189091	0.00187273
648	0.00141818	0.00189091	0.00207273
647.5	0.00151818	0.00219091	0.00207273
647	0.00161818	0.00209091	0.00187273
646.5	0.00151818	0.00209091	0.00197273
646	0.00161818	0.00219091	0.00197273
645.5	0.00151818	0.00209091	0.00207273
645	0.00141818	0.00219091	0.00207273
644.5	0.00141818	0.00229091	0.00197273
644	0.00141818	0.00219091	0.00207273
643.5	0.00141818	0.00219091	0.00207273
643	0.00151818	0.00219091	0.00207273
642.5	0.00161818	0.00219091	0.00207273
642	0.00151818	0.00219091	0.00217273
641.5	0.00161818	0.00219091	0.00217273
641	0.00161818	0.00229091	0.00217273
640.5	0.00171818	0.00219091	0.00217273
640	0.00171818	0.00209091	0.00197273
639.5	0.00151818	0.00229091	0.00207273
639	0.00161818	0.00219091	0.00217273
638.5	0.00151818	0.00219091	0.00197273
638	0.00151818	0.00229091	0.00207273
637.5	0.00161818	0.00219091	0.00207273
637	0.00161818	0.00209091	0.00217273
636.5	0.00161818	0.00219091	0.00227273
636	0.00151818	0.00229091	0.00227273
635.5	0.00161818	0.00249091	0.00247273
635	0.00171818	0.00259091	0.00237273
634.5	0.00171818	0.00259091	0.00207273
634	0.00181818	0.00259091	0.00217273
633.5	0.00191818	0.00249091	0.00237273
633	0.00191818	0.00259091	0.00257273
632.5	0.00201818	0.00269091	0.00257273
632	0.00201818	0.00259091	0.00247273
631.5	0.00201818	0.00279091	0.00267273
631	0.00201818	0.00279091	0.00267273
630.5	0.00181818	0.00279091	0.00267273
630	0.00191818	0.00289091	0.00257273
629.5	0.00191818	0.00269091	0.00267273
629	0.00201818	0.00269091	0.00267273
628.5	0.00211818	0.00279091	0.00247273
628	0.00211818	0.00279091	0.00267273
627.5	0.00211818	0.00289091	0.00297273
627	0.00211818	0.00269091	0.00287273
626.5	0.00211818	0.00269091	0.00277273
626	0.00211818	0.00289091	0.00267273
625.5	0.00211818	0.00289091	0.00267273
625	0.00211818	0.00299091	0.00277273
624.5	0.00221818	0.00299091	0.00277273
624	0.00221818	0.00299091	0.00287273
623.5	0.00221818	0.00309091	0.00287273
623	0.00241818	0.00299091	0.00277273
622.5	0.00221818	0.00289091	0.00267273
622	0.00211818	0.00299091	0.00267273
621.5	0.00221818	0.00299091	0.00297273
621	0.00231818	0.00309091	0.00307273
620.5	0.00221818	0.00309091	0.00307273
620	0.00231818	0.00319091	0.00287273
619.5	0.00241818	0.00319091	0.00297273
619	0.00241818	0.00309091	0.00307273
618.5	0.00251818	0.00309091	0.00307273
618	0.00241818	0.00309091	0.00327273
617.5	0.00241818	0.00309091	0.00317273
617	0.00241818	0.00319091	0.00307273
616.5	0.00251818	0.00319091	0.00317273
616	0.00241818	0.00329091	0.00317273
615.5	0.00241818	0.00339091	0.00327273
615	0.00261818	0.00349091	0.00327273
614.5	0.00271818	0.00349091	0.00337273
614	0.00271818	0.00359091	0.00357273
613.5	0.00271818	0.00359091	0.00347273
613	0.00281818	0.00359091	0.00347273
612.5	0.00281818	0.00349091	0.00347273
612	0.00271818	0.00349091	0.00347273
611.5	0.00261818	0.00349091	0.00337273
611	0.00261818	0.00339091	0.00337273
610.5	0.00251818	0.00359091	0.00347273
610	0.00261818	0.00359091	0.00337273
609.5	0.00261818	0.00339091	0.00357273
609	0.00261818	0.00349091	0.00357273
608.5	0.00281818	0.00349091	0.00347273
608	0.00271818	0.00359091	0.00347273
607.5	0.00271818	0.00359091	0.00337273
607	0.00261818	0.00369091	0.00357273
606.5	0.00271818	0.00389091	0.00367273
606	0.00281818	0.00379091	0.00367273
605.5	0.00271818	0.00369091	0.00367273
605	0.00291818	0.00379091	0.00357273
604.5	0.00291818	0.00369091	0.00367273
604	0.00301818	0.00389091	0.00377273
603.5	0.00311818	0.00389091	0.00367273
603	0.00311818	0.00389091	0.00377273
602.5	0.00291818	0.00399091	0.00377273
602	0.00291818	0.00389091	0.00377273
601.5	0.00291818	0.00389091	0.00367273
601	0.00291818	0.00409091	0.00377273
600.5	0.00301818	0.00399091	0.00407273
600	0.00311818	0.00399091	0.00397273
599.5	0.00321818	0.00409091	0.00397273
599	0.00311818	0.00399091	0.00407273
598.5	0.00311818	0.00429091	0.00407273
598	0.00311818	0.00429091	0.00407273
597.5	0.00311818	0.00409091	0.00407273
597	0.00301818	0.00419091	0.00407273
596.5	0.00301818	0.00419091	0.00417273
596	0.00321818	0.00419091	0.00417273
595.5	0.00341818	0.00429091	0.00427273
595	0.00341818	0.00439091	0.00417273
594.5	0.00341818	0.00449091	0.00427273
594	0.00351818	0.00449091	0.00447273
593.5	0.00351818	0.00449091	0.00437273
593	0.00351818	0.00449091	0.00437273
592.5	0.00351818	0.00439091	0.00427273
592	0.00351818	0.00459091	0.00437273
591.5	0.00351818	0.00469091	0.00457273
591	0.00341818	0.00459091	0.00467273
590.5	0.00361818	0.00459091	0.00477273
590	0.00361818	0.00459091	0.00457273
589.5	0.00361818	0.00439091	0.00447273
589	0.00361818	0.00449091	0.00437273
588.5	0.00371818	0.00459091	0.00457273
588	0.00361818	0.00469091	0.00477273
587.5	0.00371818	0.00489091	0.00477273
587	0.00381818	0.00479091	0.00477273
586.5	0.00371818	0.00469091	0.00457273
586	0.00371818	0.00469091	0.00447273
585.5	0.00361818	0.00469091	0.00457273
585	0.00371818	0.00489091	0.00457273
584.5	0.00381818	0.00489091	0.00487273
584	0.00391818	0.00499091	0.00477273
583.5	0.00401818	0.00489091	0.00467273
583	0.00391818	0.00489091	0.00477273
582.5	0.00381818	0.00509091	0.00487273
582	0.00391818	0.00489091	0.00507273
581.5	0.00391818	0.00509091	0.00497273
581	0.00401818	0.00519091	0.00497273
580.5	0.00411818	0.00519091	0.00507273
580	0.00411818	0.00519091	0.00507273
579.5	0.00421818	0.00519091	0.00517273
579	0.00421818	0.00519091	0.00517273
578.5	0.00421818	0.00529091	0.00517273
578	0.00421818	0.00519091	0.00527273
577.5	0.00421818	0.00519091	0.00527273
577	0.00421818	0.00529091	0.00527273
576.5	0.00431818	0.00539091	0.00527273
576	0.00431818	0.00559091	0.00527273
575.5	0.00431818	0.00539091	0.00527273
575	0.00451818	0.00539091	0.00527273
574.5	0.00471818	0.00549091	0.00527273
574	0.00471818	0.00549091	0.00517273
573.5	0.00461818	0.00559091	0.00537273
573	0.00451818	0.00559091	0.00547273
572.5	0.00471818	0.00559091	0.00567273
572	0.00481818	0.00579091	0.00577273
571.5	0.00491818	0.00579091	0.00567273
571	0.00491818	0.00579091	0.00567273
570.5	0.00511818	0.00559091	0.00557273
570	0.00501818	0.00559091	0.00547273
569.5	0.00481818	0.00569091	0.00557273
569	0.00491818	0.00569091	0.00557273
568.5	0.00481818	0.00569091	0.00567273
568	0.00511818	0.00579091	0.00567273
567.5	0.00511818	0.00579091	0.00567273
567	0.00501818	0.00589091	0.00587273
566.5	0.00511818	0.00599091	0.00587273
566	0.00531818	0.00599091	0.00607273
565.5	0.00541818	0.00599091	0.00607273
565	0.00561818	0.00599091	0.00607273
564.5	0.00571818	0.00619091	0.00617273
564	0.00571818	0.00629091	0.00607273
563.5	0.00591818	0.00609091	0.00597273
563	0.00571818	0.00619091	0.00607273
562.5	0.00571818	0.00619091	0.00627273
562	0.00581818	0.00629091	0.00627273
561.5	0.00601818	0.00639091	0.00617273
561	0.00621818	0.00629091	0.00627273
560.5	0.00631818	0.00639091	0.00627273
560	0.00641818	0.00649091	0.00647273
559.5	0.00641818	0.00649091	0.00657273
559	0.00641818	0.00649091	0.00657273
558.5	0.00641818	0.00659091	0.00667273
558	0.00651818	0.00669091	0.00657273
557.5	0.00661818	0.00679091	0.00657273
557	0.00681818	0.00669091	0.00667273
556.5	0.00691818	0.00679091	0.00667273
556	0.00711818	0.00689091	0.00687273
555.5	0.00731818	0.00679091	0.00687273
555	0.00721818	0.00689091	0.00697273
554.5	0.00741818	0.00689091	0.00707273
554	0.00751818	0.00699091	0.00697273
553.5	0.00761818	0.00709091	0.00717273
553	0.00761818	0.00699091	0.00727273
552.5	0.00781818	0.00719091	0.00727273
552	0.00811818	0.00719091	0.00717273
551.5	0.00821818	0.00719091	0.00707273
551	0.00821818	0.00729091	0.00727273
550.5	0.00831818	0.00729091	0.00727273
550	0.00861818	0.00729091	0.00727273
549.5	0.00871818	0.00739091	0.00747273
549	0.00891818	0.00729091	0.00757273
548.5	0.00891818	0.00729091	0.00767273
548	0.00921818	0.00749091	0.00767273
547.5	0.00941818	0.00759091	0.00767273
547	0.00941818	0.00769091	0.00787273
546.5	0.00961818	0.00769091	0.00787273
546	0.00991818	0.00789091	0.00797273
545.5	0.0103182	0.00789091	0.00787273
545	0.0104182	0.00789091	0.00797273
544.5	0.0105182	0.00799091	0.00807273
544	0.0106182	0.00789091	0.00797273
543.5	0.0109182	0.00799091	0.00807273
543	0.0111182	0.00799091	0.00807273
542.5	0.0113182	0.00779091	0.00817273
542	0.0116182	0.00809091	0.00837273
541.5	0.0119182	0.00819091	0.00847273
541	0.0122182	0.00829091	0.00857273
540.5	0.0123182	0.00839091	0.00857273
540	0.0127182	0.00829091	0.00867273
539.5	0.0130182	0.00839091	0.00887273
539	0.0133182	0.00849091	0.00887273
538.5	0.0137182	0.00849091	0.00897273
538	0.0141182	0.00879091	0.00897273
537.5	0.0144182	0.00879091	0.00897273
537	0.0146182	0.00879091	0.00907273
536.5	0.0142182	0.00889091	0.00907273
536	0.0142182	0.00909091	0.00917273
535.5	0.0145182	0.00909091	0.00927273
535	0.0145182	0.00869091	0.00897273
534.5	0.0149182	0.00869091	0.00867273
534	0.0154182	0.00879091	0.00897273
533.5	0.0158182	0.00869091	0.00907273
533	0.0161182	0.00899091	0.00917273
532.5	0.0166182	0.00909091	0.00937273
532	0.0171182	0.00909091	0.00937273
531.5	0.0175182	0.00919091	0.00957273
531	0.0180182	0.00929091	0.00967273
530.5	0.0186182	0.00959091	0.00987273
530	0.0190182	0.00969091	0.00997273
529.5	0.0194182	0.00979091	0.00987273
529	0.0199182	0.00989091	0.00997273
528.5	0.0203182	0.00979091	0.0100727
528	0.0208182	0.00999091	0.0101727
527.5	0.0212182	0.0100909	0.0103727
527	0.0218182	0.00999091	0.0103727
526.5	0.0224182	0.0100909	0.0105727
526	0.0230182	0.0101909	0.0105727
525.5	0.0235182	0.0102909	0.0107727
525	0.0240182	0.0103909	0.0110727
524.5	0.0247182	0.0104909	0.0110727
524	0.0252182	0.0105909	0.0112727
523.5	0.0259182	0.0106909	0.0112727
523	0.0265182	0.0107909	0.0113727
522.5	0.0271182	0.0108909	0.0113727
522	0.0276182	0.0108909	0.0114727
521.5	0.0283182	0.0111909	0.0116727
521	0.0291182	0.0113909	0.0117727
520.5	0.0298182	0.0113909	0.0121727
520	0.0302182	0.0115909	0.0122727
519.5	0.0310182	0.0116909	0.0123727
519	0.0317182	0.0118909	0.0124727
518.5	0.0322182	0.0119909	0.0123727
518	0.0330182	0.0117909	0.0124727
517.5	0.0338182	0.0117909	0.0127727
517	0.0344182	0.0117909	0.0127727
516.5	0.0351182	0.0119909	0.0127727
516	0.0358182	0.0120909	0.0128727
515.5	0.0366182	0.0118909	0.0130727
515	0.0373182	0.0120909	0.0131727
514.5	0.0382182	0.0124909	0.0132727
514	0.0388182	0.0124909	0.0134727
513.5	0.0396182	0.0127909	0.0136727
513	0.0403182	0.0128909	0.0140727
512.5	0.0411182	0.0129909	0.0140727
512	0.0420182	0.0132909	0.0140727
511.5	0.0429182	0.0132909	0.0143727
511	0.0437182	0.0133909	0.0144727
510.5	0.0444182	0.0136909	0.0147727
510	0.0452182	0.0137909	0.0150727
509.5	0.0461182	0.0138909	0.0149727
509	0.0470182	0.0139909	0.0151727
508.5	0.0478182	0.0139909	0.0153727
508	0.0487182	0.0142909	0.0156727
507.5	0.0498182	0.0143909	0.0158727
507	0.0506182	0.0145909	0.0158727
506.5	0.0514182	0.0149909	0.0162727
506	0.0524182	0.0150909	0.0163727
505.5	0.0533182	0.0150909	0.0164727
505	0.0541182	0.0150909	0.0168727
504.5	0.0551182	0.0151909	0.0170727
504	0.0560182	0.0154909	0.0171727
503.5	0.0567182	0.0156909	0.0171727
503	0.0576182	0.0158909	0.0172727
502.5	0.0585182	0.0158909	0.0174727
502	0.0595182	0.0159909	0.0176727
501.5	0.0606182	0.0161909	0.0179727
501	0.0616182	0.0163909	0.0180727
500.5	0.0625182	0.0165909	0.0183727
500	0.0634182	0.0166909	0.0184727
499.5	0.0641182	0.0166909	0.0185727
499	0.0650182	0.0170909	0.0188727
498.5	0.0660182	0.0172909	0.0190727
498	0.0671182	0.0173909	0.0193727
497.5	0.0681182	0.0175909	0.0195727
497	0.0690182	0.0175909	0.0195727
496.5	0.0698182	0.0176909	0.0196727
496	0.0707182	0.0178909	0.0195727
495.5	0.0717182	0.0179909	0.0199727
495	0.0726182	0.0182909	0.0203727
494.5	0.0736182	0.0185909	0.0205727
494	0.0744182	0.0186909	0.0207727
493.5	0.0753182	0.0186909	0.0207727
493	0.0762182	0.0186909	0.0210727
492.5	0.0771182	0.0189909	0.0213727
492	0.0780182	0.0191909	0.0213727
491.5	0.0790182	0.0193909	0.0216727
491	0.0798182	0.0195909	0.0215727
490.5	0.0806182	0.0195909	0.0217727
490	0.0816182	0.0197909	0.0220727
489.5	0.0825182	0.0198909	0.0222727
489	0.0833182	0.0200909	0.0225727
488.5	0.0841182	0.0203909	0.0226727
488	0.0850182	0.0204909	0.0228727
487.5	0.0858182	0.0205909	0.0231727
487	0.0868182	0.0209909	0.0233727
486.5	0.0875182	0.0211909	0.0233727
486	0.0881182	0.0211909	0.0233727
485.5	0.0887182	0.0210909	0.0234727
485	0.0893182	0.0210909	0.0234727
484.5	0.0901182	0.0215909	0.0238727
484	0.0910182	0.0217909	0.0242727
483.5	0.0919182	0.0216909	0.0243727
483	0.0925182	0.0218909	0.0245727
482.5	0.0931182	0.0218909	0.0246727
482	0.0938182	0.0220909	0.0247727
481.5	0.0944182	0.0222909	0.0250727
481	0.0950182	0.0224909	0.0252727
480.5	0.0955182	0.0225909	0.0253727
480	0.0963182	0.0225909	0.0253727
479.5	0.0968182	0.0227909	0.0255727
479	0.0974182	0.0230909	0.0258727
478.5	0.0980182	0.0231909	0.0259727
478	0.0983182	0.0234909	0.0261727
477.5	0.0990182	0.0235909	0.0262727
477	0.0994182	0.0236909	0.0265727
476.5	0.0998182	0.0238909	0.0268727
476	0.100318	0.0239909	0.0270727
475.5	0.100918	0.0242909	0.0271727
475	0.101218	0.0243909	0.0271727
474.5	0.101618	0.0242909	0.0271727
474	0.101918	0.0244909	0.0273727
473.5	0.102218	0.0246909	0.0276727
473	0.102918	0.0250909	0.0279727
472.5	0.103218	0.0251909	0.0279727
472	0.103418	0.0252909	0.0280727
471.5	0.103818	0.0256909	0.0282727
471	0.104318	0.0256909	0.0283727
470.5	0.104618	0.0256909	0.0286727
470	0.104918	0.0258909	0.0287727
469.5	0.105218	0.0260909	0.0288727
469	0.105318	0.0262909	0.0290727
468.5	0.105418	0.0263909	0.0292727
468	0.105618	0.0264909	0.0295727
467.5	0.105818	0.0265909	0.0297727
467	0.106118	0.0267909	0.0299727
466.5	0.106518	0.0271909	0.0301727
466	0.106518	0.0273909	0.0302727
465.5	0.106618	0.0274909	0.0305727
465	0.106618	0.0274909	0.0307727
464.5	0.106518	0.0276909	0.0307727
464	0.106518	0.0279909	0.0309727
463.5	0.106618	0.0281909	0.0311727
463	0.106618	0.0281909	0.0313727
462.5	0.106418	0.0281909	0.0314727
462	0.106618	0.0285909	0.0315727
461.5	0.106918	0.0288909	0.0319727
461	0.106918	0.0291909	0.0319727
460.5	0.106818	0.0292909	0.0322727
460	0.106518	0.0292909	0.0322727
459.5	0.106318	0.0292909	0.0322727
459	0.106118	0.0293909	0.0326727
458.5	0.106018	0.0298909	0.0330727
458	0.106018	0.0301909	0.0334727
457.5	0.106118	0.0302909	0.0335727
457	0.105918	0.0304909	0.0337727
456.5	0.105818	0.0304909	0.0339727
456	0.105718	0.0308909	0.0340727
455.5	0.105518	0.0311909	0.0343727
455	0.105218	0.0314909	0.0346727
454.5	0.104918	0.0317909	0.0349727
454	0.104618	0.0316909	0.0351727
453.5	0.104218	0.0317909	0.0350727
453	0.103918	0.0320909	0.0352727
452.5	0.103618	0.0323909	0.0355727
452	0.103518	0.0326909	0.0358727
451.5	0.103118	0.0327909	0.0359727
451	0.102818	0.0329909	0.0361727
450.5	0.102518	0.0333909	0.0365727
450	0.101918	0.0337909	0.0368727
449.5	0.101618	0.0339909	0.0370727
449	0.101418	0.0341909	0.0373727
448.5	0.100918	0.0341909	0.0374727
448	0.100418	0.0343909	0.0375727
447.5	0.100018	0.0347909	0.0379727
447	0.0996182	0.0350909	0.0382727
446.5	0.0992182	0.0352909	0.0385727
446	0.0986182	0.0352909	0.0388727
445.5	0.0981182	0.0354909	0.0390727
445	0.0977182	0.0357909	0.0391727
444.5	0.0973182	0.0359909	0.0395727
444	0.0968182	0.0365909	0.0400727
443.5	0.0966182	0.0367909	0.0401727
443	0.0962182	0.0368909	0.0402727
442.5	0.0954182	0.0373909	0.0403727
442	0.0951182	0.0374909	0.0408727
441.5	0.0944182	0.0377909	0.0413727
441	0.0939182	0.0382909	0.0416727
440.5	0.0935182	0.0385909	0.0420727
440	0.0930182	0.0388909	0.0423727
439.5	0.0926182	0.0389909	0.0425727
439	0.0920182	0.0391909	0.0428727
438.5	0.0914182	0.0395909	0.0429727
438	0.0908182	0.0397909	0.0432727
437.5	0.0902182	0.0399909	0.0434727
437	0.0895182	0.0401909	0.0435727
436.5	0.0888182	0.0403909	0.0438727
436	0.0882182	0.0406909	0.0439727
435.5	0.0873182	0.0407909	0.0441727
435	0.0870182	0.0411909	0.0444727
434.5	0.0867182	0.0413909	0.0447727
434	0.0862182	0.0416909	0.0454727
433.5	0.0857182	0.0422909	0.0459727
433	0.0849182	0.0424909	0.0461727
432.5	0.0842182	0.0426909	0.0461727
432	0.0835182	0.0430909	0.0464727
431.5	0.0831182	0.0434909	0.0468727
431	0.0825182	0.0439909	0.0475727
430.5	0.0820182	0.0440909	0.0479727
430	0.0815182	0.0441909	0.0479727
429.5	0.0808182	0.0446909	0.0483727
429	0.0802182	0.0450909	0.0485727
428.5	0.0796182	0.0454909	0.0486727
428	0.0789182	0.0458909	0.0493727
427.5	0.0783182	0.0462909	0.0499727
427	0.0779182	0.0466909	0.0500727
426.5	0.0772182	0.0467909	0.0503727
426	0.0766182	0.0471909	0.0508727
425.5	0.0760182	0.0475909	0.0512727
425	0.0753182	0.0476909	0.0515727
424.5	0.0745182	0.0481909	0.0518727
424	0.0738182	0.0485909	0.0520727
423.5	0.0733182	0.0487909	0.0522727
423	0.0727182	0.0491909	0.0526727
422.5	0.0721182	0.0492909	0.0529727
422	0.0718182	0.0496909	0.0534727
421.5	0.0713182	0.0500909	0.0538727
421	0.0706182	0.0507909	0.0541727
420.5	0.0701182	0.0512909	0.0548727
420	0.0695182	0.0515909	0.0552727
419.5	0.0688182	0.0520909	0.0555727
419	0.0682182	0.0525909	0.0560727
418.5	0.0674182	0.0527909	0.0562727
418	0.0667182	0.0528909	0.0565727
417.5	0.0662182	0.0531909	0.0569727
417	0.0659182	0.0537909	0.0577727
416.5	0.0657182	0.0552909	0.0593727
416	0.0652182	0.0560909	0.0597727
415.5	0.0647182	0.0560909	0.0593727
415	0.0640182	0.0560909	0.0596727
414.5	0.0631182	0.0561909	0.0598727
414	0.0625182	0.0564909	0.0600727
413.5	0.0619182	0.0569909	0.0605727
413	0.0616182	0.0575909	0.0607727
412.5	0.0612182	0.0579909	0.0614727
412	0.0606182	0.0583909	0.0618727
411.5	0.0599182	0.0586909	0.0622727
411	0.0596182	0.0587909	0.0627727
410.5	0.0592182	0.0593909	0.0628727
410	0.0587182	0.0597909	0.0633727
409.5	0.0581182	0.0599909	0.0636727
409	0.0573182	0.0603909	0.0638727
408.5	0.0568182	0.0607909	0.0644727
408	0.0566182	0.0612909	0.0645727
407.5	0.0564182	0.0616909	0.0649727
407	0.0559182	0.0619909	0.0652727
406.5	0.0554182	0.0623909	0.0654727
406	0.0547182	0.0625909	0.0659727
405.5	0.0540182	0.0628909	0.0662727
405	0.0536182	0.0632909	0.0663727
404.5	0.0531182	0.0634909	0.0667727
404	0.0527182	0.0637909	0.0670727
403.5	0.0523182	0.0640909	0.0673727
403	0.0521182	0.0644909	0.0676727
402.5	0.0519182	0.0651909	0.0681727
402	0.0516182	0.0657909	0.0685727
401.5	0.0512182	0.0661909	0.0686727
401	0.0507182	0.0663909	0.0689727
400.5	0.0504182	0.0665909	0.0693727
400	0.0501182	0.0667909	0.0699727
399.5	0.0496182	0.0668909	0.0701727
399	0.0491182	0.0674909	0.0704727
398.5	0.0489182	0.0679909	0.0707727
398	0.0484182	0.0680909	0.0709727
397.5	0.0480182	0.0683909	0.0715727
397	0.0479182	0.0686909	0.0716727
396.5	0.0477182	0.0689909	0.0716727
396	0.0474182	0.0694909	0.0719727
395.5	0.0470182	0.0696909	0.0723727
395	0.0466182	0.0695909	0.0726727
394.5	0.0462182	0.0698909	0.0728727
394	0.0458182	0.0702909	0.0729727
393.5	0.0455182	0.0707909	0.0732727
393	0.0454182	0.0711909	0.0732727
392.5	0.0451182	0.0713909	0.0733727
392	0.0451182	0.0713909	0.0735727
391.5	0.0450182	0.0715909	0.0741727
391	0.0445182	0.0719909	0.0746727
390.5	0.0443182	0.0722909	0.0746727
390	0.0441182	0.0726909	0.0751727
389.5	0.0438182	0.0730909	0.0753727
389	0.0437182	0.0732909	0.0753727
388.5	0.0438182	0.0732909	0.0753727
388	0.0437182	0.0734909	0.0752727
387.5	0.0435182	0.0735909	0.0756727
387	0.0433182	0.0737909	0.0761727
386.5	0.0429182	0.0744909	0.0762727
386	0.0430182	0.0746909	0.0761727
385.5	0.0428182	0.0746909	0.0762727
385	0.0424182	0.0747909	0.0764727
384.5	0.0423182	0.0752909	0.0768727
384	0.0423182	0.0753909	0.0771727
383.5	0.0425182	0.0750909	0.0768727
383	0.0421182	0.0750909	0.0767727
382.5	0.0417182	0.0751909	0.0770727
382	0.0419182	0.0755909	0.0773727
381.5	0.0417182	0.0758909	0.0773727
381	0.0416182	0.0758909	0.0771727
380.5	0.0416182	0.0758909	0.0769727
380	0.0413182	0.0760909	0.0771727
379.5	0.0412182	0.0758909	0.0770727
379	0.0411182	0.0758909	0.0768727
378.5	0.0408182	0.0758909	0.0768727
378	0.0406182	0.0758909	0.0771727
377.5	0.0405182	0.0762909	0.0773727
377	0.0407182	0.0765909	0.0774727
376.5	0.0409182	0.0766909	0.0776727
376	0.0408182	0.0768909	0.0774727
375.5	0.0407182	0.0770909	0.0775727
375	0.0410182	0.0769909	0.0777727
374.5	0.0411182	0.0770909	0.0777727
374	0.0411182	0.0770909	0.0774727
373.5	0.0406182	0.0768909	0.0773727
373	0.0403182	0.0770909	0.0772727
372.5	0.0404182	0.0773909	0.0769727
372	0.0409182	0.0774909	0.0774727
371.5	0.0412182	0.0775909	0.0778727
371	0.0411182	0.0773909	0.0775727
370.5	0.0415182	0.0772909	0.0772727
370	0.0411182	0.0770909	0.0773727
369.5	0.0406182	0.0768909	0.0773727
369	0.0408182	0.0770909	0.0773727
368.5	0.0410182	0.0770909	0.0768727
368	0.0410182	0.0765909	0.0765727
367.5	0.0409182	0.0766909	0.0768727
367	0.0412182	0.0769909	0.0770727
366.5	0.0413182	0.0771909	0.0770727
366	0.0417182	0.0772909	0.0767727
365.5	0.0419182	0.0768909	0.0769727
365	0.0418182	0.0769909	0.0768727
364.5	0.0422182	0.0774909	0.0770727
364	0.0424182	0.0776909	0.0770727
363.5	0.0426182	0.0777909	0.0771727
363	0.0430182	0.0777909	0.0772727
362.5	0.0429182	0.0776909	0.0771727
362	0.0428182	0.0775909	0.0770727
361.5	0.0426182	0.0774909	0.0767727
361	0.0425182	0.0771909	0.0765727
360.5	0.0424182	0.0765909	0.0765727
360	0.0426182	0.0766909	0.0759727
359.5	0.0430182	0.0767909	0.0753727
359	0.0429182	0.0765909	0.0754727
358.5	0.0431182	0.0763909	0.0754727
358	0.0430182	0.0760909	0.0752727
357.5	0.0432182	0.0760909	0.0752727
357	0.0437182	0.0759909	0.0751727
356.5	0.0436182	0.0757909	0.0747727
356	0.0435182	0.0758909	0.0749727
355.5	0.0434182	0.0759909	0.0750727
355	0.0436182	0.0758909	0.0750727
354.5	0.0443182	0.0759909	0.0748727
354	0.0448182	0.0758909	0.0749727
353.5	0.0448182	0.0756909	0.0748727
353	0.0448182	0.0754909	0.0744727
352.5	0.0448182	0.0750909	0.0741727
352	0.0447182	0.0748909	0.0738727
351.5	0.0445182	0.0746909	0.0736727
351	0.0447182	0.0748909	0.0733727
350.5	0.0449182	0.0747909	0.0733727
350	0.0450182	0.0745909	0.0729727
349.5	0.0453182	0.0751909	0.0728727
349	0.0456182	0.0747909	0.0732727
348.5	0.0461182	0.0742909	0.0732727
348	0.0461182	0.0747909	0.0731727
347.5	0.0462182	0.0751909	0.0733727
347	0.0467182	0.0747909	0.0729727
346.5	0.0465182	0.0744909	0.0729727
346	0.0464182	0.0743909	0.0725727
345.5	0.0464182	0.0741909	0.0721727
345	0.0462182	0.0733909	0.0723727
344.5	0.0460182	0.0730909	0.0721727
344	0.0459182	0.0733909	0.0720727
343.5	0.0462182	0.0733909	0.0716727
343	0.0465182	0.0732909	0.0713727
342.5	0.0463182	0.0728909	0.0712727
342	0.0463182	0.0729909	0.0706727
341.5	0.0465182	0.0724909	0.0708727
341	0.0463182	0.0720909	0.0708727
340.5	0.0464182	0.0722909	0.0702727
340	0.0470182	0.0724909	0.0704727
339.5	0.0477182	0.0727909	0.0712727
339	0.0475182	0.0723909	0.0715727
338.5	0.0474182	0.0719909	0.0706727
338	0.0478182	0.0724909	0.0709727
337.5	0.0479182	0.0718909	0.0712727
337	0.0477182	0.0719909	0.0710727
336.5	0.0482182	0.0728909	0.0709727
336	0.0485182	0.0723909	0.0706727
335.5	0.0478182	0.0716909	0.0708727
335	0.0472182	0.0715909	0.0706727
334.5	0.0474182	0.0713909	0.0700727
334	0.0480182	0.0715909	0.0699727
333.5	0.0481182	0.0715909	0.0699727
333	0.0483182	0.0714909	0.0698727
332.5	0.0480182	0.0715909	0.0695727
332	0.0473182	0.0710909	0.0689727
331.5	0.0473182	0.0704909	0.0691727
331	0.0470182	0.0700909	0.0692727
330.5	0.0470182	0.0703909	0.0692727
330	0.0471182	0.0707909	0.0690727
329.5	0.0473182	0.0707909	0.0692727
329	0.0476182	0.0706909	0.0698727
328.5	0.0479182	0.0704909	0.0696727
328	0.0478182	0.0706909	0.0695727
327.5	0.0476182	0.0705909	0.0698727
327	0.0476182	0.0714909	0.0702727
326.5	0.0485182	0.0720909	0.0702727
326	0.0490182	0.0718909	0.0705727
325.5	0.0489182	0.0744909	0.0733727
325	0.0503182	0.0773909	0.0749727
324.5	0.0515182	0.0783909	0.0753727
324	0.0516182	0.0789909	0.0761727
323.5	0.0521182	0.0783909	0.0766727
323	0.0518182	0.0768909	0.0763727
322.5	0.0496182	0.0756909	0.0740727
322	0.0487182	0.0751909	0.0732727
321.5	0.0494182	0.0756909	0.0742727
321	0.0504182	0.0770909	0.0759727
320.5	0.0516182	0.0784909	0.0761727
320	0.0522182	0.0777909	0.0755727
319.5	0.0517182	0.0764909	0.0754727
319	0.0500182	0.0767909	0.0746727
318.5	0.0499182	0.0768909	0.0737727
318	0.0508182	0.0765909	0.0728727
317.5	0.0500182	0.0763909	0.0733727
317	0.0500182	0.0755909	0.0740727
316.5	0.0510182	0.0754909	0.0741727
316	0.0517182	0.0768909	0.0747727
315.5	0.0525182	0.0779909	0.0762727
315	0.0525182	0.0787909	0.0770727
314.5	0.0520182	0.0782909	0.0763727
314	0.0513182	0.0782909	0.0767727
313.5	0.0516182	0.0787909	0.0766727
313	0.0523182	0.0786909	0.0770727
312.5	0.0525182	0.0791909	0.0786727
312	0.0529182	0.0801909	0.0792727
311.5	0.0538182	0.0812909	0.0796727
311	0.0547182	0.0818909	0.0794727
310.5	0.0547182	0.0819909	0.0798727
310	0.0553182	0.0815909	0.0809727
309.5	0.0555182	0.0820909	0.0812727
309	0.0556182	0.0836909	0.0814727
308.5	0.0568182	0.0846909	0.0817727
308	0.0583182	0.0853909	0.0829727
307.5	0.0587182	0.0862909	0.0846727
307	0.0588182	0.0877909	0.0852727
306.5	0.0604182	0.0888909	0.0869727
306	0.0635182	0.0904909	0.0897727
305.5	0.0658182	0.0927909	0.0917727
305	0.0679182	0.0949909	0.0934727
304.5	0.0694182	0.0970909	0.0952727
304	0.0706182	0.0991909	0.0978727
303.5	0.0742182	0.102291	0.101173
303	0.0783182	0.107191	0.104773
302.5	0.0827182	0.111291	0.109173
302	0.0869182	0.114991	0.114073
301.5	0.0911182	0.120291	0.119773
301	0.0962182	0.126491	0.125573
300.5	0.102218	0.133091	0.131273
300	0.109518	0.140491	0.139273

## Sheet: T188Q
	T188Q
wavelength (nm)	curve 1	curve 2	curve 3	curve 4	curve 5	curve 6
700	0.0147	0.000272727	0.0086	0.008	0.0078	0.0038
699.5	0.0147	0.000372727	0.0085	0.008	0.0077	0.0038
699	0.0146	0.000172727	0.0084	0.008	0.0076	0.0038
698.5	0.0146	7.27273e-05	0.0084	0.008	0.0077	0.0038
698	0.0146	7.27273e-05	0.0085	0.008	0.0078	0.0036
697.5	0.0144	0.000172727	0.0083	0.008	0.0076	0.0036
697	0.0144	0.000272727	0.0083	0.0081	0.0076	0.0036
696.5	0.0145	0.000372727	0.0084	0.008	0.0076	0.0037
696	0.0146	0.000272727	0.0084	0.008	0.0076	0.0037
695.5	0.0147	0.000172727	0.0085	0.0082	0.0078	0.0036
695	0.0146	-2.72727e-05	0.0084	0.008	0.0076	0.0036
694.5	0.0144	7.27273e-05	0.0084	0.0079	0.0076	0.0037
694	0.0145	7.27273e-05	0.0085	0.008	0.0078	0.0038
693.5	0.0146	0.000172727	0.0084	0.008	0.0079	0.0038
693	0.0145	0.000172727	0.0084	0.0079	0.0079	0.0038
692.5	0.0144	0.000172727	0.0084	0.0077	0.0077	0.0038
692	0.0143	0.000272727	0.0084	0.0078	0.0077	0.0038
691.5	0.0145	0.000172727	0.0085	0.008	0.0077	0.0038
691	0.0146	0.000272727	0.0085	0.008	0.0078	0.0038
690.5	0.0148	0.000272727	0.0085	0.0082	0.008	0.0037
690	0.0147	0.000172727	0.0086	0.0083	0.0079	0.0036
689.5	0.0147	7.27273e-05	0.0086	0.0083	0.008	0.0037
689	0.0145	7.27273e-05	0.0085	0.0082	0.0078	0.0037
688.5	0.0145	0.000272727	0.0085	0.0081	0.0078	0.0036
688	0.0147	0.000272727	0.0087	0.008	0.0078	0.0037
687.5	0.0147	0.000272727	0.0085	0.008	0.0077	0.0038
687	0.0146	0.000372727	0.0085	0.0081	0.0077	0.0039
686.5	0.0146	0.000372727	0.0083	0.008	0.0077	0.0039
686	0.0148	0.000372727	0.0084	0.0081	0.0078	0.004
685.5	0.0148	0.000372727	0.0082	0.008	0.0078	0.0039
685	0.0148	0.000272727	0.0083	0.008	0.0078	0.0039
684.5	0.015	0.000372727	0.0087	0.0083	0.008	0.0039
684	0.0147	0.000372727	0.0085	0.0081	0.0078	0.0039
683.5	0.0146	0.000372727	0.0084	0.008	0.0077	0.004
683	0.0148	0.000372727	0.0085	0.0083	0.0079	0.0039
682.5	0.0147	0.000372727	0.0085	0.0084	0.0079	0.0039
682	0.0147	0.000272727	0.0086	0.0083	0.0079	0.0039
681.5	0.0148	0.000272727	0.0086	0.0082	0.008	0.0037
681	0.0148	0.000372727	0.0087	0.0083	0.008	0.0038
680.5	0.0149	0.000472727	0.0089	0.0085	0.0081	0.0039
680	0.0149	0.000372727	0.0089	0.0084	0.0081	0.004
679.5	0.0146	0.000272727	0.0087	0.0082	0.0081	0.004
679	0.0148	0.000372727	0.0087	0.0082	0.0082	0.004
678.5	0.015	0.000272727	0.0088	0.0083	0.0082	0.0039
678	0.0149	0.000272727	0.0088	0.0082	0.0081	0.0038
677.5	0.0147	0.000372727	0.0087	0.0082	0.0079	0.0039
677	0.0147	0.000472727	0.0086	0.0082	0.0078	0.0039
676.5	0.0148	0.000572727	0.0087	0.0083	0.0081	0.004
676	0.0149	0.000472727	0.0087	0.0083	0.0081	0.004
675.5	0.015	0.000372727	0.0087	0.0084	0.0082	0.004
675	0.015	0.000472727	0.0087	0.0085	0.0082	0.0041
674.5	0.0149	0.000472727	0.0087	0.0085	0.0082	0.004
674	0.0148	0.000472727	0.0087	0.0083	0.0081	0.004
673.5	0.0148	0.000472727	0.0088	0.0083	0.0081	0.0039
673	0.0147	0.000472727	0.0087	0.0082	0.008	0.004
672.5	0.0148	0.000472727	0.0089	0.0082	0.0081	0.004
672	0.015	0.000472727	0.009	0.0083	0.0083	0.004
671.5	0.0149	0.000472727	0.0089	0.0082	0.0082	0.0041
671	0.0149	0.000572727	0.0086	0.0082	0.0082	0.0041
670.5	0.0151	0.000672727	0.0087	0.0084	0.0082	0.0041
670	0.0151	0.000472727	0.0089	0.0085	0.0081	0.004
669.5	0.0151	0.000472727	0.0089	0.0087	0.0083	0.0041
669	0.015	0.000472727	0.0089	0.0087	0.0082	0.0042
668.5	0.015	0.000472727	0.0089	0.0086	0.0081	0.004
668	0.0151	0.000572727	0.0089	0.0086	0.0082	0.0041
667.5	0.0151	0.000472727	0.0089	0.0086	0.0082	0.004
667	0.0151	0.000472727	0.009	0.0086	0.0084	0.004
666.5	0.015	0.000372727	0.0089	0.0085	0.0082	0.004
666	0.0148	0.000372727	0.0089	0.0084	0.008	0.004
665.5	0.0149	0.000272727	0.0089	0.0083	0.008	0.004
665	0.0149	0.000372727	0.0089	0.0084	0.0081	0.004
664.5	0.0149	0.000472727	0.009	0.0084	0.0082	0.004
664	0.0148	0.000372727	0.009	0.0085	0.0082	0.0038
663.5	0.0149	0.000372727	0.0088	0.0083	0.0082	0.004
663	0.0149	0.000372727	0.0088	0.0083	0.0082	0.0042
662.5	0.0148	0.000372727	0.0088	0.0084	0.0082	0.0042
662	0.015	0.000472727	0.0088	0.0085	0.0081	0.0042
661.5	0.0151	0.000572727	0.0089	0.0087	0.0083	0.0041
661	0.0151	0.000672727	0.009	0.0087	0.0085	0.0041
660.5	0.0152	0.000672727	0.009	0.0089	0.0085	0.0041
660	0.015	0.000572727	0.0089	0.0087	0.0085	0.0041
659.5	0.0151	0.000472727	0.0092	0.0087	0.0086	0.0041
659	0.015	0.000572727	0.0092	0.0087	0.0084	0.004
658.5	0.0149	0.000472727	0.0091	0.0085	0.0084	0.0039
658	0.015	0.000372727	0.0091	0.0086	0.0084	0.0038
657.5	0.0151	0.000372727	0.0091	0.0087	0.0085	0.0039
657	0.0149	0.000272727	0.0091	0.0085	0.0084	0.0039
656.5	0.0149	0.000272727	0.009	0.0085	0.0084	0.0039
656	0.0148	0.000472727	0.0089	0.0084	0.0084	0.0041
655.5	0.0151	0.000572727	0.009	0.0087	0.0085	0.0041
655	0.0152	0.000672727	0.0091	0.0087	0.0086	0.0042
654.5	0.0151	0.000772727	0.0091	0.0087	0.0086	0.0042
654	0.0154	0.000772727	0.0092	0.0089	0.0087	0.0044
653.5	0.0153	0.000672727	0.0091	0.0089	0.0087	0.0045
653	0.0153	0.000772727	0.0091	0.0089	0.0087	0.0045
652.5	0.0152	0.000672727	0.0091	0.0088	0.0088	0.0043
652	0.0151	0.000672727	0.009	0.0087	0.0086	0.0043
651.5	0.0151	0.000672727	0.0091	0.0087	0.0086	0.0042
651	0.0151	0.000572727	0.0091	0.0087	0.0086	0.0042
650.5	0.015	0.000572727	0.0091	0.0087	0.0085	0.0043
650	0.0151	0.000572727	0.0092	0.0087	0.0085	0.0043
649.5	0.0151	0.000572727	0.0092	0.0087	0.0087	0.0043
649	0.0152	0.000572727	0.0093	0.0087	0.0087	0.0044
648.5	0.0153	0.000672727	0.0094	0.0088	0.0086	0.0044
648	0.0153	0.000872727	0.0094	0.0089	0.0089	0.0044
647.5	0.0153	0.000872727	0.0095	0.009	0.0089	0.0044
647	0.0153	0.000772727	0.0093	0.009	0.0087	0.0045
646.5	0.0153	0.000672727	0.0093	0.0088	0.0086	0.0043
646	0.0154	0.000772727	0.0093	0.009	0.0086	0.0042
645.5	0.0154	0.000772727	0.0094	0.009	0.0086	0.0043
645	0.0154	0.000672727	0.0093	0.009	0.0086	0.0043
644.5	0.0154	0.000772727	0.0092	0.0091	0.0087	0.0044
644	0.0152	0.000872727	0.0092	0.0089	0.0085	0.0044
643.5	0.0153	0.000872727	0.0094	0.009	0.0085	0.0044
643	0.0153	0.000772727	0.0093	0.009	0.0086	0.0045
642.5	0.0151	0.000872727	0.0091	0.0088	0.0084	0.0045
642	0.0151	0.000872727	0.0092	0.0086	0.0085	0.0045
641.5	0.0153	0.000772727	0.0095	0.0087	0.0085	0.0044
641	0.0152	0.000772727	0.0094	0.0087	0.0084	0.0044
640.5	0.0153	0.000672727	0.0093	0.0087	0.0086	0.0044
640	0.0152	0.000772727	0.0093	0.0089	0.0088	0.0044
639.5	0.0153	0.000872727	0.0092	0.0089	0.0088	0.0044
639	0.0154	0.000772727	0.0094	0.0091	0.0088	0.0046
638.5	0.0154	0.000772727	0.0095	0.0091	0.0089	0.0046
638	0.0155	0.000672727	0.0096	0.009	0.0088	0.0044
637.5	0.0155	0.000672727	0.0095	0.0091	0.0088	0.0044
637	0.0154	0.000572727	0.0093	0.009	0.0087	0.0043
636.5	0.0154	0.000572727	0.0093	0.009	0.0087	0.0043
636	0.0154	0.000472727	0.0095	0.0091	0.0088	0.0044
635.5	0.0152	0.000572727	0.0095	0.0091	0.0088	0.0044
635	0.0151	0.000572727	0.0092	0.0089	0.0087	0.0044
634.5	0.0151	0.000572727	0.0092	0.0089	0.0086	0.0045
634	0.0151	0.000772727	0.0094	0.009	0.0087	0.0045
633.5	0.0152	0.000672727	0.0094	0.0089	0.0089	0.0045
633	0.0153	0.000672727	0.0094	0.0089	0.009	0.0045
632.5	0.0154	0.000772727	0.0094	0.009	0.009	0.0045
632	0.0153	0.000872727	0.0095	0.009	0.009	0.0045
631.5	0.0154	0.00107273	0.0095	0.009	0.0089	0.0046
631	0.0155	0.00117273	0.0095	0.0091	0.0089	0.0046
630.5	0.0156	0.00117273	0.0095	0.0093	0.009	0.0047
630	0.0154	0.000972727	0.0095	0.0093	0.009	0.0047
629.5	0.0154	0.000872727	0.0096	0.0093	0.009	0.0045
629	0.0154	0.000872727	0.0095	0.0093	0.0091	0.0045
628.5	0.0154	0.000772727	0.0095	0.0093	0.0092	0.0044
628	0.0155	0.000772727	0.0097	0.0093	0.0092	0.0045
627.5	0.0153	0.000872727	0.0095	0.0092	0.0088	0.0045
627	0.0153	0.000872727	0.0096	0.0093	0.0088	0.0046
626.5	0.0156	0.000872727	0.0098	0.0093	0.0091	0.0046
626	0.0155	0.000972727	0.0096	0.009	0.0089	0.0046
625.5	0.0154	0.000972727	0.0094	0.009	0.0089	0.0047
625	0.0156	0.000972727	0.0095	0.0091	0.009	0.0047
624.5	0.0155	0.000972727	0.0094	0.0091	0.0088	0.0048
624	0.0156	0.00107273	0.0095	0.0092	0.009	0.0048
623.5	0.0156	0.00107273	0.0097	0.0093	0.0091	0.0048
623	0.0157	0.000972727	0.0096	0.0094	0.0091	0.0048
622.5	0.0157	0.000972727	0.0095	0.0093	0.0091	0.0047
622	0.0157	0.000972727	0.0096	0.0094	0.0091	0.0047
621.5	0.0157	0.000972727	0.0096	0.0094	0.0092	0.0048
621	0.0157	0.000972727	0.0098	0.0094	0.0092	0.0047
620.5	0.0156	0.000872727	0.0098	0.0095	0.0091	0.0046
620	0.0156	0.000872727	0.0098	0.0094	0.009	0.0048
619.5	0.0157	0.000972727	0.0098	0.0095	0.0093	0.0049
619	0.0156	0.00107273	0.0098	0.0094	0.0092	0.005
618.5	0.0155	0.00117273	0.0098	0.0093	0.0092	0.0049
618	0.0155	0.00117273	0.0097	0.0094	0.0091	0.0049
617.5	0.0154	0.00117273	0.0098	0.0093	0.009	0.005
617	0.0156	0.00117273	0.0098	0.0094	0.0091	0.0049
616.5	0.0156	0.00107273	0.0096	0.0093	0.0091	0.0049
616	0.0156	0.00117273	0.0096	0.0093	0.0091	0.0049
615.5	0.0156	0.00117273	0.0096	0.0094	0.0091	0.0049
615	0.0155	0.00137273	0.0097	0.0093	0.0091	0.0049
614.5	0.0156	0.00137273	0.0098	0.0094	0.0091	0.0049
614	0.0156	0.00137273	0.0098	0.0094	0.0091	0.0049
613.5	0.0156	0.00137273	0.0098	0.0095	0.0091	0.005
613	0.0156	0.00137273	0.0098	0.0094	0.0091	0.0051
612.5	0.0156	0.00137273	0.0099	0.0093	0.0091	0.005
612	0.0157	0.00137273	0.0097	0.0094	0.0092	0.005
611.5	0.0159	0.00137273	0.01	0.0095	0.0095	0.005
611	0.0158	0.00137273	0.01	0.0095	0.0095	0.005
610.5	0.0158	0.00137273	0.0101	0.0096	0.0094	0.005
610	0.0159	0.00127273	0.01	0.0096	0.0094	0.0049
609.5	0.0159	0.00137273	0.01	0.0096	0.0095	0.0051
609	0.016	0.00137273	0.01	0.0097	0.0096	0.0051
608.5	0.0158	0.00127273	0.0098	0.0096	0.0094	0.0051
608	0.0159	0.00137273	0.01	0.0096	0.0093	0.0051
607.5	0.0158	0.00127273	0.0099	0.0096	0.0094	0.005
607	0.0158	0.00127273	0.0098	0.0096	0.0094	0.005
606.5	0.0159	0.00117273	0.0099	0.0097	0.0095	0.0049
606	0.0159	0.00127273	0.0099	0.0096	0.0095	0.0051
605.5	0.016	0.00117273	0.0099	0.0095	0.0094	0.0051
605	0.0158	0.00107273	0.0099	0.0095	0.0094	0.0051
604.5	0.0157	0.00117273	0.0099	0.0094	0.0093	0.0051
604	0.0159	0.00117273	0.0099	0.0095	0.0095	0.0051
603.5	0.016	0.00117273	0.0099	0.0096	0.0095	0.0052
603	0.0159	0.00137273	0.01	0.0095	0.0094	0.0052
602.5	0.016	0.00147273	0.01	0.0097	0.0096	0.0053
602	0.0161	0.00157273	0.0101	0.0098	0.0095	0.0054
601.5	0.0163	0.00167273	0.0103	0.01	0.0098	0.0054
601	0.0162	0.00167273	0.0102	0.01	0.0098	0.0054
600.5	0.0162	0.00147273	0.0101	0.0099	0.0097	0.0055
600	0.0163	0.00157273	0.0101	0.0099	0.0097	0.0055
599.5	0.0159	0.00167273	0.01	0.0098	0.0096	0.0055
599	0.0159	0.00147273	0.01	0.0098	0.0096	0.0055
598.5	0.0162	0.00157273	0.0101	0.01	0.0098	0.0054
598	0.0164	0.00157273	0.0103	0.01	0.0099	0.0054
597.5	0.0162	0.00167273	0.0102	0.0098	0.0096	0.0055
597	0.0161	0.00157273	0.0103	0.0098	0.0096	0.0054
596.5	0.016	0.00167273	0.0101	0.0098	0.0097	0.0053
596	0.016	0.00157273	0.0102	0.0098	0.0097	0.0052
595.5	0.0163	0.00157273	0.0104	0.01	0.0099	0.0054
595	0.0161	0.00157273	0.0104	0.0099	0.0098	0.0054
594.5	0.016	0.00167273	0.0101	0.0098	0.0097	0.0055
594	0.0162	0.00177273	0.01	0.0099	0.0096	0.0055
593.5	0.0162	0.00167273	0.0101	0.0098	0.0095	0.0054
593	0.0162	0.00167273	0.01	0.0097	0.0095	0.0055
592.5	0.0162	0.00167273	0.01	0.0096	0.0095	0.0054
592	0.0161	0.00157273	0.0098	0.0097	0.0095	0.0054
591.5	0.016	0.00177273	0.0099	0.0096	0.0094	0.0054
591	0.0163	0.00177273	0.0102	0.0098	0.0097	0.0053
590.5	0.0164	0.00167273	0.0103	0.0099	0.0099	0.0052
590	0.0166	0.00157273	0.0103	0.01	0.0098	0.0053
589.5	0.0165	0.00177273	0.0103	0.01	0.0098	0.0054
589	0.0165	0.00177273	0.0104	0.01	0.0098	0.0054
588.5	0.0164	0.00167273	0.0104	0.01	0.0097	0.0056
588	0.0164	0.00177273	0.0104	0.0101	0.0097	0.0057
587.5	0.0164	0.00187273	0.0105	0.0101	0.0098	0.0056
587	0.0163	0.00187273	0.0104	0.0103	0.01	0.0057
586.5	0.0163	0.00177273	0.0102	0.01	0.0099	0.0057
586	0.0163	0.00177273	0.0103	0.0101	0.01	0.0057
585.5	0.0164	0.00187273	0.0104	0.0102	0.01	0.0056
585	0.0165	0.00187273	0.0104	0.0099	0.01	0.0056
584.5	0.0164	0.00187273	0.0103	0.01	0.0098	0.0055
584	0.0164	0.00197273	0.0105	0.0102	0.0099	0.0056
583.5	0.0164	0.00207273	0.0105	0.0102	0.01	0.0057
583	0.0166	0.00197273	0.0106	0.0103	0.0101	0.0056
582.5	0.0165	0.00187273	0.0106	0.0102	0.01	0.0056
582	0.0165	0.00187273	0.0106	0.0102	0.01	0.0056
581.5	0.0163	0.00187273	0.0105	0.0101	0.01	0.0055
581	0.0162	0.00187273	0.0104	0.0102	0.01	0.0055
580.5	0.0164	0.00177273	0.0104	0.0102	0.01	0.0055
580	0.0167	0.00177273	0.0105	0.0102	0.0101	0.0056
579.5	0.0166	0.00177273	0.0105	0.0101	0.0102	0.0057
579	0.0165	0.00187273	0.0105	0.01	0.0102	0.0056
578.5	0.0165	0.00187273	0.0105	0.0101	0.0101	0.0055
578	0.0167	0.00187273	0.0106	0.0103	0.0103	0.0055
577.5	0.0167	0.00197273	0.0105	0.0103	0.0102	0.0056
577	0.0169	0.00197273	0.0108	0.0105	0.0104	0.0057
576.5	0.0169	0.00207273	0.0107	0.0103	0.0104	0.0057
576	0.0167	0.00197273	0.0106	0.0102	0.0102	0.0057
575.5	0.0168	0.00197273	0.0107	0.0104	0.0104	0.0058
575	0.017	0.00207273	0.0109	0.0106	0.0106	0.0058
574.5	0.0169	0.00207273	0.0108	0.0104	0.0104	0.0058
574	0.0169	0.00207273	0.0108	0.0104	0.0103	0.0058
573.5	0.017	0.00187273	0.011	0.0105	0.0104	0.0057
573	0.017	0.00197273	0.0109	0.0104	0.0103	0.0057
572.5	0.0171	0.00217273	0.0108	0.0105	0.0103	0.0057
572	0.017	0.00217273	0.0109	0.0103	0.0103	0.0058
571.5	0.0168	0.00217273	0.0107	0.0102	0.01	0.0058
571	0.0168	0.00217273	0.0106	0.0103	0.0102	0.0058
570.5	0.0169	0.00237273	0.0106	0.0104	0.0104	0.0059
570	0.0167	0.00237273	0.0105	0.0103	0.0101	0.0059
569.5	0.0169	0.00227273	0.0107	0.0104	0.0101	0.0061
569	0.0169	0.00237273	0.0108	0.0104	0.0102	0.0061
568.5	0.0168	0.00247273	0.0107	0.0103	0.0101	0.0061
568	0.017	0.00247273	0.0107	0.0103	0.01	0.006
567.5	0.0171	0.00237273	0.0108	0.0104	0.0102	0.0059
567	0.0172	0.00217273	0.011	0.0105	0.0104	0.006
566.5	0.0174	0.00227273	0.011	0.0105	0.0105	0.0058
566	0.0174	0.00237273	0.011	0.0105	0.0106	0.0059
565.5	0.0175	0.00237273	0.011	0.0107	0.0105	0.0059
565	0.0176	0.00237273	0.0112	0.0107	0.0106	0.0059
564.5	0.0176	0.00247273	0.0111	0.0106	0.0106	0.006
564	0.0176	0.00247273	0.011	0.0107	0.0104	0.006
563.5	0.0174	0.00247273	0.0109	0.0106	0.0104	0.0061
563	0.0176	0.00237273	0.0108	0.0106	0.0105	0.0061
562.5	0.0177	0.00237273	0.011	0.0106	0.0106	0.0061
562	0.0175	0.00237273	0.011	0.0106	0.0104	0.0061
561.5	0.0175	0.00227273	0.0111	0.0108	0.0104	0.0059
561	0.0175	0.00247273	0.011	0.0108	0.0106	0.0059
560.5	0.0176	0.00247273	0.011	0.0107	0.0106	0.006
560	0.0176	0.00247273	0.0111	0.0107	0.0107	0.0061
559.5	0.0176	0.00237273	0.011	0.0107	0.0107	0.0061
559	0.0178	0.00237273	0.0112	0.0107	0.0108	0.0062
558.5	0.0178	0.00247273	0.0113	0.0107	0.0107	0.0061
558	0.0178	0.00237273	0.0113	0.0107	0.0107	0.0061
557.5	0.0178	0.00247273	0.0113	0.0107	0.0108	0.0063
557	0.0179	0.00267273	0.0115	0.0109	0.0109	0.0063
556.5	0.018	0.00277273	0.0114	0.0109	0.011	0.0063
556	0.0181	0.00287273	0.0114	0.0111	0.0111	0.0065
555.5	0.0181	0.00287273	0.0117	0.0112	0.0111	0.0065
555	0.0181	0.00297273	0.0115	0.011	0.0109	0.0064
554.5	0.0181	0.00287273	0.0114	0.0109	0.0107	0.0064
554	0.0182	0.00297273	0.0116	0.0109	0.0108	0.0064
553.5	0.0182	0.00297273	0.0116	0.0109	0.011	0.0064
553	0.0184	0.00307273	0.0117	0.0111	0.0111	0.0065
552.5	0.0183	0.00287273	0.0115	0.011	0.0109	0.0065
552	0.0184	0.00277273	0.0115	0.011	0.0109	0.0064
551.5	0.0185	0.00277273	0.0115	0.0109	0.011	0.0063
551	0.0185	0.00277273	0.0115	0.0109	0.0109	0.0063
550.5	0.0186	0.00277273	0.0116	0.011	0.011	0.0064
550	0.0186	0.00287273	0.0117	0.0111	0.0111	0.0064
549.5	0.0187	0.00287273	0.0118	0.0111	0.0112	0.0065
549	0.0187	0.00287273	0.0118	0.0112	0.0112	0.0065
548.5	0.0189	0.00287273	0.0118	0.0112	0.0113	0.0066
548	0.0189	0.00277273	0.0118	0.0113	0.0113	0.0065
547.5	0.0189	0.00267273	0.012	0.0114	0.0114	0.0064
547	0.019	0.00277273	0.012	0.0114	0.0113	0.0065
546.5	0.0189	0.00297273	0.012	0.0112	0.0113	0.0065
546	0.0191	0.00307273	0.0122	0.0113	0.0115	0.0065
545.5	0.0191	0.00317273	0.012	0.0113	0.0113	0.0066
545	0.0191	0.00317273	0.0121	0.0113	0.0114	0.0066
544.5	0.0193	0.00317273	0.0122	0.0114	0.0114	0.0066
544	0.0195	0.00317273	0.0122	0.0115	0.0116	0.0067
543.5	0.0194	0.00317273	0.0121	0.0116	0.0116	0.0067
543	0.0195	0.00327273	0.0122	0.0116	0.0115	0.0067
542.5	0.0196	0.00337273	0.0124	0.0116	0.0116	0.0067
542	0.0198	0.00337273	0.0125	0.0116	0.0116	0.0067
541.5	0.0199	0.00337273	0.0125	0.0118	0.0117	0.0068
541	0.0198	0.00347273	0.0124	0.0118	0.0117	0.007
540.5	0.0198	0.00347273	0.0123	0.0119	0.0116	0.0069
540	0.0199	0.00347273	0.0125	0.012	0.0118	0.0069
539.5	0.0201	0.00347273	0.0126	0.0119	0.0118	0.0069
539	0.0202	0.00357273	0.0126	0.0118	0.0117	0.007
538.5	0.0202	0.00357273	0.0125	0.0116	0.0117	0.0071
538	0.0202	0.00367273	0.0123	0.0116	0.0118	0.0072
537.5	0.0203	0.00367273	0.0126	0.0118	0.0119	0.0071
537	0.0203	0.00357273	0.0125	0.0118	0.0119	0.0071
536.5	0.0204	0.00317273	0.0124	0.0119	0.012	0.007
536	0.0205	0.00327273	0.0128	0.0122	0.0123	0.007
535.5	0.0208	0.00377273	0.0133	0.0122	0.0126	0.0072
535	0.021	0.00377273	0.0133	0.0122	0.0126	0.0072
534.5	0.0211	0.00387273	0.0134	0.0124	0.0127	0.0072
534	0.0214	0.00407273	0.0135	0.0123	0.0127	0.007
533.5	0.0214	0.00407273	0.0134	0.0123	0.0125	0.0069
533	0.0214	0.00397273	0.0135	0.0125	0.0125	0.007
532.5	0.0214	0.00407273	0.0135	0.0126	0.0125	0.0072
532	0.0216	0.00417273	0.0134	0.0125	0.0125	0.0073
531.5	0.0218	0.00417273	0.0136	0.0126	0.0126	0.0074
531	0.0219	0.00407273	0.0138	0.0128	0.0127	0.0074
530.5	0.0219	0.00397273	0.0137	0.0127	0.0126	0.0073
530	0.0221	0.00417273	0.0137	0.0126	0.0128	0.0073
529.5	0.0224	0.00427273	0.0139	0.0128	0.0132	0.0073
529	0.0224	0.00437273	0.0139	0.0128	0.013	0.0074
528.5	0.0224	0.00437273	0.014	0.0127	0.0129	0.0076
528	0.0225	0.00427273	0.014	0.0128	0.0132	0.0078
527.5	0.0225	0.00427273	0.014	0.0129	0.0132	0.0078
527	0.0225	0.00437273	0.0141	0.0128	0.013	0.0076
526.5	0.0227	0.00457273	0.0142	0.0129	0.0132	0.0077
526	0.0228	0.00477273	0.0142	0.0131	0.0133	0.0078
525.5	0.0232	0.00487273	0.0144	0.0133	0.0133	0.0078
525	0.0231	0.00477273	0.0143	0.0132	0.0133	0.0078
524.5	0.0231	0.00477273	0.0143	0.0131	0.0133	0.008
524	0.0231	0.00497273	0.0144	0.0131	0.0135	0.008
523.5	0.0233	0.00497273	0.0145	0.0135	0.0137	0.008
523	0.0235	0.00497273	0.0144	0.0135	0.0137	0.0079
522.5	0.0237	0.00497273	0.0147	0.0134	0.0138	0.0076
522	0.0239	0.00497273	0.0148	0.0134	0.0137	0.0077
521.5	0.0239	0.00497273	0.0148	0.0134	0.0138	0.0079
521	0.0239	0.00477273	0.0147	0.0132	0.0138	0.008
520.5	0.0241	0.00477273	0.0147	0.0133	0.0138	0.0079
520	0.0243	0.00487273	0.0149	0.0134	0.0139	0.0079
519.5	0.0246	0.00497273	0.0152	0.0136	0.014	0.008
519	0.0245	0.00517273	0.0152	0.0137	0.0139	0.0081
518.5	0.0244	0.00507273	0.0151	0.0135	0.0139	0.0083
518	0.0247	0.00517273	0.0152	0.0138	0.0141	0.0082
517.5	0.0249	0.00517273	0.0154	0.0138	0.0142	0.0083
517	0.0251	0.00537273	0.0157	0.014	0.0143	0.0085
516.5	0.0252	0.00557273	0.0158	0.0141	0.0144	0.0085
516	0.0253	0.00557273	0.0157	0.0142	0.0145	0.0085
515.5	0.0254	0.00567273	0.0157	0.0142	0.0144	0.0086
515	0.0253	0.00567273	0.0156	0.0141	0.0142	0.0086
514.5	0.0254	0.00577273	0.0157	0.0142	0.0144	0.0086
514	0.0252	0.00577273	0.0155	0.0138	0.0142	0.0087
513.5	0.0255	0.00597273	0.0157	0.014	0.0144	0.0088
513	0.0259	0.00607273	0.0159	0.0142	0.0148	0.0088
512.5	0.026	0.00607273	0.0157	0.0141	0.0147	0.0089
512	0.0262	0.00627273	0.0159	0.0142	0.0146	0.0088
511.5	0.0262	0.00617273	0.0161	0.0142	0.0147	0.0089
511	0.0262	0.00607273	0.0162	0.0143	0.0149	0.009
510.5	0.0264	0.00617273	0.0162	0.0143	0.015	0.0091
510	0.0266	0.00637273	0.0164	0.0145	0.0151	0.0092
509.5	0.0268	0.00647273	0.0166	0.0148	0.0152	0.0092
509	0.0268	0.00637273	0.0167	0.0148	0.0153	0.0093
508.5	0.0269	0.00647273	0.0167	0.0147	0.0151	0.0092
508	0.0271	0.00647273	0.0168	0.0146	0.015	0.0092
507.5	0.0272	0.00667273	0.0167	0.0146	0.0152	0.0093
507	0.0273	0.00687273	0.0168	0.0147	0.0154	0.0094
506.5	0.0273	0.00687273	0.0168	0.0147	0.0153	0.0094
506	0.0273	0.00687273	0.0169	0.0148	0.0153	0.0093
505.5	0.0275	0.00687273	0.0169	0.0148	0.0153	0.0095
505	0.0276	0.00707273	0.0171	0.015	0.0155	0.0096
504.5	0.0278	0.00727273	0.0172	0.0151	0.0156	0.0097
504	0.0279	0.00737273	0.0171	0.015	0.0156	0.0098
503.5	0.0277	0.00717273	0.0174	0.0152	0.0156	0.0096
503	0.0281	0.00707273	0.0177	0.0154	0.0158	0.0094
502.5	0.0282	0.00707273	0.0175	0.0155	0.0158	0.0096
502	0.0283	0.00717273	0.0176	0.0154	0.0157	0.0098
501.5	0.0284	0.00747273	0.0175	0.0152	0.0158	0.01
501	0.0284	0.00757273	0.0176	0.0153	0.0158	0.0101
500.5	0.0285	0.00767273	0.0178	0.0155	0.016	0.0102
500	0.0288	0.00787273	0.0179	0.0156	0.0161	0.0104
499.5	0.0293	0.00777273	0.018	0.0158	0.0162	0.0103
499	0.0292	0.00777273	0.0181	0.0158	0.0162	0.0102
498.5	0.0292	0.00787273	0.0181	0.0157	0.0163	0.0103
498	0.0292	0.00807273	0.018	0.0158	0.0164	0.0104
497.5	0.0293	0.00817273	0.0181	0.0159	0.0166	0.0106
497	0.0296	0.00837273	0.0184	0.016	0.0168	0.0106
496.5	0.0296	0.00857273	0.0184	0.0161	0.0168	0.0108
496	0.0296	0.00847273	0.0184	0.016	0.0168	0.011
495.5	0.0295	0.00837273	0.0184	0.016	0.0169	0.0109
495	0.0298	0.00837273	0.0186	0.0164	0.0171	0.0109
494.5	0.0299	0.00847273	0.0187	0.0165	0.0171	0.0108
494	0.0299	0.00867273	0.0188	0.0165	0.0171	0.011
493.5	0.03	0.00877273	0.0189	0.0164	0.0172	0.0111
493	0.03	0.00877273	0.0191	0.0166	0.0173	0.0112
492.5	0.03	0.00897273	0.0191	0.0168	0.0173	0.0113
492	0.0303	0.00917273	0.0191	0.0168	0.0173	0.0113
491.5	0.0306	0.00917273	0.0193	0.0168	0.0175	0.0114
491	0.0307	0.00937273	0.0195	0.0168	0.0177	0.0114
490.5	0.0308	0.00927273	0.0194	0.017	0.0177	0.0117
490	0.0308	0.00917273	0.0194	0.017	0.0176	0.0117
489.5	0.031	0.00927273	0.0195	0.017	0.0176	0.0117
489	0.0311	0.00927273	0.0196	0.017	0.0177	0.0117
488.5	0.031	0.00937273	0.0196	0.017	0.0177	0.0117
488	0.0313	0.00947273	0.0197	0.017	0.0177	0.0117
487.5	0.0311	0.00957273	0.0194	0.0168	0.0175	0.0116
487	0.0313	0.00957273	0.0195	0.0171	0.0177	0.0118
486.5	0.0315	0.00977273	0.0198	0.0172	0.0179	0.0119
486	0.0316	0.00997273	0.0201	0.0174	0.0182	0.0119
485.5	0.0315	0.00997273	0.0201	0.0175	0.0184	0.012
485	0.0316	0.0100727	0.0203	0.0176	0.0184	0.012
484.5	0.0318	0.0101727	0.0201	0.0175	0.0182	0.0119
484	0.0318	0.0101727	0.0203	0.0175	0.0185	0.012
483.5	0.0319	0.0101727	0.0206	0.0178	0.0186	0.012
483	0.0319	0.0102727	0.0206	0.0177	0.0185	0.012
482.5	0.0318	0.0104727	0.0207	0.0177	0.0186	0.0122
482	0.0319	0.0106727	0.0208	0.018	0.0188	0.0123
481.5	0.0321	0.0105727	0.0207	0.018	0.0188	0.0124
481	0.0322	0.0105727	0.0208	0.0182	0.0189	0.0125
480.5	0.0324	0.0106727	0.0209	0.0182	0.019	0.0125
480	0.0323	0.0106727	0.0209	0.0181	0.0189	0.0125
479.5	0.0321	0.0105727	0.0209	0.0181	0.019	0.0126
479	0.0323	0.0107727	0.0209	0.0182	0.0188	0.0127
478.5	0.0323	0.0107727	0.0209	0.0182	0.0188	0.0127
478	0.0322	0.0105727	0.0207	0.0182	0.0188	0.0127
477.5	0.0323	0.0106727	0.0209	0.0183	0.0187	0.0128
477	0.0326	0.0107727	0.0209	0.0183	0.0188	0.0128
476.5	0.0326	0.0108727	0.0209	0.0185	0.019	0.0128
476	0.0326	0.0108727	0.0212	0.0187	0.0193	0.013
475.5	0.0327	0.0108727	0.0214	0.0189	0.0195	0.0131
475	0.0326	0.0107727	0.0213	0.0189	0.0193	0.013
474.5	0.0327	0.0108727	0.0212	0.0187	0.0191	0.013
474	0.0327	0.0112727	0.0213	0.0186	0.0191	0.0131
473.5	0.0326	0.0114727	0.0214	0.0188	0.0194	0.0132
473	0.0326	0.0113727	0.0215	0.0189	0.0196	0.0132
472.5	0.0328	0.0114727	0.0218	0.0189	0.0196	0.0131
472	0.0329	0.0115727	0.0219	0.019	0.0197	0.0131
471.5	0.0328	0.0114727	0.0218	0.0191	0.0196	0.0132
471	0.0327	0.0114727	0.0217	0.0188	0.0195	0.0132
470.5	0.0328	0.0114727	0.0218	0.0191	0.0198	0.0132
470	0.033	0.0116727	0.0218	0.0193	0.0199	0.0135
469.5	0.033	0.0118727	0.0218	0.0194	0.02	0.0136
469	0.033	0.0119727	0.0219	0.0193	0.02	0.0137
468.5	0.033	0.0120727	0.0219	0.0193	0.02	0.0137
468	0.0329	0.0121727	0.0221	0.0195	0.02	0.0137
467.5	0.033	0.0121727	0.0223	0.0196	0.0204	0.0138
467	0.0331	0.0120727	0.0222	0.0197	0.0203	0.0138
466.5	0.0331	0.0119727	0.0222	0.0198	0.0201	0.0139
466	0.0331	0.0120727	0.0226	0.02	0.0205	0.0138
465.5	0.0328	0.0121727	0.0224	0.0199	0.0203	0.014
465	0.0327	0.0122727	0.0221	0.0197	0.0202	0.014
464.5	0.0329	0.0121727	0.0223	0.0199	0.0206	0.014
464	0.033	0.0123727	0.0222	0.0198	0.0205	0.0142
463.5	0.0332	0.0122727	0.0224	0.0199	0.0203	0.0145
463	0.0333	0.0122727	0.0225	0.0199	0.0204	0.0145
462.5	0.0332	0.0123727	0.0223	0.0198	0.0204	0.0144
462	0.0332	0.0122727	0.0224	0.0198	0.0204	0.0143
461.5	0.0332	0.0122727	0.0224	0.0199	0.0206	0.0144
461	0.0329	0.0121727	0.0226	0.02	0.0206	0.0145
460.5	0.0329	0.0123727	0.0226	0.0201	0.0206	0.0144
460	0.0331	0.0125727	0.0228	0.0203	0.0208	0.0145
459.5	0.0332	0.0125727	0.0229	0.0203	0.0209	0.0147
459	0.0329	0.0125727	0.0227	0.0204	0.021	0.0148
458.5	0.0327	0.0124727	0.0228	0.0204	0.0211	0.0147
458	0.0326	0.0125727	0.0228	0.0202	0.0209	0.0146
457.5	0.0328	0.0126727	0.0226	0.0201	0.0208	0.0147
457	0.033	0.0126727	0.0227	0.0202	0.0211	0.0149
456.5	0.0328	0.0127727	0.0228	0.0203	0.0211	0.015
456	0.0328	0.0129727	0.0229	0.0204	0.0211	0.0149
455.5	0.0326	0.0129727	0.0228	0.0202	0.0211	0.0147
455	0.0325	0.0129727	0.0226	0.0203	0.0211	0.0149
454.5	0.0327	0.0130727	0.0227	0.0205	0.0213	0.0151
454	0.0326	0.0131727	0.023	0.0206	0.0212	0.0151
453.5	0.0328	0.0133727	0.0231	0.0205	0.0212	0.0153
453	0.0328	0.0133727	0.0233	0.0206	0.0213	0.0154
452.5	0.0325	0.0132727	0.0233	0.0207	0.0212	0.0153
452	0.0325	0.0130727	0.0233	0.0207	0.0214	0.0152
451.5	0.0328	0.0130727	0.0233	0.0209	0.0214	0.0153
451	0.0327	0.0131727	0.0232	0.0209	0.0213	0.0154
450.5	0.0324	0.0131727	0.0231	0.021	0.0214	0.0154
450	0.0324	0.0132727	0.023	0.0209	0.0215	0.0154
449.5	0.0324	0.0131727	0.023	0.0208	0.0214	0.0154
449	0.0324	0.0132727	0.023	0.0208	0.0212	0.0156
448.5	0.0322	0.0132727	0.0229	0.0208	0.0212	0.0156
448	0.0322	0.0133727	0.0232	0.021	0.0216	0.0155
447.5	0.0321	0.0135727	0.0231	0.021	0.0216	0.0157
447	0.0323	0.0135727	0.0231	0.021	0.0217	0.0159
446.5	0.0322	0.0133727	0.0232	0.0209	0.0217	0.0158
446	0.0322	0.0130727	0.0232	0.0211	0.0218	0.0157
445.5	0.0323	0.0130727	0.0232	0.0214	0.0218	0.0155
445	0.0321	0.0129727	0.0234	0.0213	0.0216	0.0153
444.5	0.032	0.0130727	0.0234	0.0213	0.0217	0.0157
444	0.032	0.0132727	0.0233	0.0212	0.0217	0.0157
443.5	0.0319	0.0133727	0.0232	0.0213	0.0217	0.0158
443	0.0319	0.0134727	0.0233	0.0215	0.0218	0.016
442.5	0.0319	0.0136727	0.0232	0.0212	0.0219	0.0159
442	0.0319	0.0137727	0.0232	0.0213	0.0218	0.016
441.5	0.0319	0.0137727	0.0234	0.0216	0.022	0.0159
441	0.0318	0.0136727	0.0232	0.0215	0.0218	0.016
440.5	0.0318	0.0134727	0.0232	0.0214	0.0218	0.0161
440	0.0319	0.0136727	0.0232	0.0215	0.0222	0.0161
439.5	0.0319	0.0138727	0.0234	0.0215	0.0221	0.0161
439	0.0319	0.0139727	0.0235	0.0217	0.0222	0.0162
438.5	0.0319	0.0138727	0.0234	0.0217	0.0223	0.0164
438	0.0317	0.0138727	0.0233	0.0217	0.022	0.0164
437.5	0.0315	0.0139727	0.0234	0.0218	0.022	0.0165
437	0.0315	0.0141727	0.0235	0.0218	0.0221	0.0166
436.5	0.0315	0.0142727	0.0234	0.0218	0.0221	0.0167
436	0.0315	0.0143727	0.0236	0.0219	0.0222	0.0167
435.5	0.0315	0.0143727	0.0235	0.0219	0.0222	0.0168
435	0.0312	0.0143727	0.0234	0.0219	0.0222	0.0169
434.5	0.0312	0.0143727	0.0232	0.0218	0.0221	0.017
434	0.0314	0.0142727	0.0231	0.0218	0.022	0.0172
433.5	0.0315	0.0141727	0.0232	0.0218	0.0222	0.0172
433	0.0313	0.0140727	0.0233	0.0219	0.0223	0.0171
432.5	0.0312	0.0142727	0.0235	0.022	0.0223	0.0172
432	0.0313	0.0144727	0.0236	0.0219	0.0224	0.0171
431.5	0.0313	0.0143727	0.0235	0.0219	0.0225	0.0173
431	0.0311	0.0141727	0.0234	0.022	0.0224	0.0173
430.5	0.031	0.0143727	0.0233	0.022	0.0225	0.0172
430	0.031	0.0142727	0.0235	0.0223	0.0226	0.0172
429.5	0.0311	0.0141727	0.0236	0.0225	0.0227	0.0172
429	0.0309	0.0142727	0.0235	0.0225	0.0224	0.0172
428.5	0.0309	0.0140727	0.0235	0.0224	0.0225	0.0171
428	0.0309	0.0139727	0.0234	0.0224	0.0227	0.0173
427.5	0.0307	0.0139727	0.0235	0.0223	0.0228	0.0174
427	0.0309	0.0141727	0.0236	0.0224	0.023	0.0176
426.5	0.0307	0.0143727	0.0234	0.0224	0.0227	0.0174
426	0.0304	0.0143727	0.0231	0.0222	0.0223	0.0175
425.5	0.0305	0.0143727	0.0233	0.0223	0.0225	0.0176
425	0.0306	0.0145727	0.0233	0.0223	0.0226	0.0175
424.5	0.0305	0.0146727	0.0234	0.0224	0.0226	0.0178
424	0.0308	0.0143727	0.0239	0.0223	0.0229	0.0178
423.5	0.0309	0.0144727	0.024	0.0223	0.0233	0.0178
423	0.0306	0.0146727	0.0239	0.0226	0.0231	0.0179
422.5	0.0307	0.0145727	0.0239	0.0227	0.0232	0.0179
422	0.0306	0.0146727	0.0239	0.0229	0.0233	0.0178
421.5	0.0305	0.0144727	0.0239	0.0229	0.0231	0.0177
421	0.0307	0.0145727	0.0241	0.0232	0.0235	0.0178
420.5	0.0306	0.0146727	0.0242	0.0232	0.0235	0.0181
420	0.0302	0.0149727	0.024	0.023	0.0234	0.0183
419.5	0.0304	0.0151727	0.0239	0.0232	0.0235	0.0184
419	0.0306	0.0151727	0.024	0.0233	0.0235	0.0185
418.5	0.0303	0.0153727	0.0239	0.023	0.0234	0.0186
418	0.0301	0.0151727	0.0239	0.0229	0.0234	0.0187
417.5	0.0301	0.0152727	0.0241	0.023	0.0235	0.0188
417	0.0304	0.0154727	0.0243	0.0234	0.0236	0.0187
416.5	0.0304	0.0156727	0.0244	0.0231	0.0236	0.0191
416	0.0302	0.0160727	0.024	0.0234	0.0238	0.0197
415.5	0.0304	0.0159727	0.0241	0.0239	0.0239	0.0194
415	0.0306	0.0154727	0.0244	0.0235	0.0239	0.019
414.5	0.0305	0.0152727	0.0246	0.0239	0.0241	0.019
414	0.0303	0.0151727	0.0246	0.0238	0.0239	0.0189
413.5	0.0303	0.0151727	0.0243	0.0238	0.0238	0.0189
413	0.0304	0.0153727	0.0244	0.0239	0.0241	0.0191
412.5	0.0305	0.0153727	0.0245	0.024	0.0243	0.0191
412	0.0303	0.0154727	0.0243	0.024	0.0241	0.0191
411.5	0.03	0.0156727	0.0243	0.0236	0.0238	0.0191
411	0.0301	0.0158727	0.0243	0.0237	0.0241	0.0191
410.5	0.0303	0.0156727	0.0244	0.0241	0.0244	0.019
410	0.0304	0.0154727	0.0243	0.024	0.0243	0.0193
409.5	0.0302	0.0156727	0.0244	0.0241	0.0242	0.0197
409	0.0299	0.0157727	0.0245	0.0241	0.0243	0.02
408.5	0.03	0.0161727	0.0247	0.0244	0.0246	0.0202
408	0.0301	0.0162727	0.0249	0.0244	0.0246	0.0202
407.5	0.0301	0.0161727	0.0249	0.0241	0.0245	0.0201
407	0.0302	0.0159727	0.0247	0.0241	0.0246	0.0199
406.5	0.0299	0.0158727	0.0245	0.0241	0.0242	0.02
406	0.0299	0.0160727	0.0243	0.0242	0.0242	0.0201
405.5	0.0302	0.0159727	0.0246	0.0245	0.0247	0.0203
405	0.0301	0.0160727	0.0246	0.0246	0.0248	0.0204
404.5	0.0301	0.0160727	0.0245	0.0246	0.0246	0.0204
404	0.03	0.0161727	0.025	0.0248	0.0247	0.0204
403.5	0.03	0.0162727	0.0249	0.0247	0.0247	0.0203
403	0.0298	0.0160727	0.0247	0.0245	0.0246	0.0204
402.5	0.0297	0.0161727	0.0249	0.0247	0.0247	0.0205
402	0.0297	0.0164727	0.0248	0.0248	0.0248	0.0204
401.5	0.0298	0.0163727	0.0247	0.0248	0.025	0.0205
401	0.0299	0.0161727	0.025	0.0249	0.0252	0.0203
400.5	0.0301	0.0161727	0.0251	0.025	0.0251	0.0204
400	0.03	0.0163727	0.0249	0.0249	0.0249	0.0205
399.5	0.0296	0.0162727	0.0246	0.0249	0.0248	0.0204
399	0.0296	0.0163727	0.0246	0.0247	0.0249	0.0204
398.5	0.03	0.0163727	0.0247	0.0247	0.0249	0.0202
398	0.0302	0.0164727	0.025	0.0249	0.0252	0.0204
397.5	0.0298	0.0166727	0.0249	0.0249	0.0252	0.0207
397	0.0297	0.0166727	0.0247	0.0247	0.025	0.0211
396.5	0.0299	0.0169727	0.0249	0.0251	0.0253	0.0212
396	0.0299	0.0168727	0.025	0.0253	0.0253	0.0211
395.5	0.0301	0.0166727	0.0251	0.025	0.0252	0.0209
395	0.03	0.0164727	0.0254	0.0251	0.0251	0.0209
394.5	0.0297	0.0164727	0.0252	0.0252	0.0252	0.0209
394	0.0297	0.0167727	0.0251	0.0252	0.0254	0.021
393.5	0.03	0.0167727	0.0254	0.0257	0.0254	0.0211
393	0.0299	0.0168727	0.0254	0.0257	0.0256	0.0211
392.5	0.0297	0.0168727	0.0255	0.0257	0.0256	0.0211
392	0.0298	0.0169727	0.0254	0.0258	0.0255	0.0212
391.5	0.0296	0.0167727	0.0253	0.0259	0.0255	0.0213
391	0.0297	0.0169727	0.0253	0.0259	0.0257	0.0212
390.5	0.03	0.0170727	0.0256	0.0258	0.026	0.0213
390	0.0302	0.0169727	0.0257	0.0261	0.0258	0.0216
389.5	0.0299	0.0172727	0.0255	0.0257	0.0257	0.0214
389	0.0299	0.0174727	0.0255	0.0254	0.0259	0.0213
388.5	0.0303	0.0173727	0.0254	0.0259	0.0259	0.0216
388	0.0302	0.0173727	0.0256	0.026	0.0259	0.0218
387.5	0.0302	0.0174727	0.0259	0.0257	0.0259	0.0217
387	0.0304	0.0177727	0.0259	0.0258	0.0261	0.0216
386.5	0.0302	0.0178727	0.0259	0.026	0.026	0.0218
386	0.0299	0.0178727	0.0258	0.0259	0.0258	0.022
385.5	0.0298	0.0177727	0.0255	0.0261	0.0259	0.0221
385	0.03	0.0177727	0.0254	0.0263	0.0262	0.0224
384.5	0.0302	0.0176727	0.026	0.0263	0.0266	0.0222
384	0.0302	0.0176727	0.0259	0.0261	0.026	0.022
383.5	0.0302	0.0177727	0.0256	0.0262	0.026	0.0223
383	0.0306	0.0178727	0.026	0.0267	0.0265	0.0227
382.5	0.0308	0.0181727	0.0263	0.0269	0.027	0.0228
382	0.0308	0.0179727	0.0264	0.0269	0.027	0.0225
381.5	0.0309	0.0177727	0.0265	0.0271	0.0266	0.0221
381	0.0305	0.0177727	0.0264	0.027	0.0264	0.0222
380.5	0.0302	0.0179727	0.0263	0.0266	0.0264	0.0225
380	0.0304	0.0182727	0.0265	0.0267	0.0267	0.0228
379.5	0.0303	0.0183727	0.0259	0.0268	0.0266	0.0231
379	0.0306	0.0183727	0.0263	0.0271	0.0267	0.0231
378.5	0.0308	0.0183727	0.0268	0.027	0.0268	0.0228
378	0.031	0.0183727	0.0267	0.0271	0.0271	0.0223
377.5	0.0309	0.0183727	0.0266	0.0272	0.0274	0.0227
377	0.0309	0.0185727	0.0266	0.0275	0.0273	0.0232
376.5	0.031	0.0187727	0.0268	0.0275	0.0275	0.0234
376	0.0311	0.0188727	0.0268	0.0273	0.0275	0.0234
375.5	0.0314	0.0193727	0.0272	0.0279	0.0274	0.0235
375	0.0312	0.0192727	0.0272	0.0275	0.0274	0.0238
374.5	0.0311	0.0189727	0.0267	0.0272	0.0272	0.0236
374	0.0316	0.0193727	0.0271	0.0279	0.0274	0.0233
373.5	0.0318	0.0190727	0.0273	0.0281	0.0274	0.0232
373	0.0314	0.0186727	0.0272	0.0279	0.0276	0.0233
372.5	0.0313	0.0187727	0.0271	0.0277	0.0276	0.0233
372	0.0314	0.0188727	0.027	0.0278	0.0274	0.0236
371.5	0.0317	0.0188727	0.0274	0.0281	0.0275	0.0238
371	0.0317	0.0190727	0.0274	0.0285	0.0276	0.0239
370.5	0.0318	0.0192727	0.0276	0.0284	0.0278	0.0237
370	0.032	0.0193727	0.0276	0.0283	0.028	0.0237
369.5	0.0322	0.0196727	0.0277	0.0283	0.0279	0.0239
369	0.0321	0.0195727	0.0279	0.0284	0.028	0.0239
368.5	0.0321	0.0197727	0.0279	0.0287	0.0282	0.0235
368	0.0324	0.0198727	0.0281	0.0289	0.0283	0.0239
367.5	0.032	0.0198727	0.0279	0.0287	0.0281	0.0244
367	0.0322	0.0197727	0.0278	0.0282	0.0285	0.0242
366.5	0.0322	0.0198727	0.0279	0.0285	0.0284	0.0242
366	0.0324	0.0198727	0.0282	0.0283	0.0284	0.0243
365.5	0.033	0.0199727	0.0282	0.0285	0.0285	0.0244
365	0.0333	0.0198727	0.0291	0.0291	0.0291	0.0243
364.5	0.0326	0.0203727	0.0291	0.0289	0.0286	0.0243
364	0.0327	0.0204727	0.0284	0.0292	0.0284	0.0241
363.5	0.0335	0.0199727	0.0285	0.0295	0.0288	0.024
363	0.0332	0.0201727	0.0289	0.0298	0.0289	0.0238
362.5	0.033	0.0204727	0.0291	0.0296	0.029	0.024
362	0.0328	0.0204727	0.0283	0.0287	0.0281	0.0241
361.5	0.0328	0.0204727	0.0283	0.0286	0.0284	0.0243
361	0.0333	0.0205727	0.0285	0.0291	0.0289	0.0243
360.5	0.0333	0.0202727	0.028	0.029	0.0284	0.0242
360	0.0331	0.0203727	0.0285	0.0288	0.0286	0.024
359.5	0.0332	0.0200727	0.0292	0.0293	0.0287	0.0239
359	0.0329	0.0201727	0.0288	0.0294	0.0287	0.0241
358.5	0.0328	0.0206727	0.0285	0.0289	0.0283	0.0244
358	0.033	0.0201727	0.0285	0.029	0.0283	0.0245
357.5	0.0332	0.0201727	0.0286	0.029	0.029	0.0245
357	0.0334	0.0205727	0.0289	0.0291	0.0288	0.0247
356.5	0.0336	0.0206727	0.0292	0.0295	0.0289	0.0247
356	0.0336	0.0202727	0.0291	0.0296	0.0294	0.0242
355.5	0.0334	0.0200727	0.0289	0.0296	0.0295	0.0241
355	0.0337	0.0201727	0.0292	0.0298	0.0298	0.0246
354.5	0.0336	0.0201727	0.0287	0.0295	0.0294	0.0248
354	0.0338	0.0205727	0.0287	0.0294	0.0293	0.0247
353.5	0.0341	0.0208727	0.0295	0.0296	0.0295	0.0249
353	0.0336	0.0210727	0.0289	0.0294	0.029	0.0251
352.5	0.0335	0.0209727	0.0285	0.0292	0.0286	0.0248
352	0.0337	0.0210727	0.0288	0.029	0.0288	0.0249
351.5	0.0339	0.0210727	0.0289	0.0294	0.0291	0.025
351	0.0341	0.0208727	0.029	0.0294	0.0292	0.0248
350.5	0.0344	0.0209727	0.0292	0.0294	0.0294	0.025
350	0.0345	0.0207727	0.029	0.0298	0.0293	0.0248
349.5	0.0343	0.0209727	0.0287	0.0295	0.029	0.0246
349	0.034	0.0208727	0.0285	0.0294	0.0286	0.0246
348.5	0.0341	0.0202727	0.0291	0.0301	0.029	0.0244
348	0.0344	0.0206727	0.0297	0.0301	0.03	0.0243
347.5	0.0344	0.0207727	0.0295	0.0297	0.03	0.0244
347	0.0343	0.0207727	0.0294	0.03	0.0297	0.0248
346.5	0.0342	0.0210727	0.0291	0.0297	0.0292	0.0249
346	0.0337	0.0213727	0.0292	0.0294	0.0293	0.0249
345.5	0.0335	0.0217727	0.0294	0.0294	0.0293	0.0252
345	0.0339	0.0215727	0.0294	0.0295	0.0291	0.0255
344.5	0.0344	0.0213727	0.029	0.0299	0.0294	0.0252
344	0.0345	0.0211727	0.0289	0.0297	0.0291	0.025
343.5	0.0344	0.0212727	0.0289	0.0296	0.029	0.0252
343	0.0342	0.0213727	0.0287	0.0297	0.0293	0.0255
342.5	0.0341	0.0212727	0.0288	0.0292	0.0291	0.0255
342	0.0341	0.0211727	0.0291	0.0291	0.0289	0.0251
341.5	0.034	0.0211727	0.0293	0.0293	0.0291	0.0248
341	0.0342	0.0213727	0.0294	0.0294	0.0295	0.0249
340.5	0.0341	0.0213727	0.0293	0.0294	0.0296	0.0252
340	0.0339	0.0213727	0.0291	0.0291	0.0292	0.0255
339.5	0.0343	0.0214727	0.0289	0.0292	0.0291	0.0258
339	0.0352	0.0218727	0.0291	0.0297	0.0294	0.0259
338.5	0.0356	0.0223727	0.0294	0.0302	0.0297	0.0257
338	0.0351	0.0220727	0.0294	0.0299	0.0296	0.0254
337.5	0.0351	0.0216727	0.0294	0.0294	0.0295	0.0253
337	0.0353	0.0224727	0.0294	0.0292	0.0294	0.0257
336.5	0.0348	0.0228727	0.029	0.0293	0.0293	0.0264
336	0.0345	0.0220727	0.0291	0.0296	0.0291	0.0263
335.5	0.0346	0.0215727	0.0297	0.0298	0.0293	0.0256
335	0.0352	0.0212727	0.03	0.03	0.0297	0.0252
334.5	0.0354	0.0211727	0.0298	0.0302	0.0295	0.0252
334	0.0354	0.0212727	0.0299	0.0306	0.0295	0.0255
333.5	0.0351	0.0218727	0.0294	0.0304	0.0293	0.0261
333	0.0351	0.0225727	0.0292	0.0304	0.0296	0.0264
332.5	0.0347	0.0223727	0.029	0.0303	0.03	0.026
332	0.035	0.0221727	0.0294	0.0301	0.0298	0.0256
331.5	0.0358	0.0224727	0.0298	0.0303	0.0299	0.026
331	0.0352	0.0220727	0.0296	0.0299	0.03	0.0258
330.5	0.0355	0.0214727	0.0303	0.0298	0.0303	0.0256
330	0.0357	0.0210727	0.0302	0.0296	0.0296	0.0262
329.5	0.0353	0.0218727	0.0301	0.0295	0.0295	0.0264
329	0.0349	0.0227727	0.0299	0.0298	0.0298	0.0266
328.5	0.0352	0.0229727	0.03	0.0306	0.0303	0.0265
328	0.0357	0.0231727	0.03	0.0306	0.0306	0.0269
327.5	0.0364	0.0234727	0.0305	0.031	0.0311	0.0271
327	0.0364	0.0238727	0.0313	0.0314	0.0311	0.0273
326.5	0.0361	0.0234727	0.0317	0.0311	0.0312	0.0278
326	0.0368	0.0239727	0.0322	0.0319	0.0321	0.0276
325.5	0.0374	0.0232727	0.0315	0.033	0.0326	0.0268
325	0.0374	0.0222727	0.0313	0.0339	0.0334	0.0258
324.5	0.0371	0.0227727	0.0314	0.0325	0.0327	0.0263
324	0.0374	0.0225727	0.0319	0.0319	0.0316	0.0272
323.5	0.0377	0.0231727	0.032	0.0329	0.0317	0.0263
323	0.0385	0.0227727	0.033	0.0337	0.033	0.0256
322.5	0.038	0.0214727	0.0326	0.0325	0.0325	0.0262
322	0.0377	0.0212727	0.0322	0.0319	0.0325	0.0264
321.5	0.0373	0.0215727	0.0326	0.0332	0.0335	0.0264
321	0.0376	0.0218727	0.0334	0.0335	0.0335	0.0266
320.5	0.0382	0.0219727	0.0329	0.0341	0.0336	0.0253
320	0.038	0.0223727	0.0328	0.0344	0.0331	0.025
319.5	0.0377	0.0225727	0.0338	0.0348	0.0329	0.0263
319	0.0391	0.0227727	0.0342	0.0349	0.0333	0.0262
318.5	0.041	0.0236727	0.0353	0.0349	0.0354	0.0267
318	0.0405	0.0241727	0.0348	0.035	0.0356	0.0283
317.5	0.0405	0.0240727	0.0342	0.0346	0.034	0.0272
317	0.0408	0.0238727	0.0345	0.0351	0.0337	0.0261
316.5	0.0397	0.0237727	0.0343	0.0341	0.0334	0.0268
316	0.0393	0.0238727	0.034	0.0329	0.034	0.0274
315.5	0.0387	0.0232727	0.0339	0.0332	0.0345	0.0272
315	0.0383	0.0230727	0.0347	0.0339	0.0343	0.0276
314.5	0.0382	0.0242727	0.0346	0.0343	0.0339	0.0285
314	0.0393	0.0251727	0.0344	0.0352	0.0345	0.0287
313.5	0.0405	0.0252727	0.0349	0.0361	0.0348	0.0292
313	0.0403	0.0253727	0.0352	0.0353	0.0353	0.0291
312.5	0.0404	0.0251727	0.0344	0.0351	0.0351	0.0292
312	0.0402	0.0248727	0.0332	0.0352	0.0342	0.0299
311.5	0.0403	0.0255727	0.0338	0.0355	0.0349	0.0297
311	0.0413	0.0256727	0.0346	0.0374	0.0363	0.0288
310.5	0.042	0.0246727	0.0361	0.0376	0.0369	0.0289
310	0.0427	0.0251727	0.0367	0.0375	0.0375	0.0302
309.5	0.0434	0.0259727	0.0368	0.0382	0.0371	0.0308
309	0.0424	0.0263727	0.0364	0.037	0.0361	0.0303
308.5	0.0418	0.0268727	0.0358	0.0373	0.0363	0.0305
308	0.0429	0.0268727	0.0358	0.0376	0.0363	0.0311
307.5	0.0426	0.0273727	0.0356	0.0363	0.0364	0.0315
307	0.0422	0.0283727	0.0372	0.0363	0.0371	0.0326
306.5	0.044	0.0283727	0.0391	0.0386	0.0385	0.0335
306	0.0449	0.0295727	0.0388	0.0394	0.0384	0.0336
305.5	0.0435	0.0310727	0.0381	0.0389	0.0382	0.0339
305	0.0445	0.0312727	0.0397	0.0398	0.0395	0.035
304.5	0.0462	0.0319727	0.0399	0.0409	0.0401	0.0365
304	0.0468	0.0330727	0.0395	0.0415	0.041	0.0367
303.5	0.0482	0.0337727	0.0414	0.0422	0.0424	0.0371
303	0.0484	0.0349727	0.0426	0.0427	0.0425	0.0385
302.5	0.05	0.0362727	0.0438	0.0448	0.0441	0.0402
302	0.0525	0.0379727	0.0461	0.0469	0.0462	0.0422
301.5	0.0533	0.0397727	0.048	0.0478	0.0467	0.0442
301	0.0548	0.0419727	0.0502	0.0503	0.0489	0.0468
300.5	0.057	0.0446727	0.0523	0.0526	0.0515	0.0486
300	0.0589	0.0468727	0.0536	0.0531	0.0531	0.05

## Sheet: T188C
	T188C
wavelength (nm)	curve 1	curve 2	curve 3	curve 4	curve 5	curve 6
700	5.45454e-05	9.99999e-05	-0.000299997	-0.000218182	-0.000254546	-0.000145455
699.5	-0.000145455	9.99999e-05	-0.000303507	-1.81816e-05	-5.45453e-05	-0.000145454
699	-4.54544e-05	9.99999e-05	-0.000107017	8.18183e-05	4.54546e-05	-4.54545e-05
698.5	-0.000145455	8.46657e-11	-0.000210527	8.18185e-05	4.54548e-05	5.45455e-05
698	-0.000145455	-0.0001	-0.000114037	0.000181818	4.54546e-05	0.000254545
697.5	-0.000145455	-0.0003	-0.000217547	-1.81818e-05	4.54543e-05	-4.54545e-05
697	-0.000145455	-0.0003	-0.000521057	-0.000418182	-0.000454545	-0.000545454
696.5	-4.54544e-05	-0.0002	-0.000324568	-0.000218182	-0.000154546	-0.000345454
696	5.45454e-05	8.46657e-11	-0.000228078	-1.81813e-05	-5.45455e-05	-0.000145454
695.5	5.45454e-05	-0.0001	-0.000231588	-1.81818e-05	4.54543e-05	-4.54545e-05
695	-4.54544e-05	8.46657e-11	-0.000335098	-0.000218182	-5.45457e-05	-0.000245455
694.5	5.45454e-05	8.46657e-11	-0.000438608	-0.000218182	-0.000254545	-0.000345454
694	0.000154545	-0.0001	-0.000442118	-1.81816e-05	-0.000254545	-0.000345454
693.5	5.45454e-05	-0.0001	-0.000345628	-0.000118182	-0.000154546	-0.000345454
693	5.45454e-05	-0.0001	-0.000149138	0.000181818	4.54546e-05	-4.54545e-05
692.5	0.000154545	-0.0001	-0.000152648	8.18183e-05	4.54546e-05	5.45455e-05
692	0.000154545	8.46657e-11	-0.000256158	8.18185e-05	0.000145455	5.45455e-05
691.5	0.000154545	8.46657e-11	-0.000459668	-0.000118181	-5.45453e-05	-0.000245454
691	5.45454e-05	8.46657e-11	-0.000463179	-0.000318182	-0.000354545	-0.000345454
690.5	-4.54544e-05	-0.0001	-0.000466689	-0.000218181	-0.000254545	-0.000345454
690	-4.54544e-05	8.46657e-11	-0.000370199	-1.81816e-05	-5.45457e-05	-0.000145455
689.5	-4.54544e-05	8.46657e-11	-0.000373709	-1.8182e-05	-0.000154546	-4.54548e-05
689	5.45454e-05	9.99999e-05	-0.000377219	-0.000118182	-5.45457e-05	-0.000245455
688.5	0.000154545	9.99999e-05	-0.000180729	-1.8182e-05	0.000245454	-4.54545e-05
688	0.000154545	9.99999e-05	-0.000184239	-1.81816e-05	0.000145454	5.45455e-05
687.5	5.45454e-05	9.99999e-05	-8.77493e-05	8.18183e-05	0.000145454	0.000154546
687	0.000154545	9.99999e-05	-9.12595e-05	8.18183e-05	0.000145454	0.000154546
686.5	0.000154545	8.46657e-11	-9.47696e-05	8.18183e-05	4.54546e-05	5.45455e-05
686	0.000154545	-0.0001	-0.000198279	-0.000118181	-0.000154545	-0.000145454
685.5	0.000254546	8.46657e-11	-0.00020179	-0.000118182	-5.45453e-05	5.45455e-05
685	0.000254546	9.99999e-05	-0.0002053	-0.000118182	4.54546e-05	5.45455e-05
684.5	0.000154545	0.0002	-0.00020881	-1.8182e-05	0.000145454	5.45453e-05
684	0.000354545	0.0003	-1.23199e-05	0.000281818	0.000245454	0.000254545
683.5	0.000454545	0.0003	8.417e-05	0.000281818	0.000245455	0.000154546
683	0.000354545	0.0002	8.06599e-05	0.000181819	0.000245455	0.000154546
682.5	0.000354545	0.0002	-2.28501e-05	0.000181818	0.000245454	0.000154545
682	0.000254546	0.0002	7.36398e-05	0.000381818	0.000345455	0.000154546
681.5	0.000254546	0.0002	-2.98704e-05	0.000381818	0.000145455	5.45455e-05
681	0.000254546	0.0002	-0.000133381	8.18183e-05	-5.45457e-05	5.45455e-05
680.5	0.000154545	8.46657e-11	-0.00023689	-0.000218181	-0.000154545	-0.000145454
680	0.000154545	8.46657e-11	-0.000340401	-0.000218181	-0.000254545	-0.000245454
679.5	0.000254546	0.0002	-0.000143911	-1.81815e-05	4.54546e-05	-4.54543e-05
679	0.000454545	0.0004	0.000152579	0.000481818	0.000645454	0.000454546
678.5	0.000454545	0.0005	0.000349069	0.000681818	0.000745454	0.000654545
678	0.000454545	0.0003	0.000145559	0.000481818	0.000345454	0.000354545
677.5	0.000354545	0.0002	-5.79512e-05	0.000281819	0.000245454	0.000154546
677	0.000354545	0.0002	-6.14612e-05	0.000181818	0.000245454	5.45455e-05
676.5	0.000354545	9.99999e-05	-0.000264971	-0.000118181	-0.000154546	-0.000145454
676	0.000354545	9.99999e-05	-0.000268481	8.18183e-05	4.54546e-05	5.45455e-05
675.5	0.000354545	0.0002	-0.000171992	0.000181818	4.54546e-05	-4.54545e-05
675	0.000254546	0.0002	-7.55016e-05	0.000281818	0.000145454	0.000154545
674.5	0.000354545	0.0002	-0.000179012	-1.8182e-05	4.54541e-05	-4.54548e-05
674	0.000154545	0.0002	-0.000282522	-0.000218182	-0.000154546	-0.000245455
673.5	5.45454e-05	8.46657e-11	-0.000286032	-0.000118181	-5.45453e-05	-4.54543e-05
673	0.000254546	9.99999e-05	-0.000289542	-1.81816e-05	-5.45453e-05	-4.54543e-05
672.5	0.000354545	0.0002	-0.000193052	-1.81816e-05	0.000145454	-4.54545e-05
672	0.000254546	9.99999e-05	-0.000296562	-0.000218182	4.54546e-05	-0.000245455
671.5	0.000254546	0.0002	-0.000200072	8.18183e-05	0.000145454	5.45455e-05
671	0.000254546	0.0003	-0.000203582	0.000181819	0.000245455	0.000154546
670.5	0.000454545	0.0003	-0.000107092	8.18185e-05	4.54543e-05	5.45455e-05
670	0.000554545	0.0003	8.93975e-05	0.000381818	0.000145455	0.000154545
669.5	0.000554545	0.0004	0.000285887	0.000481818	0.000445454	0.000454545
669	0.000554545	0.0006	0.000282377	0.000481818	0.000445454	0.000454545
668.5	0.000654546	0.0006	7.88673e-05	0.000481819	0.000345455	0.000354546
668	0.000554545	0.0005	-2.46429e-05	0.000181818	0.000345455	0.000254545
667.5	0.000554545	0.0005	-0.000128153	-1.81818e-05	0.000245454	5.45455e-05
667	0.000554545	0.0005	-0.000131663	0.000181818	0.000245454	0.000154545
666.5	0.000554545	0.0003	6.48269e-05	0.000281818	0.000345454	0.000354545
666	0.000454545	0.0003	6.13168e-05	0.000281818	0.000445455	0.000354545
665.5	0.000554545	0.0004	5.78067e-05	0.000381818	0.000445455	0.000354545
665	0.000454545	0.0003	-4.57035e-05	0.000281818	0.000345455	0.000154546
664.5	0.000254546	0.0002	-0.000249214	-0.000118182	4.54546e-05	-4.54545e-05
664	0.000254546	9.99999e-05	-0.000352724	-1.81816e-05	4.54546e-05	-4.54545e-05
663.5	0.000154545	9.99999e-05	-0.000156234	0.000181818	0.000245454	0.000154545
663	0.000254546	0.0002	-5.97439e-05	0.000181818	0.000345455	0.000154545
662.5	0.000354545	0.0002	-6.32539e-05	0.000381818	0.000245454	0.000154545
662	0.000354545	0.0003	-6.67639e-05	8.18183e-05	0.000145454	0.000154546
661.5	0.000554545	0.0003	-0.000170274	8.1818e-05	4.54543e-05	5.45453e-05
661	0.000354545	0.0003	-0.000273784	-1.8182e-05	4.54541e-05	-0.000245455
660.5	0.000254546	0.0002	-0.000277294	-1.81816e-05	-5.45457e-05	-0.000245455
660	0.000454545	9.99999e-05	-0.000280804	8.18183e-05	-5.45457e-05	-4.54545e-05
659.5	0.000454545	9.99999e-05	-0.000284315	8.18183e-05	-5.45457e-05	-4.54545e-05
659	0.000354545	8.46657e-11	-0.000287825	8.18183e-05	4.54546e-05	-4.54545e-05
658.5	0.000454545	8.46657e-11	-0.000191335	0.000181818	0.000345455	0.000154546
658	0.000454545	0.0002	-9.48447e-05	0.000281818	0.000245455	0.000254546
657.5	0.000354545	0.0003	-0.000198355	8.1818e-05	4.54543e-05	5.45453e-05
657	0.000454545	0.0002	-0.000301865	-1.8182e-05	-5.45457e-05	5.45453e-05
656.5	0.000654546	0.0002	-0.000305375	0.000181818	-5.45457e-05	5.45453e-05
656	0.000654546	0.0002	-0.000208885	0.000181818	4.54543e-05	5.45455e-05
655.5	0.000354545	9.99999e-05	-0.000312395	-1.81816e-05	-5.45457e-05	5.45455e-05
655	0.000354545	8.46657e-11	-0.000315905	8.18183e-05	0.000145454	5.45455e-05
654.5	0.000454545	8.46657e-11	-0.000219416	-1.81813e-05	0.000145455	-0.000145454
654	0.000254546	9.99999e-05	-0.000322926	-0.000118181	-5.45452e-05	-0.000145454
653.5	0.000254546	-0.0001	-0.000426436	-0.000118181	-5.45453e-05	-0.000145454
653	0.000154545	8.46657e-11	-0.000429946	-1.81816e-05	-0.000154546	-4.54545e-05
652.5	0.000254546	9.99999e-05	-0.000433456	-1.81816e-05	-0.000154546	-0.000145455
652	0.000354545	0.0002	-0.000336966	-1.81815e-05	-5.45452e-05	-0.000245454
651.5	0.000354545	9.99999e-05	-0.000240476	-1.81818e-05	-5.45455e-05	-0.000145455
651	0.000254546	0.0002	-0.000343986	-1.81816e-05	-5.45457e-05	-4.54545e-05
650.5	0.000454545	0.0002	-0.000447496	-0.000118181	-0.000154546	-4.54543e-05
650	0.000654546	9.99999e-05	-0.000351006	-1.81816e-05	-5.45457e-05	-4.54545e-05
649.5	0.000454545	0.0004	-0.000354516	0.000181818	4.54541e-05	0.000154545
649	0.000454545	0.0003	-0.000358027	0.000181818	4.54546e-05	0.000154545
648.5	0.000454545	9.99999e-05	-0.000261537	0.000181818	0.000145455	0.000154546
648	0.000354545	9.99999e-05	-0.000365047	8.18183e-05	4.54546e-05	-4.54545e-05
647.5	0.000454545	0.0002	-0.000468557	-1.81816e-05	-5.45453e-05	-0.000145454
647	0.000354545	0.0002	-0.000372067	-1.81815e-05	-0.000154546	-0.000145454
646.5	0.000354545	9.99999e-05	-0.000375577	8.18183e-05	-5.45457e-05	-0.000145455
646	0.000454545	0.0002	-0.000279087	8.18185e-05	-5.45455e-05	-4.54545e-05
645.5	0.000454545	0.0002	-0.000182597	0.000181819	0.000145454	0.000154546
645	0.000354545	0.0003	-8.61072e-05	0.000181818	0.000345455	0.000254546
644.5	0.000454545	0.0003	-8.96172e-05	8.18185e-05	0.000245455	5.45458e-05
644	0.000754545	0.0003	-9.31274e-05	8.18185e-05	0.000145455	-4.54545e-05
643.5	0.000554545	0.0004	-9.66374e-05	0.000181818	0.000145455	5.45456e-05
643	0.000454545	0.0004	-0.000100148	0.000181818	0.000145455	5.45456e-05
642.5	0.000554545	0.0004	-3.65776e-06	0.000381818	0.000345455	0.000254546
642	0.000554545	0.0004	-0.000207168	0.000181819	0.000145455	5.45458e-05
641.5	0.000554545	0.0003	-0.000210678	8.18188e-05	0.000145455	-4.54543e-05
641	0.000554545	0.0004	-0.000114188	0.000181818	0.000245454	0.000254546
640.5	0.000654546	0.0004	-1.76981e-05	0.000181818	0.000345454	0.000354545
640	0.000554545	0.0003	-0.000121208	0.000181818	0.000245454	0.000154546
639.5	0.000654546	0.0002	-0.000324718	-1.81813e-05	-5.45455e-05	-0.000145454
639	0.000654546	0.0003	-0.000228228	8.18188e-05	0.000345455	-4.54543e-05
638.5	0.000554545	0.0003	-0.000331738	8.18185e-05	0.000245454	5.45458e-05
638	0.000554545	0.0002	-0.000235248	0.000181818	4.54546e-05	5.45456e-05
637.5	0.000454545	0.0002	-0.000238759	8.18183e-05	-5.45457e-05	5.45456e-05
637	0.000554545	0.0002	-0.000342269	8.18185e-05	4.54548e-05	0.000154546
636.5	0.000554545	0.0004	-0.000145779	0.000281819	0.000345455	0.000154546
636	0.000554545	0.0004	-4.9289e-05	0.000281818	0.000345454	0.000254545
635.5	0.000754545	0.0004	-5.27991e-05	0.000481818	0.000345455	0.000454546
635	0.000754545	0.0006	-0.000156309	0.000281818	0.000245454	0.000254545
634.5	0.000654546	0.0005	-0.000159819	0.000181818	0.000145455	0.000254545
634	0.000454545	0.0004	-0.000163329	0.000281818	0.000145455	0.000254545
633.5	0.000354545	0.0003	-0.000166839	8.18185e-05	0.000145455	0.000154546
633	0.000454545	0.0003	-0.000170349	8.18185e-05	0.000245454	0.000154546
632.5	0.000554545	0.0003	-0.00027386	8.18183e-05	0.000145454	-4.54545e-05
632	0.000554545	0.0003	-0.00027737	0.000181819	0.000145455	0.000154546
631.5	0.000454545	0.0003	-0.00028088	0.000181818	4.54546e-05	5.45456e-05
631	0.000454545	0.0003	-0.00018439	0.000181818	0.000145455	0.000154546
630.5	0.000354545	0.0003	-0.0002879	0.000181819	4.54546e-05	0.000154546
630	0.000454545	0.0002	-0.00029141	8.18183e-05	4.54546e-05	0.000154546
629.5	0.000654546	0.0002	-0.00029492	8.18183e-05	0.000145454	0.000254545
629	0.000654546	0.0004	-0.00019843	0.000281818	0.000345454	0.000154546
628.5	0.000654546	0.0003	-0.00010194	0.000381818	0.000445454	0.000154545
628	0.000754545	0.0002	-0.00010545	0.000281818	0.000245454	0.000154545
627.5	0.000854545	0.0004	-0.000108961	0.000181818	0.000145455	0.000154546
627	0.000954546	0.0005	-0.000212471	0.000281818	0.000145455	0.000154546
626.5	0.000954546	0.0004	-0.000215981	0.000281819	0.000245455	0.000254546
626	0.000754545	0.0004	-0.000219491	8.18185e-05	4.54548e-05	5.45458e-05
625.5	0.000654546	0.0004	-0.000223001	8.18185e-05	4.54548e-05	5.45458e-05
625	0.000654546	0.0003	-0.000226511	8.18185e-05	0.000145455	0.000154546
624.5	0.000554545	0.0004	-0.000330021	8.18183e-05	4.54546e-05	0.000154545
624	0.000654546	0.0004	-0.000333531	8.18183e-05	4.54546e-05	5.45456e-05
623.5	0.000754545	0.0003	-0.000237041	0.000181818	0.000145455	5.45458e-05
623	0.000654546	0.0005	-0.000240551	-1.81813e-05	-5.4545e-05	-4.5454e-05
622.5	0.000854545	0.0005	-0.000244061	8.18185e-05	4.54548e-05	5.45458e-05
622	0.000854545	0.0005	-0.000247571	0.000281819	0.000145455	0.000254546
621.5	0.000854545	0.0005	-0.000151082	0.000281818	0.000245454	0.000254545
621	0.000854545	0.0005	-0.000254592	8.18185e-05	0.000145455	-4.54543e-05
620.5	0.000854545	0.0004	-0.000158102	0.000381818	0.000345454	0.000154545
620	0.000854545	0.0003	-6.16119e-05	0.000481818	0.000345455	0.000454545
619.5	0.000754545	0.0003	-0.000265122	0.000281818	4.54544e-05	0.000254545
619	0.000754545	0.0004	-0.000168632	0.000281818	0.000245454	0.000154546
618.5	0.000654546	0.0004	-0.000172142	0.000281819	0.000245454	0.000154546
618	0.000754545	0.0004	-0.000175652	8.18185e-05	0.000245454	0.000154546
617.5	0.000654546	0.0003	-0.000179162	0.000181818	0.000245454	0.000254546
617	0.000654546	0.0003	-0.000182673	0.000481818	0.000345454	0.000454545
616.5	0.000654546	0.0003	-8.61826e-05	0.000281818	0.000245455	0.000254546
616	0.000654546	0.0003	-8.96926e-05	0.000181819	0.000245455	0.000254546
615.5	0.000554545	0.0004	-0.000393203	-1.81815e-05	4.54546e-05	-4.54543e-05
615	0.000554545	0.0004	-0.000396713	8.18188e-05	4.54551e-05	-4.5454e-05
614.5	0.000654546	0.0004	-0.000300223	0.000281819	0.000245455	5.45458e-05
614	0.000654546	0.0003	-0.000203733	0.000281819	0.000245455	-4.5454e-05
613.5	0.000854545	0.0004	-7.24312e-06	0.000481819	0.000445455	0.000254546
613	0.000954546	0.0005	-1.07532e-05	0.000481819	0.000645455	0.000454546
612.5	0.000754545	0.0006	-0.000114263	0.000481819	0.000645455	0.000454546
612	0.000654546	0.0005	-0.000217773	0.000281819	0.000445455	0.000254546
611.5	0.000854545	0.0005	-0.000221284	0.000281819	0.000245455	0.000354546
611	0.000854545	0.0005	-0.000224794	0.000381819	0.000245454	0.000454546
610.5	0.000654546	0.0004	-0.000128304	0.000381819	0.000245455	0.000254546
610	0.000754545	0.0005	-0.000131814	0.000381819	0.000345455	0.000254546
609.5	0.000854545	0.0006	-0.000135324	0.000381819	0.000445455	0.000254546
609	0.000754545	0.0005	-0.000138834	0.000281818	0.000345455	0.000254546
608.5	0.000854545	0.0005	-0.000142344	0.000281818	0.000345455	0.000354546
608	0.000854545	0.0006	-0.000145854	0.000281818	0.000445455	0.000354546
607.5	0.000854545	0.0005	-0.000149364	0.000281819	0.000245455	0.000354546
607	0.000954546	0.0006	-5.28743e-05	0.000481819	0.000545455	0.000654546
606.5	0.00115455	0.0006	4.36157e-05	0.000381819	0.000645455	0.000554546
606	0.00105455	0.0006	-5.98945e-05	0.000281818	0.000445454	0.000354545
605.5	0.000754545	0.0006	-0.000163405	0.000281818	0.000245454	0.000354545
605	0.000754545	0.0006	-6.69147e-05	0.000281818	0.000445454	0.000454545
604.5	0.000854545	0.0006	-7.04247e-05	0.000381818	0.000445454	0.000454545
604	0.000954546	0.0004	2.60652e-05	0.000481818	0.000345454	0.000254545
603.5	0.000954546	0.0005	-7.74449e-05	0.000481819	0.000545455	0.000254546
603	0.000854545	0.0007	-8.09551e-05	0.000481819	0.000545455	0.000454546
602.5	0.000954546	0.0007	1.55349e-05	0.000481818	0.000445454	0.000354545
602	0.000954546	0.0006	-8.79753e-05	0.000381818	0.000245454	0.000254545
601.5	0.00105455	0.0006	-0.000191485	0.000281818	0.000245454	0.000254545
601	0.000954546	0.0005	-0.000294995	0.000181818	0.000145454	0.000154545
600.5	0.000754545	0.0003	-0.000298506	0.000181818	0.000245454	0.000254545
600	0.000754545	0.0003	-0.000202016	0.000281818	0.000445454	0.000254545
599.5	0.000754545	0.0006	-0.000105526	0.000281818	0.000345454	0.000254545
599	0.000754545	0.0007	-0.000209036	0.000281818	0.000145454	0.000154545
598.5	0.000854545	0.0006	-0.000112546	0.000281818	0.000245454	0.000254545
598	0.000954546	0.0007	-0.000116056	0.000381818	0.000445454	0.000454545
597.5	0.000854545	0.0006	-0.000219566	0.000481819	0.000545455	0.000354546
597	0.000954546	0.0006	-2.30761e-05	0.000581818	0.000645454	0.000354545
596.5	0.00105455	0.0006	-2.65862e-05	0.000581818	0.000645454	0.000554545
596	0.00105455	0.0006	6.99036e-05	0.000581818	0.000645454	0.000754545
595.5	0.00115455	0.0006	6.63934e-05	0.000481818	0.000745454	0.000554545
595	0.00115455	0.0006	-0.000137117	0.000381818	0.000545454	0.000354545
594.5	0.00105455	0.0006	-0.000140627	0.000481818	0.000545454	0.000354545
594	0.000854545	0.0006	-0.000144137	0.000381818	0.000445454	0.000354545
593.5	0.000954546	0.0006	-4.76468e-05	0.000481818	0.000645454	0.000454545
593	0.000954546	0.0005	4.8843e-05	0.000681818	0.000945454	0.000554545
592.5	0.000954546	0.0006	-0.000154667	0.000481818	0.000445455	0.000354546
592	0.00105455	0.0006	-0.000158177	0.000481818	0.000445455	0.000354546
591.5	0.000954546	0.0006	-6.16872e-05	0.000481819	0.000545455	0.000454546
591	0.000954546	0.0006	-6.51972e-05	0.000481819	0.000545455	0.000454546
590.5	0.000954546	0.0006	-6.87073e-05	0.000381819	0.000445455	0.000454546
590	0.000954546	0.0006	-7.22174e-05	0.000381819	0.000545455	0.000554546
589.5	0.000954546	0.0007	-7.57275e-05	0.000481819	0.000645455	0.000554546
589	0.000954546	0.0007	-0.000179238	0.000381818	0.000445455	0.000354545
588.5	0.00105455	0.0008	-0.000182748	0.000381818	0.000345454	0.000254545
588	0.000954546	0.0007	-8.62578e-05	0.000381818	0.000445455	0.000454546
587.5	0.000854545	0.0006	-8.97678e-05	0.000181819	0.000345455	0.000254546
587	0.000954546	0.0007	-9.3278e-05	0.000381819	0.000345455	0.000354546
586.5	0.00115455	0.0007	-9.6788e-05	0.000481819	0.000445455	0.000554546
586	0.00125455	0.0009	-2.98365e-07	0.000381818	0.000545454	0.000454545
585.5	0.00115455	0.0009	9.61917e-05	0.000781818	0.000745455	0.000654546
585	0.00105455	0.0008	9.26815e-05	0.000881818	0.000745455	0.000654546
584.5	0.00115455	0.0009	8.91715e-05	0.000781818	0.000645454	0.000754545
584	0.00135455	0.0009	0.000185661	0.000881818	0.000845454	0.000854545
583.5	0.00145455	0.0008	0.000182151	0.000781818	0.000945454	0.000754546
583	0.00115455	0.0008	7.86411e-05	0.000681818	0.000645455	0.000654546
582.5	0.00105455	0.0008	0.000175131	0.000681818	0.000745454	0.000654545
582	0.00115455	0.0008	0.000171621	0.000581818	0.000845454	0.000654545
581.5	0.00115455	0.0008	6.81109e-05	0.000481818	0.000545454	0.000554545
581	0.00135455	0.0009	0.000164601	0.000481818	0.000645455	0.000554546
580.5	0.00125455	0.001	0.000261091	0.000781817	0.000945454	0.000854545
580	0.00135455	0.0009	0.000157581	0.000781818	0.000945455	0.000754546
579.5	0.00155455	0.0009	0.000154071	0.000781818	0.000845455	0.000654546
579	0.00145455	0.001	0.00025056	0.000681818	0.000845454	0.000754545
578.5	0.00145455	0.0011	0.00034705	0.000681818	0.000745455	0.000654545
578	0.00145455	0.0011	0.00034354	0.000981818	0.00104545	0.000854546
577.5	0.00145455	0.0011	0.00034003	0.000981818	0.00114545	0.000954545
577	0.00135455	0.001	0.00013652	0.000681818	0.000745454	0.000754545
576.5	0.00125455	0.0008	0.00013301	0.000581818	0.000845455	0.000654545
576	0.00125455	0.0009	0.0002295	0.000781818	0.000945454	0.000854546
575.5	0.00135455	0.0009	0.00022599	0.000781818	0.00104545	0.000654545
575	0.00145455	0.0009	0.00022248	0.000681818	0.000945454	0.000554546
574.5	0.00145455	0.0009	0.00011897	0.000681818	0.000845455	0.000654545
574	0.00135455	0.001	0.000215459	0.000781818	0.000845454	0.000754545
573.5	0.00145455	0.001	0.000211949	0.000881818	0.000945454	0.000754545
573	0.00155455	0.001	0.000308439	0.00118182	0.00124545	0.000954546
572.5	0.00165455	0.001	0.000304929	0.000981818	0.00124545	0.000954545
572	0.00155455	0.0012	0.000301419	0.000881818	0.00104545	0.000754546
571.5	0.00155455	0.0012	0.000397909	0.000981818	0.00104545	0.000854546
571	0.00155455	0.0011	0.000394399	0.00108182	0.00114545	0.00105455
570.5	0.00165455	0.0011	0.000590889	0.00118182	0.00134545	0.00115455
570	0.00175455	0.0012	0.000687379	0.00128182	0.00134545	0.00115455
569.5	0.00185455	0.0012	0.000683869	0.00138182	0.00154545	0.00115455
569	0.00195455	0.0012	0.000680359	0.00148182	0.00144545	0.00115455
568.5	0.00185455	0.0012	0.000576849	0.00118182	0.00134545	0.00105455
568	0.00175455	0.0012	0.000573338	0.00118182	0.00134546	0.00105455
567.5	0.00185455	0.0012	0.000569828	0.00128182	0.00114545	0.00105455
567	0.00185455	0.0011	0.000366318	0.00108182	0.00114546	0.000954546
566.5	0.00175455	0.0011	0.000362808	0.00108182	0.00114546	0.000954546
566	0.00185455	0.0013	0.000559298	0.00118182	0.00124545	0.000954545
565.5	0.00215455	0.0015	0.000755788	0.00128182	0.00134545	0.00135455
565	0.00235455	0.0014	0.000752278	0.00138182	0.00144545	0.00145455
564.5	0.00225455	0.0013	0.000848768	0.00128182	0.00154545	0.00115455
564	0.00225455	0.0014	0.000945257	0.00138182	0.00164545	0.00125454
563.5	0.00225455	0.0015	0.000841748	0.00148182	0.00164546	0.00135455
563	0.00235455	0.0014	0.000738237	0.00148182	0.00154546	0.00145455
562.5	0.00225455	0.0014	0.000734727	0.00138182	0.00144545	0.00125454
562	0.00245455	0.0014	0.000731217	0.00118182	0.00144545	0.00115455
561.5	0.00275455	0.0014	0.000727707	0.00118182	0.00134545	0.00115455
561	0.00265455	0.0015	0.000924197	0.00128182	0.00154545	0.00135455
560.5	0.00265455	0.0016	0.00112069	0.00148182	0.00184545	0.00155455
560	0.00265455	0.0018	0.00111718	0.00158182	0.00184545	0.00145455
559.5	0.00265455	0.0018	0.00101367	0.00158182	0.00174546	0.00135455
559	0.00265455	0.0016	0.00101016	0.00168182	0.00184545	0.00155455
558.5	0.00255455	0.0015	0.00100665	0.00148182	0.00174546	0.00155455
558	0.00285455	0.0015	0.00110314	0.00148182	0.00174546	0.00155455
557.5	0.00285455	0.0016	0.00109963	0.00138182	0.00174545	0.00145455
557	0.00285455	0.0016	0.00109612	0.00138182	0.00164545	0.00145455
556.5	0.00295455	0.0017	0.00119261	0.00158182	0.00194545	0.00165455
556	0.00315455	0.0018	0.0011891	0.00168182	0.00204545	0.00165455
555.5	0.00315455	0.0019	0.00138559	0.00178182	0.00214545	0.00165455
555	0.00315455	0.0018	0.00128208	0.00158182	0.00184545	0.00145455
554.5	0.00325455	0.0018	0.00127857	0.00178182	0.00194545	0.00165455
554	0.00345455	0.0018	0.00137506	0.00178182	0.00224545	0.00185455
553.5	0.00355455	0.0019	0.00147155	0.00178182	0.00234545	0.00185455
553	0.00365455	0.002	0.00176804	0.00198182	0.00254545	0.00205455
552.5	0.00395455	0.002	0.00176453	0.00218182	0.00264545	0.00215455
552	0.00405455	0.002	0.00156102	0.00188182	0.00234545	0.00195455
551.5	0.00385455	0.002	0.0014575	0.00168182	0.00214545	0.00175455
551	0.00385455	0.0019	0.001454	0.00168182	0.00224545	0.00165455
550.5	0.00375455	0.0019	0.00155049	0.00178182	0.00254545	0.00175455
550	0.00405455	0.002	0.00184698	0.00218182	0.00284545	0.00225455
549.5	0.00425455	0.0021	0.00174346	0.00208182	0.00254545	0.00205455
549	0.00425455	0.0021	0.00183995	0.00218182	0.00254545	0.00205455
548.5	0.00445455	0.0022	0.00203645	0.00228182	0.00274545	0.00215455
548	0.00465455	0.0023	0.00193293	0.00198182	0.00254545	0.00195455
547.5	0.00495455	0.0023	0.00202942	0.00228182	0.00274545	0.00215455
547	0.00505455	0.0023	0.00222591	0.00248182	0.00314545	0.00235455
546.5	0.00505455	0.0025	0.0022224	0.00248182	0.00314545	0.00245455
546	0.00515455	0.0025	0.00221889	0.00228182	0.00284546	0.00225455
545.5	0.00535455	0.0024	0.00231538	0.00228182	0.00294545	0.00225455
545	0.00555455	0.0024	0.00241187	0.00238182	0.00304545	0.00225455
544.5	0.00545454	0.0026	0.00250836	0.00228182	0.00304545	0.00235455
544	0.00565455	0.0027	0.00270485	0.00258182	0.00334545	0.00255454
543.5	0.00595455	0.0027	0.00280134	0.00298182	0.00354545	0.00265454
543	0.00615455	0.0027	0.00279783	0.00288182	0.00344545	0.00275455
542.5	0.00635455	0.0027	0.00279432	0.00278182	0.00364545	0.00265455
542	0.00645455	0.0027	0.00279081	0.00268182	0.00354545	0.00255455
541.5	0.00665455	0.0027	0.0028873	0.00278182	0.00354545	0.00275455
541	0.00685455	0.0028	0.00308379	0.00288182	0.00364545	0.00305455
540.5	0.00695455	0.0029	0.00308028	0.00278182	0.00354545	0.00285455
540	0.00715455	0.0029	0.00307677	0.00288182	0.00364545	0.00275455
539.5	0.00745455	0.0029	0.00317326	0.00298182	0.00384545	0.00285455
539	0.00785455	0.003	0.00346975	0.00318182	0.00424545	0.00305455
538.5	0.00805455	0.003	0.00376624	0.00328182	0.00434545	0.00335455
538	0.00825455	0.0033	0.00376273	0.00348182	0.00434545	0.00345455
537.5	0.00855455	0.0035	0.00385922	0.00358182	0.00444546	0.00345455
537	0.00865455	0.0034	0.00385571	0.00348182	0.00454545	0.00345454
536.5	0.00885455	0.0036	0.0038522	0.00338182	0.00454545	0.00335455
536	0.00915455	0.0037	0.00414869	0.00358182	0.00454545	0.00345455
535.5	0.00925454	0.0037	0.00414518	0.00338182	0.00444546	0.00325455
535	0.00945455	0.0036	0.00434167	0.00358182	0.00484545	0.00355455
534.5	0.00975455	0.0036	0.00453816	0.00378182	0.00514546	0.00375455
534	0.0101545	0.0036	0.00463465	0.00398182	0.00514546	0.00395455
533.5	0.0105545	0.0035	0.00463114	0.00398182	0.00514545	0.00375455
533	0.0107545	0.0036	0.00462763	0.00388182	0.00504545	0.00375455
532.5	0.0110545	0.0038	0.00482412	0.00398182	0.00514545	0.00395455
532	0.0113545	0.0039	0.00502061	0.00418182	0.00534545	0.00395454
531.5	0.0116545	0.004	0.0051171	0.00418182	0.00544545	0.00405455
531	0.0119545	0.0043	0.00531359	0.00428182	0.00554545	0.00425455
530.5	0.0122545	0.0043	0.00531008	0.00438182	0.00554546	0.00415455
530	0.0126545	0.0042	0.00540657	0.00438182	0.00574545	0.00425454
529.5	0.0130545	0.0043	0.00560306	0.00438182	0.00594546	0.00425455
529	0.0134545	0.0044	0.00559955	0.00418182	0.00564545	0.00415455
528.5	0.0136545	0.0045	0.00579604	0.00428182	0.00574545	0.00435455
528	0.0138545	0.0046	0.00589253	0.00458182	0.00614545	0.00445455
527.5	0.0141545	0.0046	0.00598902	0.00478182	0.00634545	0.00455455
527	0.0144545	0.0047	0.00608551	0.00468182	0.00644545	0.00455455
526.5	0.0150545	0.0047	0.006382	0.00478182	0.00664545	0.00475454
526	0.0156545	0.0048	0.00677849	0.00498182	0.00674545	0.00495455
525.5	0.0160545	0.0052	0.00697498	0.00538182	0.00714545	0.00525455
525	0.0166545	0.0055	0.00717147	0.00568182	0.00744545	0.00545454
524.5	0.0170545	0.0056	0.00736796	0.00568182	0.00754546	0.00535455
524	0.0173545	0.0055	0.00756445	0.00558182	0.00774545	0.00555454
523.5	0.0177545	0.0055	0.00756094	0.00568182	0.00784545	0.00565454
523	0.0184545	0.0058	0.00765743	0.00548182	0.00744545	0.00555454
522.5	0.0189545	0.0058	0.00775392	0.00548182	0.00744545	0.00535455
522	0.0192545	0.0058	0.00785041	0.00598182	0.00774545	0.00555454
521.5	0.0197545	0.0058	0.0081469	0.00628182	0.00804545	0.00595454
521	0.0202545	0.006	0.00844339	0.00628182	0.00844545	0.00605454
520.5	0.0210545	0.0061	0.00863988	0.00648182	0.00874545	0.00635455
520	0.0214545	0.0062	0.00883637	0.00648182	0.00874545	0.00635454
519.5	0.0217545	0.0063	0.00883286	0.00628182	0.00864545	0.00615454
519	0.0223545	0.0063	0.00892935	0.00648182	0.00874545	0.00635455
518.5	0.0228545	0.0066	0.00922584	0.00658182	0.00884545	0.00645455
518	0.0234545	0.0069	0.00952233	0.00698182	0.00934545	0.00675455
517.5	0.0240545	0.0069	0.00971882	0.00728182	0.00964545	0.00685455
517	0.0248545	0.0069	0.00991531	0.00728182	0.00964545	0.00715454
516.5	0.0254545	0.0071	0.0103118	0.00758182	0.0100455	0.00745454
516	0.0259545	0.0073	0.0105083	0.00778182	0.0103455	0.00725454
515.5	0.0264545	0.0074	0.0107048	0.00778182	0.0103455	0.00725454
515	0.0269545	0.0074	0.0107013	0.00768182	0.0102455	0.00735455
514.5	0.0274545	0.0074	0.0108978	0.00768182	0.0104455	0.00755455
514	0.0278545	0.0074	0.0110942	0.00788182	0.0106455	0.00765455
513.5	0.0286545	0.0076	0.0112907	0.00818182	0.0109455	0.00775454
513	0.0293545	0.0078	0.0115872	0.00828182	0.0112455	0.00795454
512.5	0.0298545	0.008	0.0117837	0.00858182	0.0115455	0.00825454
512	0.0304545	0.0083	0.0120802	0.00888182	0.0117455	0.00825454
511.5	0.0311545	0.0084	0.0122767	0.00868182	0.0117455	0.00835455
511	0.0317545	0.0084	0.0124732	0.00888182	0.0118455	0.00865455
510.5	0.0323545	0.0085	0.0126697	0.00908182	0.0122455	0.00875454
510	0.0329545	0.0085	0.0128662	0.00908182	0.0124455	0.00865455
509.5	0.0334545	0.0086	0.0130627	0.00928182	0.0125455	0.00885454
509	0.0339545	0.0089	0.0130591	0.00938182	0.0126455	0.00885454
508.5	0.0345545	0.0089	0.0131556	0.00928182	0.0125455	0.00885455
508	0.0351545	0.009	0.0135521	0.00938182	0.0127455	0.00905455
507.5	0.0358545	0.0093	0.0137486	0.00948182	0.0127455	0.00915454
507	0.0365545	0.0094	0.0138451	0.00948182	0.0128455	0.00915454
506.5	0.0370545	0.0094	0.0140416	0.00968182	0.0131455	0.00935454
506	0.0377545	0.0095	0.0143381	0.0101818	0.0134455	0.00975455
505.5	0.0384545	0.0097	0.0145346	0.0102818	0.0137455	0.00985455
505	0.0392545	0.0097	0.0149311	0.0103818	0.0142455	0.0101545
504.5	0.0398545	0.0098	0.0150276	0.0102818	0.0140455	0.00995455
504	0.0404545	0.0101	0.015224	0.0103818	0.0142455	0.00985455
503.5	0.0412545	0.0104	0.0155205	0.0106818	0.0146455	0.0103545
503	0.0420545	0.0105	0.015917	0.0110818	0.0151455	0.0107545
502.5	0.0429545	0.0106	0.0161135	0.0112818	0.0151455	0.0108545
502	0.0433545	0.0106	0.01621	0.0111818	0.0151455	0.0108545
501.5	0.0437545	0.0106	0.0162065	0.0111818	0.0153455	0.0108545
501	0.0444545	0.0107	0.016403	0.0115818	0.0155455	0.0111545
500.5	0.0451545	0.0109	0.0167995	0.0115818	0.0157455	0.0111545
500	0.0457545	0.0112	0.017296	0.0120818	0.0162455	0.0115545
499.5	0.0464545	0.0116	0.0175925	0.0122818	0.0165455	0.0118545
499	0.0472545	0.0116	0.0176889	0.0121818	0.0165455	0.0119545
498.5	0.0478545	0.0116	0.0176854	0.0121818	0.0165455	0.0119545
498	0.0484545	0.0118	0.0178819	0.0123818	0.0168455	0.0119545
497.5	0.0490545	0.0119	0.0180784	0.0123818	0.0169455	0.0118545
497	0.0496545	0.012	0.0182749	0.0123818	0.0169455	0.0120545
496.5	0.0504545	0.0121	0.0185714	0.0125818	0.0171455	0.0122545
496	0.0511545	0.0123	0.0186679	0.0128818	0.0174455	0.0122545
495.5	0.0518545	0.0126	0.0189644	0.0130818	0.0178455	0.0125545
495	0.0524545	0.0127	0.0192609	0.0133818	0.0179455	0.0127545
494.5	0.0529545	0.0128	0.0195574	0.0134818	0.0179455	0.0129545
494	0.0536545	0.0129	0.0197538	0.0133818	0.0181455	0.0128545
493.5	0.0542545	0.013	0.0197503	0.0134818	0.0182455	0.0130545
493	0.0549545	0.0132	0.0200468	0.0136818	0.0184455	0.0132545
492.5	0.0555545	0.0134	0.0203433	0.0139818	0.0188455	0.0134545
492	0.0559545	0.0136	0.0205398	0.0141818	0.0191455	0.0136545
491.5	0.0564545	0.0137	0.0207363	0.0143818	0.0192455	0.0137545
491	0.0570545	0.0139	0.0208328	0.0141818	0.0192455	0.0137545
490.5	0.0577545	0.0141	0.0212293	0.0145818	0.0196455	0.0140545
490	0.0584545	0.0141	0.0216258	0.0149818	0.0200455	0.0145545
489.5	0.0590545	0.0143	0.0218223	0.0151818	0.0202455	0.0147545
489	0.0595545	0.0145	0.0219187	0.0151818	0.0203455	0.0146545
488.5	0.0600545	0.0148	0.0219152	0.0150818	0.0201455	0.0144545
488	0.0606545	0.015	0.0222117	0.0153818	0.0203455	0.0146545
487.5	0.0611545	0.0149	0.0224082	0.0155818	0.0205455	0.0148545
487	0.0616545	0.015	0.0225047	0.0155818	0.0208455	0.0148545
486.5	0.0622545	0.015	0.0228012	0.0159818	0.0213455	0.0152545
486	0.0629545	0.0152	0.0230977	0.0161818	0.0213455	0.0155545
485.5	0.0635545	0.0155	0.0232942	0.0161818	0.0214455	0.0157545
485	0.0639545	0.0157	0.0233907	0.0162818	0.0216455	0.0156545
484.5	0.0645546	0.0159	0.0237872	0.0166818	0.0220455	0.0158545
484	0.0650546	0.0161	0.0241836	0.0168818	0.0223455	0.0161545
483.5	0.0656545	0.0163	0.0242801	0.0168818	0.0223455	0.0164545
483	0.0660545	0.0164	0.0243766	0.0169818	0.0223455	0.0163545
482.5	0.0664545	0.0166	0.0246731	0.0171818	0.0228455	0.0165545
482	0.0670545	0.0166	0.0248696	0.0172818	0.0229455	0.0168545
481.5	0.0674545	0.0169	0.0249661	0.0174818	0.0230455	0.0168545
481	0.0678545	0.0171	0.0249626	0.0175818	0.0231455	0.0168545
480.5	0.0679545	0.0171	0.0251591	0.0178818	0.0233455	0.0169545
480	0.0683545	0.0173	0.0254556	0.0180818	0.0237455	0.0172545
479.5	0.0689546	0.0174	0.0254521	0.0177818	0.0235455	0.0172545
479	0.0690546	0.0174	0.0255485	0.0179818	0.0233455	0.0172545
478.5	0.0692545	0.0175	0.025745	0.0179818	0.0235455	0.0173545
478	0.0695545	0.0176	0.0259415	0.0180818	0.0240455	0.0174545
477.5	0.0697545	0.0176	0.026138	0.0186818	0.0243455	0.0179545
477	0.0698546	0.0177	0.0261345	0.0186818	0.0241455	0.0181545
476.5	0.0701545	0.018	0.026131	0.0185818	0.0242455	0.0180545
476	0.0704545	0.0181	0.0264275	0.0190818	0.0247455	0.0182545
475.5	0.0705545	0.018	0.026424	0.0190818	0.0246455	0.0181545
475	0.0707545	0.0181	0.0265205	0.0189818	0.0247455	0.0183545
474.5	0.0711545	0.0183	0.026717	0.0191818	0.0249455	0.0184545
474	0.0712546	0.0183	0.0270134	0.0193818	0.0250455	0.0187545
473.5	0.0713545	0.0186	0.0272099	0.0194818	0.0252455	0.0190545
473	0.0717545	0.0188	0.0273064	0.0196818	0.0255455	0.0192545
472.5	0.0722545	0.0191	0.0274029	0.0198818	0.0254455	0.0193545
472	0.0723545	0.0191	0.0275994	0.0200818	0.0255455	0.0192545
471.5	0.0724545	0.0191	0.0277959	0.0203818	0.0258455	0.0194545
471	0.0725546	0.0193	0.0278924	0.0204818	0.0258455	0.0196545
470.5	0.0727545	0.0194	0.0280889	0.0205818	0.0260455	0.0197545
470	0.0727545	0.0195	0.0279854	0.0202818	0.0259455	0.0195545
469.5	0.0726545	0.0197	0.0279819	0.0203818	0.0260455	0.0197545
469	0.0728545	0.0198	0.0280783	0.0206818	0.0261455	0.0198545
468.5	0.0730545	0.0199	0.0282748	0.0209818	0.0265455	0.0201545
468	0.0730545	0.02	0.0284713	0.0210818	0.0267455	0.0202545
467.5	0.0731545	0.0202	0.0283678	0.0209818	0.0264455	0.0201545
467	0.0732545	0.0202	0.0283643	0.0210818	0.0265455	0.0202545
466.5	0.0731545	0.0202	0.0285608	0.0210818	0.0265455	0.0203545
466	0.0731545	0.0203	0.0286573	0.0212818	0.0265455	0.0205545
465.5	0.0731545	0.0204	0.0287538	0.0216818	0.0267455	0.0207545
465	0.0732545	0.0206	0.0289503	0.0215818	0.0270455	0.0210545
464.5	0.0733546	0.0208	0.0289467	0.0216818	0.0271455	0.0210545
464	0.0731545	0.0209	0.0288432	0.0217818	0.0271455	0.0209545
463.5	0.0729546	0.0208	0.0288397	0.0217818	0.0270455	0.0209545
463	0.0728545	0.0206	0.0288362	0.0217818	0.0269455	0.0210545
462.5	0.0725546	0.0206	0.0287327	0.0216818	0.0269455	0.0208545
462	0.0721546	0.0207	0.0287292	0.0213818	0.0267455	0.0206545
461.5	0.0720545	0.0208	0.0289257	0.0216818	0.0270455	0.0208545
461	0.0722545	0.021	0.0290222	0.0218818	0.0273455	0.0211545
460.5	0.0722545	0.0211	0.0293187	0.0222818	0.0274455	0.0214545
460	0.0721546	0.0214	0.0294152	0.0223818	0.0275455	0.0215545
459.5	0.0723545	0.0217	0.0294116	0.0225818	0.0277455	0.0218545
459	0.0722545	0.0218	0.0295081	0.0227818	0.0277455	0.0219545
458.5	0.0719545	0.0219	0.0295046	0.0228818	0.0278455	0.0220545
458	0.0715545	0.0218	0.0295011	0.0225818	0.0276455	0.0220545
457.5	0.0713545	0.0218	0.0294976	0.0225818	0.0274455	0.0218545
457	0.0711545	0.0218	0.0294941	0.0227818	0.0276455	0.0217545
456.5	0.0710545	0.0217	0.0294906	0.0227818	0.0278455	0.0220545
456	0.0708545	0.0218	0.0295871	0.0231818	0.0279455	0.0222545
455.5	0.0707545	0.022	0.0295836	0.0233818	0.0279455	0.0222545
455	0.0705545	0.0222	0.0296801	0.0231818	0.0280455	0.0224545
454.5	0.0703546	0.0223	0.0297765	0.0231818	0.0279455	0.0224545
454	0.0701545	0.0224	0.029773	0.0233818	0.0281455	0.0225545
453.5	0.0695545	0.0225	0.0297695	0.0234818	0.0282455	0.0228545
453	0.0691545	0.0225	0.029966	0.0237818	0.0284455	0.0230545
452.5	0.0690546	0.0225	0.0299625	0.0236818	0.0284455	0.0229545
452	0.0689546	0.0227	0.029959	0.0237818	0.0287455	0.0230545
451.5	0.0686545	0.0228	0.0300555	0.0238818	0.0286455	0.0232545
451	0.0682545	0.0228	0.030152	0.0238818	0.0285455	0.0231545
450.5	0.0678545	0.0227	0.0298485	0.0234818	0.0282455	0.0228545
450	0.0673545	0.0228	0.029745	0.0234818	0.0281455	0.0228545
449.5	0.0670545	0.0229	0.0298414	0.0239818	0.0285455	0.0232545
449	0.0667545	0.0229	0.0298379	0.0237818	0.0283455	0.0234545
448.5	0.0665545	0.0232	0.0300344	0.0238818	0.0285455	0.0235545
448	0.0662545	0.0233	0.0301309	0.0242818	0.0289455	0.0236545
447.5	0.0657545	0.0233	0.0300274	0.0244818	0.0287455	0.0235545
447	0.0652545	0.0231	0.0298239	0.0241818	0.0283455	0.0232545
446.5	0.0648545	0.0232	0.0297204	0.0241818	0.0283455	0.0234545
446	0.0645546	0.0233	0.0297169	0.0243818	0.0284455	0.0235545
445.5	0.0641546	0.0232	0.0298134	0.0242818	0.0282455	0.0235545
445	0.0636545	0.0233	0.0299099	0.0244818	0.0285455	0.0237545
444.5	0.0632546	0.0236	0.0298063	0.0243818	0.0288455	0.0237545
444	0.0631545	0.0238	0.0299028	0.0245818	0.0289455	0.0239545
443.5	0.0628546	0.0238	0.0300993	0.0246818	0.0287455	0.0240545
443	0.0623545	0.024	0.0300958	0.0246818	0.0287455	0.0241545
442.5	0.0620545	0.0241	0.0301923	0.0250818	0.0288455	0.0244545
442	0.0616545	0.0242	0.0302888	0.0250818	0.0289455	0.0244545
441.5	0.0614545	0.0243	0.0303853	0.0254818	0.0293455	0.0247545
441	0.0611545	0.0242	0.0300818	0.0253818	0.0290455	0.0245545
440.5	0.0607545	0.0242	0.0300783	0.0253818	0.0290455	0.0246545
440	0.0602545	0.0243	0.0301748	0.0255818	0.0294455	0.0248545
439.5	0.0597545	0.0241	0.0298712	0.0251818	0.0290455	0.0245545
439	0.0593545	0.0242	0.0297677	0.0249818	0.0288455	0.0245545
438.5	0.0588545	0.0245	0.0298642	0.0253818	0.0291455	0.0249545
438	0.0584545	0.0244	0.0298607	0.0251818	0.0287455	0.0246545
437.5	0.0581545	0.0244	0.0300572	0.0254818	0.0289455	0.0247545
437	0.0577545	0.0247	0.0301537	0.0258818	0.0291455	0.0249545
436.5	0.0575545	0.0249	0.0300502	0.0256818	0.0291455	0.0247545
436	0.0571545	0.0247	0.0300467	0.0256818	0.0290455	0.0250545
435.5	0.0566545	0.0247	0.0303432	0.0261818	0.0293455	0.0254545
435	0.0563545	0.025	0.0302397	0.0260818	0.0293455	0.0252545
434.5	0.0560545	0.0251	0.0300361	0.0258818	0.0290455	0.0251545
434	0.0554545	0.0251	0.0300326	0.0260818	0.0293455	0.0252545
433.5	0.0549545	0.0252	0.0301291	0.0261818	0.0295455	0.0255545
433	0.0545545	0.0253	0.0303256	0.0262818	0.0296455	0.0257545
432.5	0.0539545	0.0253	0.0303221	0.0261818	0.0295455	0.0256545
432	0.0535545	0.0255	0.0304186	0.0263818	0.0296455	0.0261545
431.5	0.0529545	0.0255	0.0305151	0.0266818	0.0298455	0.0263545
431	0.0526545	0.0256	0.0304116	0.0270818	0.0300455	0.0264545
430.5	0.0523545	0.0257	0.0302081	0.0268818	0.0297455	0.0262545
430	0.0520545	0.0256	0.0301046	0.0268818	0.0295455	0.0260545
429.5	0.0515545	0.0257	0.030001	0.0265818	0.0293455	0.0258545
429	0.0511545	0.0259	0.0299975	0.0265818	0.0292455	0.0258545
428.5	0.0506545	0.0259	0.030194	0.0268818	0.0293455	0.0261545
428	0.0500545	0.0257	0.0301905	0.0268818	0.0295455	0.0263545
427.5	0.0497545	0.0257	0.030087	0.0267818	0.0294455	0.0261545
427	0.0494545	0.0258	0.0301835	0.0267818	0.0295455	0.0264545
426.5	0.0489545	0.026	0.02998	0.0267818	0.0293455	0.0261545
426	0.0484545	0.0261	0.0300765	0.0269818	0.0292455	0.0260545
425.5	0.0478545	0.0263	0.030373	0.0272818	0.0294455	0.0266545
425	0.0476545	0.0265	0.0304695	0.0274818	0.0299455	0.0270545
424.5	0.0473545	0.0265	0.0302659	0.0277818	0.0302455	0.0271545
424	0.0467545	0.0265	0.0302624	0.0274818	0.0300455	0.0270545
423.5	0.0465545	0.0265	0.0304589	0.0273818	0.0299455	0.0269545
423	0.0462545	0.0268	0.0306554	0.0278818	0.0301455	0.0272545
422.5	0.0458545	0.0271	0.0308519	0.0282818	0.0304455	0.0276545
422	0.0455545	0.0272	0.0310484	0.0284818	0.0308455	0.0281545
421.5	0.0452545	0.0274	0.0310449	0.0285818	0.0308455	0.0281545
421	0.0448545	0.0277	0.0311414	0.0289818	0.0309455	0.0282545
420.5	0.0444545	0.0277	0.0313379	0.0290818	0.0309455	0.0284545
420	0.0440545	0.0278	0.0315344	0.0291818	0.0309455	0.0287545
419.5	0.0439545	0.028	0.0317308	0.0292818	0.0311455	0.0288545
419	0.0439545	0.0281	0.0315273	0.0292818	0.0313455	0.0288545
418.5	0.0434545	0.0284	0.0313238	0.0290818	0.0311455	0.0287545
418	0.0427545	0.0284	0.0312203	0.0290818	0.0309455	0.0285545
417.5	0.0423545	0.0285	0.0312168	0.0291818	0.0311455	0.0287545
417	0.0420545	0.0286	0.0314133	0.0295818	0.0314455	0.0289545
416.5	0.0418545	0.0287	0.0315098	0.0294818	0.0312455	0.0289545
416	0.0417545	0.0289	0.0316063	0.0292818	0.0309455	0.0287545
415.5	0.0408545	0.029	0.0318028	0.0294818	0.0310455	0.0289545
415	0.0399545	0.0291	0.0315993	0.0293818	0.0309455	0.0289545
414.5	0.0396545	0.0292	0.0312957	0.0291818	0.0307455	0.0287545
414	0.0392545	0.0289	0.0315922	0.0296818	0.0311455	0.0288545
413.5	0.0391545	0.0289	0.0316887	0.0300818	0.0313455	0.0289545
413	0.0387545	0.0291	0.0317852	0.0297818	0.0310455	0.0288545
412.5	0.0380545	0.0291	0.0320817	0.0302818	0.0314455	0.0295545
412	0.0379545	0.0295	0.0319782	0.0307818	0.0316455	0.0298545
411.5	0.0377545	0.0298	0.0318747	0.0304818	0.0316455	0.0297545
411	0.0375545	0.0299	0.0319712	0.0303818	0.0317455	0.0299545
410.5	0.0370545	0.0299	0.0319677	0.0304818	0.0315455	0.0299545
410	0.0366545	0.0299	0.0320641	0.0305818	0.0317455	0.0298545
409.5	0.0361545	0.0301	0.0319606	0.0302818	0.0315455	0.0299545
409	0.0356545	0.0303	0.0320571	0.0306818	0.0316455	0.0304545
408.5	0.0354545	0.0301	0.0319536	0.0310818	0.0318455	0.0302545
408	0.0350545	0.0301	0.0318501	0.0308818	0.0316455	0.0301545
407.5	0.0348545	0.0306	0.0321466	0.0308818	0.0317455	0.0304545
407	0.0348545	0.0311	0.0324431	0.0312818	0.0322455	0.0309545
406.5	0.0349545	0.0312	0.0329396	0.0318818	0.0325455	0.0311545
406	0.0348545	0.0312	0.0329361	0.0318818	0.0325455	0.0313545
405.5	0.0343545	0.0316	0.0329326	0.0318818	0.0329455	0.0315545
405	0.0341545	0.0318	0.033029	0.0318818	0.0330455	0.0314545
404.5	0.0338545	0.032	0.0330255	0.0317818	0.0329455	0.0314545
404	0.0335545	0.032	0.033022	0.0322818	0.0329455	0.0316545
403.5	0.0333545	0.0321	0.0330185	0.0327818	0.0330455	0.0318545
403	0.0329545	0.0321	0.033015	0.0325818	0.0333455	0.0319545
402.5	0.0328545	0.0322	0.0330115	0.0320818	0.0327455	0.0317545
402	0.0324545	0.0322	0.033008	0.0323818	0.0326455	0.0316545
401.5	0.0319545	0.0323	0.0331045	0.0326818	0.0331454	0.0317545
401	0.0315545	0.0325	0.032901	0.0322818	0.0329455	0.0316545
400.5	0.0310545	0.0322	0.0326975	0.0324818	0.0327455	0.0316545
400	0.0309545	0.0323	0.032994	0.0326818	0.0327455	0.0319545
399.5	0.0308545	0.0327	0.0330904	0.0327818	0.0330455	0.0320545
399	0.0309545	0.0328	0.0332869	0.0330818	0.0333455	0.0324545
398.5	0.0305545	0.0329	0.0333834	0.0333818	0.0333455	0.0326545
398	0.0300545	0.0334	0.0335799	0.0338818	0.0334455	0.0331545
397.5	0.0299545	0.0335	0.0337764	0.0339818	0.0339455	0.0335545
397	0.0301545	0.0335	0.0336729	0.0336818	0.0339455	0.0334545
396.5	0.0298545	0.0338	0.0336694	0.0340818	0.0339455	0.0334545
396	0.0292545	0.0338	0.0336659	0.0341818	0.0339455	0.0332545
395.5	0.0293545	0.0338	0.0337624	0.0343818	0.0342455	0.0333545
395	0.0292545	0.0338	0.0337588	0.0347818	0.0344455	0.0336545
394.5	0.0286545	0.034	0.0340553	0.0347818	0.0346455	0.0338545
394	0.0285545	0.0342	0.0342518	0.0345818	0.0345455	0.0340545
393.5	0.0287545	0.0341	0.0341483	0.0342818	0.0341455	0.0340545
393	0.0285545	0.0344	0.0343448	0.0347818	0.0346455	0.0345545
392.5	0.0280545	0.0349	0.0342413	0.0348818	0.0344455	0.0343545
392	0.0278545	0.035	0.0341378	0.0343818	0.0341455	0.0337545
391.5	0.0279545	0.0349	0.0341343	0.0343818	0.0343455	0.0339545
391	0.0279545	0.0347	0.0339308	0.0345818	0.0341455	0.0341545
390.5	0.0277545	0.0348	0.0338273	0.0348818	0.0341455	0.0341545
390	0.0276545	0.0351	0.0340237	0.0357818	0.0352455	0.0348545
389.5	0.0275545	0.0355	0.0343202	0.0358818	0.0353455	0.0352545
389	0.0275545	0.0356	0.0346167	0.0355818	0.0348455	0.0351545
388.5	0.0274545	0.0357	0.0346132	0.0358818	0.0349455	0.0350545
388	0.0273545	0.0359	0.0345097	0.0357818	0.0347455	0.0352545
387.5	0.0272545	0.0361	0.0343062	0.0357818	0.0344455	0.0351545
387	0.0270545	0.0362	0.0342027	0.0359818	0.0346455	0.0348545
386.5	0.0268545	0.0362	0.0342992	0.0356818	0.0347455	0.0349545
386	0.0267545	0.0362	0.0346957	0.0357818	0.0350455	0.0352545
385.5	0.0266545	0.036	0.0347922	0.0360818	0.0352455	0.0352545
385	0.0264545	0.036	0.0343886	0.0360818	0.0349455	0.0349545
384.5	0.0264545	0.0363	0.0346851	0.0362818	0.0350455	0.0355545
384	0.0262545	0.0365	0.0346816	0.0361818	0.0348455	0.0354545
383.5	0.0261545	0.0368	0.0345781	0.0360818	0.0346455	0.0352545
383	0.0259545	0.037	0.0346746	0.0360818	0.0349455	0.0355546
382.5	0.0260545	0.0371	0.0349711	0.0363818	0.0353455	0.0357545
382	0.0265545	0.0374	0.0352676	0.0366818	0.0355455	0.0359545
381.5	0.0266545	0.0376	0.0352641	0.0370818	0.0359455	0.0361545
381	0.0264545	0.0378	0.0352606	0.0370818	0.0359455	0.0361546
380.5	0.0267545	0.0378	0.0353571	0.0375818	0.0362455	0.0369545
380	0.0267545	0.0377	0.0353535	0.0377818	0.0362454	0.0370545
379.5	0.0263545	0.0378	0.03525	0.0372818	0.0359455	0.0367545
379	0.0261545	0.0379	0.0353465	0.0373818	0.0359455	0.0368545
378.5	0.0260545	0.0379	0.035643	0.0375818	0.0361455	0.0367545
378	0.0257545	0.038	0.0351395	0.0370818	0.0357455	0.0363545
377.5	0.0258545	0.0383	0.035236	0.0372818	0.0361455	0.0364546
377	0.0259545	0.0386	0.0357325	0.0382818	0.0366455	0.0372545
376.5	0.0261545	0.039	0.035829	0.0383818	0.0364455	0.0374545
376	0.0263545	0.0385	0.0355255	0.0379818	0.0362455	0.0369545
375.5	0.0258545	0.0382	0.035522	0.0379818	0.0361455	0.0369545
375	0.0258545	0.0384	0.0356184	0.0379818	0.0360455	0.0369546
374.5	0.0258545	0.0384	0.0354149	0.0377818	0.0358455	0.0368545
374	0.0256545	0.0387	0.0351114	0.0373818	0.0355455	0.0366545
373.5	0.0256545	0.0389	0.0349079	0.0368818	0.0353455	0.0363545
373	0.0255545	0.0388	0.0349044	0.0372818	0.0355455	0.0366545
372.5	0.0256545	0.0389	0.0351009	0.0383818	0.0362455	0.0373545
372	0.0257545	0.039	0.0352974	0.0382818	0.0361455	0.0370545
371.5	0.0259545	0.0391	0.0354939	0.0378818	0.0361455	0.0371546
371	0.0255545	0.039	0.0356904	0.0381818	0.0369455	0.0375546
370.5	0.0251545	0.0388	0.0352869	0.0380818	0.0366455	0.0368545
370	0.0254545	0.0388	0.0347833	0.0377818	0.0357455	0.0366546
369.5	0.0256545	0.0391	0.0346798	0.0371818	0.0349455	0.0365545
369	0.0255545	0.0393	0.0346763	0.0372818	0.0352455	0.0360545
368.5	0.0256545	0.0396	0.0349728	0.0378818	0.0358455	0.0362545
368	0.0264545	0.0397	0.0351693	0.0375818	0.0359455	0.0367546
367.5	0.0266545	0.0395	0.0358658	0.0384818	0.0364455	0.0374546
367	0.0268545	0.0398	0.0361623	0.0391818	0.0363455	0.0379545
366.5	0.0266545	0.0401	0.0356588	0.0383818	0.0359455	0.0374545
366	0.0263545	0.0401	0.0360553	0.0391818	0.0369455	0.0385546
365.5	0.0267545	0.0399	0.0362517	0.0390818	0.0369455	0.0382545
365	0.0265545	0.0394	0.0353482	0.0381818	0.0364455	0.0372545
364.5	0.0261545	0.0393	0.0348447	0.0385818	0.0363455	0.0378545
364	0.0261545	0.0395	0.0349412	0.0381818	0.0363455	0.0376545
363.5	0.0265545	0.0395	0.0354377	0.0383818	0.0368455	0.0378546
363	0.0267545	0.0397	0.0353342	0.0383818	0.0365455	0.0378545
362.5	0.0267545	0.04	0.0350307	0.0384818	0.0366455	0.0381545
362	0.0266545	0.0402	0.0353272	0.0389818	0.0368455	0.0387545
361.5	0.0267545	0.04	0.0358237	0.0388818	0.0368455	0.0387546
361	0.0269545	0.0401	0.0359202	0.0390818	0.0374455	0.0388546
360.5	0.0270545	0.0404	0.0357166	0.0395818	0.0377455	0.0394545
360	0.0270545	0.0404	0.0356131	0.0398818	0.0376455	0.0393546
359.5	0.0270545	0.0405	0.0354096	0.0394818	0.0372455	0.0389546
359	0.0271545	0.0403	0.0354061	0.0388818	0.0367455	0.0390546
358.5	0.0275545	0.0404	0.0356026	0.0390818	0.0370455	0.0389546
358	0.0274545	0.0406	0.0358991	0.0398818	0.0376455	0.0391545
357.5	0.0275545	0.0405	0.0356956	0.0395818	0.0375455	0.0389545
357	0.0276545	0.0404	0.0351921	0.0390818	0.0372455	0.0383545
356.5	0.0273545	0.0401	0.0354886	0.0390818	0.0373455	0.0385545
356	0.0272545	0.0403	0.0355851	0.0387818	0.0374455	0.0383546
355.5	0.0272545	0.0407	0.0354816	0.0388818	0.0376455	0.0382545
355	0.0274545	0.0404	0.035678	0.0389818	0.0376455	0.0389545
354.5	0.0273545	0.0403	0.0356745	0.0391818	0.0372455	0.0386545
354	0.0278545	0.0405	0.035571	0.0391818	0.0371455	0.0386546
353.5	0.0283545	0.0404	0.0357675	0.0387818	0.0369455	0.0388546
353	0.0282545	0.0406	0.035864	0.0391818	0.0373455	0.0391545
352.5	0.0283545	0.0409	0.0358605	0.0397818	0.0379455	0.0394545
352	0.0280545	0.0408	0.035757	0.0397818	0.0375455	0.0394545
351.5	0.0283545	0.0408	0.0356535	0.0392818	0.0373455	0.0393545
351	0.0286545	0.0408	0.03595	0.0394818	0.0377455	0.0394545
350.5	0.0284545	0.0405	0.0360464	0.0398818	0.0379455	0.0392545
350	0.0283545	0.0406	0.0359429	0.0397818	0.0379455	0.0391545
349.5	0.0285545	0.0407	0.0360394	0.0395818	0.0380455	0.0396545
349	0.0290545	0.041	0.0359359	0.0396818	0.0377455	0.0393546
348.5	0.0293545	0.0411	0.0357324	0.0396818	0.0374455	0.0387545
348	0.0293545	0.041	0.0356289	0.0394818	0.0372455	0.0386545
347.5	0.0294545	0.0409	0.0360254	0.0403818	0.0380455	0.0391545
347	0.0291545	0.0408	0.0359219	0.0400818	0.0379455	0.0390546
346.5	0.0289545	0.0408	0.0356184	0.0395818	0.0375455	0.0390546
346	0.0295545	0.0409	0.0356149	0.0402818	0.0382455	0.0393546
345.5	0.0299545	0.0412	0.0359113	0.0399818	0.0384455	0.0391545
345	0.0296545	0.0411	0.0364078	0.0396818	0.0387455	0.0391546
344.5	0.0296545	0.0412	0.0365043	0.0400818	0.0384455	0.0393545
344	0.0299545	0.0414	0.0367008	0.0400818	0.0381455	0.0397545
343.5	0.0297545	0.0413	0.0363973	0.0401818	0.0383455	0.0390546
343	0.0294545	0.0413	0.0359938	0.0400818	0.0378455	0.0388545
342.5	0.0299545	0.0411	0.0362903	0.0400818	0.0381455	0.0401545
342	0.0305545	0.0412	0.0365868	0.0402818	0.0384455	0.0402545
341.5	0.0305545	0.0422	0.0365833	0.0400818	0.0382455	0.0393546
341	0.0307545	0.0424	0.0369798	0.0403818	0.0385455	0.0392545
340.5	0.0311545	0.042	0.0367762	0.0405818	0.0386455	0.0395546
340	0.0311545	0.0417	0.0363727	0.0404818	0.0386455	0.0397546
339.5	0.0310545	0.0415	0.0366692	0.0406818	0.0388455	0.0400545
339	0.0310545	0.0416	0.0370657	0.0404818	0.0393455	0.0399545
338.5	0.0313545	0.042	0.0376622	0.0413818	0.0403455	0.0411546
338	0.0318545	0.0421	0.0374587	0.0414818	0.0404455	0.0410546
337.5	0.0317545	0.0416	0.0372552	0.0404818	0.0396455	0.0401545
337	0.0317545	0.0417	0.0377517	0.0412818	0.0396455	0.0403545
336.5	0.0317545	0.0418	0.0374482	0.0414818	0.0398455	0.0400546
336	0.0316545	0.0421	0.0373447	0.0413818	0.0392455	0.0402546
335.5	0.0316545	0.0424	0.0379411	0.0415818	0.0395455	0.0411545
335	0.0320545	0.0427	0.0378376	0.0412818	0.0400455	0.0408545
334.5	0.0321545	0.0429	0.0379341	0.0416818	0.0403455	0.0410546
334	0.0321545	0.0425	0.0380306	0.0419818	0.0406455	0.0415546
333.5	0.0318545	0.0425	0.0380271	0.0420818	0.0409455	0.0416545
333	0.0317545	0.0428	0.0381236	0.0415818	0.0405455	0.0411545
332.5	0.0323545	0.0429	0.0378201	0.0415818	0.0398455	0.0412546
332	0.0324545	0.0432	0.0380166	0.0424818	0.0402455	0.0417546
331.5	0.0325545	0.0435	0.0384131	0.0422818	0.0407455	0.0411545
331	0.0328545	0.0436	0.0387096	0.0421818	0.0407455	0.0409546
330.5	0.0324545	0.0431	0.038106	0.0419818	0.0409455	0.0414545
330	0.0324545	0.0427	0.0381025	0.0422818	0.0416455	0.0426545
329.5	0.0327545	0.0432	0.038299	0.0417818	0.0407455	0.0426545
329	0.0326545	0.043	0.0383955	0.0413818	0.0406455	0.0416545
328.5	0.0326545	0.043	0.038492	0.0418818	0.0407455	0.0413545
328	0.0325545	0.0431	0.0389885	0.0424818	0.0412455	0.0424545
327.5	0.0327545	0.0428	0.038685	0.0421818	0.0411455	0.0421546
327	0.0326545	0.0426	0.0380815	0.0419818	0.0402455	0.0411545
326.5	0.0324545	0.0433	0.038578	0.0420818	0.0398455	0.0407545
326	0.0327545	0.0434	0.0385745	0.0418818	0.0404455	0.0409545
325.5	0.0327545	0.043	0.0381709	0.0416818	0.0408455	0.0413545
325	0.0329545	0.0432	0.0383674	0.0416818	0.0403455	0.0414545
324.5	0.0332545	0.043	0.0384639	0.0418818	0.0405455	0.0418546
324	0.0330545	0.0435	0.0389604	0.0429818	0.0417455	0.0425545
323.5	0.0331545	0.0439	0.0389569	0.0429818	0.0421455	0.0424546
323	0.0332545	0.0437	0.0386534	0.0421818	0.0410455	0.0421546
322.5	0.0332545	0.0437	0.0388499	0.0425818	0.0410455	0.0425546
322	0.0334545	0.0434	0.0394464	0.0430818	0.0419455	0.0428545
321.5	0.0330545	0.0435	0.0393429	0.0426818	0.0418455	0.0421546
321	0.0327545	0.0435	0.0389394	0.0418818	0.0412455	0.0417546
320.5	0.0328545	0.0433	0.0395358	0.0426818	0.0417455	0.0427546
320	0.0329545	0.0439	0.0394323	0.0426818	0.0418455	0.0427546
319.5	0.0333545	0.0443	0.0393288	0.0424818	0.0419455	0.0428546
319	0.0339545	0.0446	0.0399253	0.0431818	0.0422455	0.0430546
318.5	0.0341545	0.0448	0.0402218	0.0438818	0.0421455	0.0435545
318	0.0341545	0.0446	0.0404183	0.0447818	0.0430455	0.0447545
317.5	0.0344545	0.0445	0.0406148	0.0442818	0.0433455	0.0446546
317	0.0340545	0.0447	0.0409113	0.0443818	0.0435455	0.0447545
316.5	0.0338545	0.0448	0.0409078	0.0447818	0.0438455	0.0449545
316	0.0340545	0.0454	0.0408043	0.0451818	0.0433455	0.0446546
315.5	0.0344545	0.0455	0.0408007	0.0450818	0.0432455	0.0447545
315	0.0345545	0.0454	0.0408972	0.0441818	0.0432455	0.0441545
314.5	0.0344545	0.0453	0.0410937	0.0441818	0.0433455	0.0438545
314	0.0347545	0.0455	0.0414902	0.0449818	0.0444455	0.0447545
313.5	0.0345545	0.0462	0.0419867	0.0458818	0.0452455	0.0457545
313	0.0346545	0.0464	0.0422832	0.0459818	0.0446455	0.0452546
312.5	0.0351545	0.0467	0.0425797	0.0462818	0.0452455	0.0457545
312	0.0352545	0.0469	0.0431762	0.0468818	0.0464455	0.0469545
311.5	0.0356545	0.0471	0.0431727	0.0467818	0.0460455	0.0468546
311	0.0360545	0.0476	0.0435692	0.0470818	0.0462455	0.0473545
310.5	0.0364545	0.0476	0.0441656	0.0470818	0.0470455	0.0478546
310	0.0369545	0.0479	0.0444621	0.0469818	0.0469455	0.0479546
309.5	0.0374545	0.049	0.0449586	0.0482818	0.0473455	0.0483546
309	0.0377545	0.05	0.0452551	0.0492818	0.0478455	0.0486545
308.5	0.0383545	0.0506	0.0458516	0.0496818	0.0480455	0.0491545
308	0.0393545	0.0511	0.0469481	0.0502818	0.0493455	0.0497545
307.5	0.0401545	0.052	0.0482446	0.0515818	0.0506455	0.0508546
307	0.0407545	0.0529	0.0493411	0.0532818	0.0517455	0.0528546
306.5	0.0413545	0.0543	0.0495376	0.0533818	0.0518455	0.0535546
306	0.0425545	0.0558	0.0509341	0.0552818	0.0540455	0.0557545
305.5	0.0441545	0.0574	0.0531305	0.0585818	0.0578455	0.0589546
305	0.0457545	0.0592	0.054927	0.0603818	0.0599455	0.0608545
304.5	0.0475545	0.0613	0.0569235	0.0622818	0.0615455	0.0630545
304	0.0498545	0.0639	0.05922	0.0649818	0.0634455	0.0653545
303.5	0.0523545	0.0666	0.0619165	0.0676818	0.0663455	0.0677545
303	0.0551545	0.0693	0.064813	0.0702818	0.0693455	0.0703545
302.5	0.0580545	0.0723	0.0681095	0.0731818	0.0726455	0.0735545
302	0.0612545	0.0758	0.072106	0.0772818	0.0765454	0.0778545
301.5	0.0654546	0.0798	0.0759025	0.0816818	0.0806455	0.0819545
301	0.0700545	0.0846	0.080399	0.0860818	0.0850455	0.0864545
300.5	0.0750545	0.0895	0.0860954	0.0912818	0.0902455	0.0918545
300	0.0807545	0.0952	0.0920919	0.0973818	0.0965455	0.0975545
