# Supplementary material for: Amino acid residue at position 188 determines the UV-sensitive bistable property of vertebrate non-visual opsin Opn5
Source: Commun Biol. 2022 Jan 18;5:63. doi: 10.1038/s42003-022-03010-x (PMC8766551; doi:10.1038/s42003-022-03010-x)
Supplement: Supplementary file 7 — Supplementary Data 4 [file 42003_2022_3010_MOESM7_ESM.xlsx]

## Sheet: T188C (10C)
Wavelength (nm)	curve 1	curve 2	curve 3	curve 4	curve 5	curve 6
700	-0.000414593	-0.00041757	-0.000509123	-0.000293266	-0.000456275	-3.72166e-06
698	-0.000464947	-0.000478605	-0.00066171	-0.000567925	-0.000349463	-0.000217345
696	-0.000432903	-0.000448087	-0.000463346	-0.000476372	-0.000410499	-0.000415709
694	-5.14329e-05	7.07115e-05	4.01939e-05	-0.000201714	1.67475e-05	-8.00156e-05
692	4.46973e-05	7.07115e-05	0.000436922	0.000103462	0.000230371	-0.000247862
690	-0.000364238	-0.000432829	-0.000524381	-1.86083e-05	-2.90289e-05	-0.000186827
688	-0.000294048	-0.000264982	-0.000448087	-0.000155937	-5.95465e-05	-0.000171568
686	-0.000225383	-6.66176e-05	-0.000432829	-9.49022e-05	1.48866e-06	-0.000171568
684	-0.000210125	-0.00053964	-0.000264982	-0.000171196	-0.000181617	-3.42392e-05
682	-1.3286e-05	2.49351e-05	-8.18764e-05	-3.34949e-06	-0.00027317	-0.000263121
680	-0.000303203	2.49351e-05	-0.000600675	-0.000293266	-0.000456275	-0.00040045
678	-0.000255901	-8.18764e-05	-0.000631193	-0.000186455	-0.000242652	-3.42392e-05
676	-0.000344402	8.59702e-05	-0.000326017	-0.000293266	-0.00051731	-0.000369933
674	-0.000144512	9.67631e-06	-0.000173429	-0.000186455	-7.48053e-05	-0.00015631
672	-0.000142986	-0.000280241	-0.00015817	-3.34949e-06	-0.00013584	-0.000339415
670	-0.000281841	-0.000234464	-0.00015817	-1.86083e-05	0.000123559	-0.00040045
668	-6.66917e-05	-0.000371793	-0.000173429	7.29445e-05	0.000123559	2.67959e-05
666	-0.000103313	-0.000188688	8.59702e-05	-7.96434e-05	-0.000410499	-0.000171568
664	8.07579e-06	4.01939e-05	7.07115e-05	-3.34949e-06	3.20062e-05	-4.9498e-05
662	-0.00014146	-0.000142912	0.000101229	0.000149238	-0.00013584	-9.52744e-05
660	-0.000342876	-0.000249723	-5.13588e-05	-0.000293266	-0.000257911	-0.00027838
658	-0.000283367	-9.71352e-05	-2.08413e-05	-0.000201714	-0.000318946	-8.00156e-05
656	-0.000220806	-0.000203947	-5.58248e-06	-0.000110161	-0.000578345	-0.000354674
654	0.000139302	0.000223299	0.000131747	0.000118721	1.67475e-05	0.000270937
652	0.000339192	0.00034537	0.000269076	-3.38671e-05	0.000306664	0.000362489
650	3.70679e-05	0.000101229	0.000284335	-9.49022e-05	0.000245629	-3.72166e-06
648	0.000143879	0.000131747	0.000147005	2.71681e-05	3.20062e-05	-3.72166e-06
646	0.000313252	0.000223299	0.000147005	7.29445e-05	0.000398217	0.000148866
644	0.000294941	0.000314852	0.000101229	0.000271309	0.000245629	0.000240419
642	0.000262898	0.000391146	-5.13588e-05	0.000240791	0.000138818	1.15371e-05
640	0.000211018	0.00046744	0.000131747	0.000408638	0.000154077	0.000133607
638	0.000182026	0.000208041	0.000101229	0.000210274	0.000306664	0.000148866
636	0.000171345	-2.08413e-05	0.000223299	0.000210274	0.000230371	0.000499818
634	0.000366657	0.000208041	0.000604769	0.000179756	0.000505029	0.000743959
632	0.000299519	0.000543734	0.000131747	0.000179756	0.000459252	0.000408266
630	0.000417011	0.000269076	0.000284335	0.000271309	0.000337182	0.000393007
628	0.000229328	-0.000371793	0.000711581	1.19093e-05	0.000276147	-6.47568e-05
626	0.000525349	0.00046744	0.000436922	0.000317085	3.20062e-05	0.000301454
624	0.000435322	0.000131747	0.000452181	0.000362861	0.00048977	0.000530336
622	0.000493305	0.000314852	0.00034537	0.000454414	0.000306664	0.000316713
620	0.000188129	0.000223299	0.000497958	0.000118721	-0.000120582	5.73135e-05
618	0.000207966	0.000284335	0.00034537	5.76857e-05	0.000321923	-9.52744e-05
616	0.000590962	0.000558993	0.000803133	0.000683296	0.00048977	0.000301454
614	0.000601643	0.000421664	0.000513216	0.000271309	0.000459252	0.000469301
612	0.000471943	0.000253817	0.000803133	0.000500191	0.000306664	0.000316713
610	0.000658101	0.000421664	0.000803133	0.000591743	0.000581323	0.000560854
608	0.00070998	0.000513216	0.000909945	0.000576484	0.000398217	0.000637147
606	0.000816792	0.00101676	0.00097098	0.000866401	0.000642358	0.0009881
604	0.000606221	0.000696322	0.000635287	0.000668037	0.000672875	0.000560854
602	0.000360554	0.000452181	0.000147005	0.000317085	0.000245629	0.000377748
600	0.000630634	0.000528475	0.000238558	0.000866401	0.000642358	0.000713441
598	0.000842732	0.000558993	0.000879427	0.000896919	0.00099331	0.00107965
596	0.000751179	0.000558993	0.00106253	0.000698555	0.000581323	0.000637147
594	0.000844257	0.000620028	0.000986239	0.000515449	0.000672875	0.000743959
592	0.000717609	0.000787875	0.000787875	0.000607002	0.000947534	0.000866029
590	0.000912922	0.000909945	0.000955721	0.000805366	0.000733911	0.000927064
588	0.000801533	0.000742098	0.000681063	0.000591743	0.000718652	0.000896547
586	0.000790851	0.000742098	0.000909945	0.000851143	0.000550805	0.0009881
584	0.000647419	0.00046744	0.000803133	0.000591743	0.000550805	0.000774477
582	0.00103041	0.000818392	0.00124564	0.00088166	0.000657617	0.000896547
580	0.00121657	0.00115409	0.00136771	0.00121735	0.00102383	0.00111017
578	0.00107467	0.00112357	0.000818392	0.000866401	0.00111538	0.00112543
576	0.00128981	0.00107779	0.00139823	0.00117158	0.00113064	0.0009881
574	0.00117843	0.00101676	0.000818392	0.000668037	0.00128323	0.000713441
572	0.000989216	0.000818392	0.000818392	0.00106477	0.00128323	0.00100336
570	0.00129287	0.00109305	0.00123038	0.00129365	0.0014053	0.0012475
568	0.00140731	0.00142874	0.00130667	0.00140046	0.00155789	0.00118646
566	0.00123641	0.00132193	0.00136771	0.00111054	0.00123745	0.00112543
564	0.00129134	0.00129141	0.00153556	0.00106477	0.00152737	0.00136957
562	0.00141036	0.00138297	0.00158133	0.00130891	0.00105435	0.0012475
560	0.00215651	0.00188651	0.0022222	0.00202607	0.00175625	0.00188837
558	0.00200698	0.00168814	0.00206961	0.00204133	0.00172573	0.00161371
556	0.00201766	0.00181021	0.00214591	0.00187348	0.00190884	0.00191889
554	0.00228621	0.00242056	0.00243582	0.00237702	0.00219875	0.00242243
552	0.00202071	0.00225272	0.00202384	0.00207185	0.00203091	0.00185785
550	0.00277602	0.00234427	0.00286307	0.00252961	0.00264126	0.00243768
548	0.00294844	0.00254264	0.00252738	0.00306367	0.00274807	0.00255975
546	0.00318953	0.00260367	0.00295462	0.00339936	0.00300747	0.00281915
544	0.00329329	0.00254264	0.00307669	0.0026822	0.00274807	0.00309381
542	0.00373275	0.00278678	0.00332083	0.00323151	0.00346523	0.00359735
540	0.00403029	0.00309195	0.00365653	0.00349091	0.00360256	0.00370416
538	0.0045201	0.0037786	0.00394644	0.00400971	0.00424343	0.00426874
536	0.00480391	0.00332083	0.00428214	0.00413178	0.0043655	0.00475702
534	0.00497481	0.00321402	0.0044805	0.00437592	0.00442654	0.00513849
532	0.00517928	0.00356497	0.00402274	0.00428437	0.00457913	0.00521478
530	0.00593612	0.00362601	0.0047399	0.00472688	0.0051437	0.00574884
528	0.00641372	0.00387015	0.00495352	0.0051999	0.00567776	0.00638971
526	0.00694014	0.00431266	0.00502982	0.00587128	0.00598293	0.00648126
524	0.00779921	0.00463309	0.00589957	0.00614594	0.0069595	0.00751886
522	0.0085179	0.00510611	0.00606742	0.00687836	0.00738674	0.00819025
520	0.0095082	0.00585379	0.00679984	0.00761079	0.00807339	0.00892267
518	0.0103398	0.0062963	0.007517	0.00837373	0.00882107	0.00953302
516	0.0112904	0.00676932	0.00774588	0.00887727	0.0096603	0.0107842
514	0.011797	0.00676932	0.00815787	0.00930451	0.010057	0.0113793
512	0.012917	0.00724234	0.00887503	0.0101285	0.0109726	0.0122033
510	0.0139256	0.0077764	0.00934806	0.0109982	0.0117965	0.0129662
508	0.0151524	0.00850882	0.0104009	0.011807	0.0129562	0.0141107
506	0.016129	0.00890555	0.0105688	0.0124631	0.0135055	0.0149499
504	0.0173894	0.00930228	0.0113775	0.013226	0.014772	0.0161859
502	0.0185673	0.00989737	0.0120031	0.0143552	0.0157333	0.0171624
500	0.0195759	0.0102941	0.0125982	0.0148892	0.0163284	0.0182
498	0.0207478	0.0109502	0.0130865	0.0158658	0.0173355	0.0192071
496	0.0218053	0.0114538	0.0137884	0.0163998	0.0177932	0.0200311
494	0.0227574	0.0118047	0.0143529	0.0167355	0.0183883	0.0211907
492	0.0238393	0.0125524	0.0149023	0.0178189	0.0196243	0.0215875
490	0.0249638	0.013117	0.0155736	0.0180783	0.020784	0.0228539
488	0.0257023	0.0132696	0.0160009	0.0188107	0.0215469	0.0236016
486	0.0267857	0.0137578	0.0163213	0.0197415	0.021791	0.0245782
484	0.0277882	0.0143224	0.0169164	0.0202451	0.0229049	0.0253716
482	0.028246	0.0145971	0.0174962	0.0204892	0.023439	0.0255395
480	0.0290608	0.0150396	0.0179693	0.0210385	0.0240646	0.0264245
478	0.029485	0.0154211	0.0180608	0.0211301	0.0244003	0.026867
476	0.0299855	0.0154516	0.0181219	0.0216489	0.0250869	0.027279
474	0.0307606	0.0162298	0.0187017	0.0224423	0.0254531	0.028225
472	0.0309407	0.0160619	0.0186254	0.0227475	0.0251785	0.0284844
470	0.031104	0.0162603	0.0183813	0.0225797	0.0251785	0.0281487
468	0.0312504	0.0160619	0.0191442	0.0229154	0.0256973	0.0282708
466	0.0314473	0.0165044	0.0189764	0.0229154	0.0258194	0.0287133
464	0.0316228	0.0167943	0.0196325	0.0229001	0.0261703	0.0287744
462	0.0314076	0.0163824	0.0193578	0.0229001	0.0254226	0.0285912
460	0.0311375	0.0164739	0.018717	0.0226407	0.0253006	0.0282098
458	0.0307927	0.0160314	0.018839	0.0227628	0.0255142	0.0280877
456	0.0303837	0.0163061	0.0183965	0.0223508	0.0253311	0.0276452
454	0.0301991	0.0162603	0.0184881	0.0223203	0.0249649	0.0275384
452	0.0301304	0.0162908	0.0190374	0.0225034	0.0253006	0.0274621
450	0.0297505	0.0161077	0.0186254	0.0220914	0.0248275	0.0271874
448	0.0291951	0.0161993	0.0186559	0.0219998	0.024385	0.0269738
446	0.0287312	0.0159551	0.0181676	0.0217252	0.0237594	0.0266381
444	0.0280141	0.0152227	0.0175268	0.0210996	0.0232406	0.0260278
442	0.027216	0.0153142	0.0172674	0.0206571	0.0227676	0.0250054
440	0.0268346	0.0155889	0.0170843	0.0201688	0.0223251	0.0247766
438	0.0261479	0.0154363	0.0169012	0.0200772	0.0223404	0.0243035
436	0.0254323	0.0148717	0.0166723	0.019238	0.0213333	0.0238
434	0.0248692	0.0146886	0.0166723	0.0194821	0.0209365	0.0232507
432	0.0247014	0.014887	0.0168554	0.0195584	0.0213791	0.0229608
430	0.0241124	0.0151769	0.0166875	0.0189481	0.0207077	0.0228387
428	0.0231496	0.0146581	0.0161077	0.0186276	0.0201126	0.0217401
426	0.0226277	0.0142614	0.0160009	0.0182767	0.0196395	0.0215112
424	0.0222111	0.0139867	0.015772	0.0182919	0.0195785	0.021267
422	0.0214635	0.0139867	0.0155126	0.0177274	0.019136	0.0202599
420	0.0211018	0.0140783	0.0154211	0.0177121	0.0189224	0.0201531
418	0.0208424	0.0142919	0.0161687	0.0179105	0.0186325	0.0203057
416	0.0192265	0.0131017	0.0155736	0.0157437	0.0176254	0.0196801
414	0.0188191	0.0130102	0.01536	0.0157437	0.0176559	0.0189935
412	0.0182851	0.012705	0.0153142	0.0154996	0.0172134	0.0189477
410	0.0178441	0.0131475	0.0154821	0.0154385	0.0172134	0.0188867
408	0.0175435	0.0131628	0.0155584	0.0154538	0.0171219	0.0183831
406	0.0166005	0.0130865	0.0145208	0.0147672	0.0163589	0.0181237
404	0.0164937	0.0129949	0.0149328	0.015286	0.0162674	0.0176812
402	0.0162602	0.0136053	0.0156499	0.0154843	0.0165268	0.0176049
400	0.0153813	0.0127355	0.0149328	0.0147824	0.0158096	0.0168878
398	0.0156895	0.0133611	0.0157262	0.0148892	0.016069	0.0175286
396	0.0150075	0.0134527	0.0157262	0.0152097	0.0155044	0.0167657
394	0.0149541	0.0138952	0.015772	0.0147519	0.0158859	0.0168878
392	0.0149342	0.0142004	0.0160314	0.0152554	0.0159164	0.0166284
390	0.0143208	0.0139867	0.0156652	0.0148282	0.0154434	0.0162774
388	0.0145817	0.0146734	0.0164892	0.0153012	0.0157943	0.0166741
386	0.014182	0.0145055	0.0169469	0.0151486	0.0159164	0.0165826
384	0.0141911	0.0151464	0.0172674	0.0154538	0.016008	0.0166131
382	0.0141133	0.0151311	0.017008	0.0154385	0.0160385	0.0161859
380	0.014301	0.0155736	0.0176488	0.0158353	0.0163284	0.0164453
378	0.0142079	0.0157567	0.018305	0.0160336	0.0163437	0.0166284
376	0.0147374	0.0166112	0.0190679	0.0167203	0.0163437	0.0168725
374	0.0145726	0.0173589	0.019251	0.0164456	0.0169845	0.0169946
372	0.0146596	0.0173742	0.0196935	0.0169797	0.0172134	0.0172235
370	0.0149678	0.017954	0.0194494	0.0173306	0.0175644	0.0177728
368	0.0142888	0.0173742	0.0193578	0.0165677	0.0169082	0.0171319
366	0.0146733	0.0177862	0.0205327	0.017468	0.0171829	0.0170403
364	0.0143568	0.0184142	0.0192992	0.0169974	0.016163	0.0155169
362	0.0145216	0.0189483	0.0190246	0.01715	0.0164529	0.0156542
360	0.014836	0.0193908	0.0193297	0.017562	0.016987	0.016051
358	0.0148878	0.0194518	0.0194518	0.0174704	0.0166818	0.0153643
356	0.0150999	0.0194823	0.0194213	0.0177603	0.0170022	0.0162646
354	0.0153593	0.0200927	0.0192382	0.018096	0.0170938	0.0165392
352	0.0155546	0.0207183	0.0209319	0.0183249	0.0177652	0.0169512
350	0.0157301	0.0200774	0.02023	0.0182486	0.0174752	0.0167834
348	0.0159575	0.0201079	0.0204284	0.0189658	0.0181161	0.0171801
346	0.0158339	0.0202453	0.020703	0.018508	0.0171243	0.0161578
344	0.0164412	0.0209624	0.0206573	0.0191641	0.0186654	0.0173327
342	0.0161543	0.020581	0.0207641	0.0190421	0.0180398	0.0176531
340	0.0166411	0.020703	0.0203368	0.0196066	0.0183145	0.0176226
338	0.0170607	0.0216796	0.0206725	0.0195914	0.0188791	0.0184619
336	0.0167921	0.0210082	0.021054	0.0191794	0.0188791	0.0181872
334	0.0169676	0.0208556	0.021115	0.0190115	0.0193368	0.0183703
332	0.0173872	0.0204284	0.0208861	0.019805	0.0197793	0.0185534
330	0.0179936	0.0216009	0.021784	0.0206571	0.0198837	0.0194512
328	0.0178181	0.0215246	0.0216619	0.0202908	0.0195938	0.019085
326	0.0174153	0.0211584	0.0214635	0.0203214	0.0199905	0.0187341
324	0.0175206	0.0207311	0.0207921	0.019772	0.0196243	0.0187493
322	0.0177769	0.0210515	0.0229894	0.0204282	0.0200668	0.0192986
320	0.0179402	0.021845	0.0212957	0.0202451	0.0196243	0.0197259
318	0.0175969	0.0210363	0.0211889	0.0201383	0.0187698	0.0180474
316	0.0183781	0.0215093	0.0220129	0.0205655	0.020494	0.0202447
314	0.0187489	0.0212194	0.0212499	0.0208249	0.0207077	0.0191155
312	0.0191456	0.0226995	0.022669	0.0218472	0.021257	0.0200158
310	0.0194966	0.0222723	0.0225164	0.0222745	0.0198227	0.021679
308	0.0206074	0.024027	0.0234472	0.0229764	0.0223404	0.0221063
306	0.0223073	0.0244695	0.0252782	0.0253262	0.0242477	0.0239678
304	0.0260716	0.0291234	0.028803	0.0288815	0.0284134	0.0271569
302	0.0312657	0.0343725	0.0343267	0.034039	0.0331741	0.0328485
300	0.0386159	0.0410406	0.0415288	0.0413175	0.0403305	0.0400811
298	0.0500035	0.0529577	0.0529577	0.0527158	0.0520645	0.051571
296	0.0654286	0.0676519	0.0682012	0.0677762	0.0672317	0.067669
294	0.0867436	0.0885717	0.0889989	0.0893216	0.0887313	0.0885888
292	0.115726	0.117685	0.118372	0.117917	0.117494	0.117382
290	0.143006	0.144877	0.145624	0.145993	0.145372	0.144665
288	0.160901	0.162485	0.163355	0.16232	0.16266	0.162716
286	0.183898	0.185267	0.18606	0.186764	0.186037	0.185375
284	0.211429	0.213358	0.213678	0.214337	0.21393	0.213406
282	0.233715	0.235651	0.235727	0.235547	0.235521	0.235272
280	0.251065	0.251917	0.253199	0.252926	0.253358	0.253414
278	0.26527	0.266871	0.266977	0.267331	0.267427	0.267147
276	0.278963	0.280512	0.280283	0.280743	0.280366	0.281155
274	0.292888	0.294367	0.295481	0.294674	0.295549	0.29594
272	0.304918	0.305628	0.307032	0.307477	0.307054	0.307705
270	0.314283	0.315668	0.316614	0.317318	0.316835	0.317547
268	0.323165	0.324503	0.325815	0.325024	0.325807	0.32626
266	0.329406	0.330225	0.3314	0.332303	0.33217	0.332882
264	0.335022	0.336435	0.336847	0.337658	0.337694	0.337002
262	0.337534	0.338968	0.339884	0.340619	0.339433	0.340115
260	0.338494	0.339777	0.340021	0.341214	0.340578	0.341396
258	0.335328	0.336374	0.33874	0.33804	0.338136	0.33897
256	0.327555	0.328089	0.330805	0.329739	0.329897	0.331326
254	0.318522	0.319666	0.32078	0.320706	0.321519	0.32301
252	0.308013	0.30958	0.31045	0.311215	0.310838	0.312084
250	0.29543	0.29661	0.297083	0.297375	0.298341	0.298321

## Sheet: T188C (37C)
Wavelength (nm)	curve 1	curve 2	curve 3	curve 4	curve 5	curve 6
270.157	0.680577	0.689443	0.683701	0.684077	0.682455	0.697165
270.387	0.685402	0.691521	0.679001	0.682667	0.683777	0.699127
270.617	0.680491	0.679554	0.68029	0.685772	0.68325	0.69613
270.846	0.682626	0.679533	0.682989	0.684045	0.68324	0.695698
271.076	0.68503	0.682413	0.684377	0.683375	0.681649	0.697115
271.306	0.679174	0.683347	0.682597	0.683677	0.681227	0.695549
271.536	0.679668	0.679259	0.679007	0.680985	0.681686	0.691347
271.766	0.678134	0.680788	0.677128	0.680136	0.681586	0.691179
271.996	0.679861	0.683038	0.675016	0.681197	0.680374	0.690586
272.226	0.67763	0.685208	0.681027	0.679164	0.679381	0.691056
272.456	0.676035	0.675842	0.679726	0.681668	0.679976	0.689942
272.685	0.678086	0.680538	0.678809	0.678899	0.676856	0.688169
272.915	0.674036	0.681961	0.676292	0.673594	0.672087	0.685766
273.145	0.672085	0.683769	0.674123	0.673026	0.673241	0.687262
273.375	0.671089	0.680887	0.673486	0.67138	0.672175	0.681188
273.605	0.670335	0.684318	0.671433	0.674495	0.672201	0.68378
273.835	0.668542	0.679622	0.665408	0.675279	0.672183	0.685152
274.065	0.664613	0.669304	0.660887	0.671088	0.666502	0.680522
274.294	0.662766	0.662152	0.659064	0.66651	0.665087	0.675281
274.524	0.662632	0.664938	0.660169	0.663479	0.665574	0.674103
274.754	0.662941	0.662174	0.663837	0.662693	0.664252	0.673777
274.984	0.662108	0.656302	0.662909	0.661801	0.663052	0.673068
275.214	0.659725	0.664053	0.663098	0.660495	0.661425	0.669765
275.444	0.658924	0.661243	0.656993	0.655358	0.659837	0.668319
275.674	0.654061	0.647224	0.657465	0.655359	0.655646	0.667052
275.904	0.65401	0.648347	0.654171	0.655587	0.65379	0.665939
276.133	0.651137	0.650512	0.656612	0.654769	0.653232	0.660702
276.363	0.650957	0.640398	0.661178	0.650858	0.651102	0.660978
276.593	0.644729	0.647316	0.649411	0.648951	0.648178	0.658603
276.823	0.643811	0.646838	0.646612	0.647742	0.645493	0.654467
277.053	0.642128	0.650875	0.645065	0.641452	0.644929	0.651625
277.283	0.641975	0.642077	0.645311	0.641791	0.64266	0.651235
277.513	0.638722	0.645758	0.639078	0.641045	0.638986	0.650069
277.742	0.647555	0.64357	0.64287	0.645832	0.645965	0.655172
277.972	0.648102	0.649285	0.653383	0.651119	0.651132	0.659218
278.202	0.639038	0.644119	0.644827	0.641883	0.642567	0.650822
278.432	0.624517	0.628426	0.632488	0.630391	0.629779	0.637767
278.662	0.625116	0.624721	0.628742	0.627939	0.627302	0.636785
278.892	0.623334	0.624449	0.631433	0.629943	0.627	0.635469
279.122	0.620472	0.618225	0.617799	0.623924	0.620517	0.630363
279.351	0.614746	0.613705	0.621911	0.618661	0.617076	0.625996
279.581	0.613764	0.612852	0.61529	0.616482	0.615341	0.624534
279.811	0.610953	0.618763	0.611469	0.615433	0.613445	0.620871
280.041	0.608499	0.614885	0.612248	0.611578	0.609623	0.618241
280.271	0.607466	0.610111	0.606624	0.606644	0.607533	0.614583
280.501	0.605702	0.598436	0.606015	0.60352	0.604545	0.613366
280.731	0.601977	0.596456	0.602259	0.600892	0.601652	0.609428
280.961	0.600922	0.593824	0.600437	0.59932	0.600601	0.605556
281.19	0.596167	0.594241	0.597023	0.596155	0.594331	0.602569
281.42	0.590919	0.59035	0.588286	0.593817	0.590008	0.598875
281.65	0.589685	0.587546	0.591353	0.591363	0.589012	0.596786
281.88	0.580177	0.586114	0.582418	0.582068	0.581615	0.591251
282.11	0.579798	0.585705	0.576691	0.579902	0.579665	0.586792
282.34	0.575066	0.586537	0.575679	0.577452	0.57749	0.582684
282.57	0.572335	0.570927	0.571966	0.575275	0.57488	0.580187
282.799	0.571659	0.567155	0.571386	0.572446	0.570439	0.577747
283.029	0.566893	0.566939	0.561628	0.569201	0.564109	0.574319
283.259	0.563606	0.569841	0.562274	0.565684	0.564209	0.572134
283.489	0.557394	0.557106	0.561499	0.56286	0.559478	0.56779
283.719	0.555606	0.557652	0.556316	0.55932	0.556217	0.563021
283.949	0.554705	0.556658	0.555522	0.556018	0.552214	0.560426
284.179	0.551124	0.552808	0.547812	0.55095	0.549551	0.557606
284.409	0.545602	0.551313	0.541003	0.545669	0.54633	0.553626
284.638	0.543188	0.540962	0.543282	0.542615	0.541971	0.549079
284.868	0.538961	0.540251	0.541794	0.541774	0.539779	0.544837
285.098	0.536512	0.541828	0.538172	0.541326	0.536624	0.541873
285.328	0.53444	0.540071	0.533823	0.537973	0.53322	0.540527
285.558	0.529919	0.534947	0.525965	0.530871	0.530429	0.534451
285.788	0.528175	0.528397	0.529537	0.526831	0.527877	0.53084
286.018	0.524256	0.527936	0.522197	0.528225	0.524489	0.52939
286.247	0.520191	0.518658	0.518176	0.523436	0.52003	0.525735
286.477	0.515044	0.518338	0.513722	0.518159	0.51482	0.521946
286.707	0.511623	0.517293	0.51266	0.512886	0.511629	0.515834
286.937	0.50825	0.515229	0.511143	0.511344	0.508121	0.51422
287.167	0.504851	0.51428	0.503468	0.508672	0.504503	0.510995
287.397	0.503785	0.514437	0.500478	0.502317	0.501558	0.50726
287.627	0.496708	0.501219	0.496611	0.497138	0.495862	0.502591
287.856	0.491351	0.494502	0.492371	0.494236	0.491501	0.498337
288.086	0.489457	0.492342	0.485952	0.48975	0.488267	0.495054
288.316	0.484962	0.490003	0.483041	0.482085	0.483244	0.489378
288.546	0.479706	0.483994	0.481485	0.479502	0.481311	0.484573
288.776	0.477022	0.483524	0.476084	0.478778	0.476625	0.48059
289.006	0.469581	0.484133	0.473366	0.472768	0.47133	0.476228
289.236	0.463259	0.47333	0.468061	0.467332	0.466654	0.472023
289.466	0.459631	0.472324	0.464867	0.463829	0.462332	0.467446
289.695	0.455341	0.466245	0.459628	0.459853	0.457177	0.461373
289.925	0.448767	0.455664	0.451931	0.452627	0.450331	0.456803
290.155	0.444337	0.450936	0.444238	0.445218	0.445471	0.449265
290.385	0.440713	0.445085	0.442188	0.441567	0.439995	0.444529
290.615	0.43616	0.438917	0.436797	0.43662	0.435052	0.439448
290.845	0.428738	0.434194	0.430795	0.430886	0.430794	0.433455
291.075	0.421992	0.426972	0.422077	0.425353	0.425093	0.427799
291.304	0.41874	0.421647	0.420194	0.420657	0.420501	0.42366
291.534	0.413086	0.41892	0.416238	0.41671	0.414869	0.418449
291.764	0.406494	0.413703	0.409566	0.408956	0.408365	0.412379
291.994	0.401685	0.402963	0.398282	0.401339	0.400308	0.404127
292.224	0.398561	0.396019	0.401283	0.395883	0.396181	0.399766
292.454	0.393662	0.392306	0.397055	0.393416	0.392738	0.398728
292.684	0.38886	0.39036	0.393537	0.391708	0.389539	0.395855
292.914	0.379281	0.384996	0.38054	0.381429	0.381438	0.386421
293.143	0.371643	0.378501	0.374669	0.372531	0.372923	0.377703
293.373	0.36576	0.374384	0.368482	0.369592	0.367518	0.371735
293.603	0.362081	0.369166	0.365546	0.364631	0.363186	0.367068
293.833	0.356263	0.3625	0.357365	0.358458	0.357695	0.362067
294.063	0.35249	0.36062	0.351303	0.354594	0.352705	0.357955
294.293	0.34838	0.352644	0.349178	0.349376	0.349009	0.35344
294.523	0.343852	0.344396	0.344986	0.344305	0.343094	0.346708
294.752	0.338186	0.339443	0.339102	0.340246	0.339155	0.343438
294.982	0.333661	0.340686	0.335749	0.335374	0.335943	0.339115
295.212	0.331066	0.335256	0.328902	0.330838	0.331941	0.334063
295.442	0.324914	0.331059	0.323957	0.325218	0.325692	0.328704
295.672	0.321822	0.325819	0.322343	0.320309	0.320511	0.325399
295.902	0.316648	0.313895	0.316119	0.31646	0.315232	0.319883
296.132	0.310445	0.309801	0.30982	0.311122	0.310513	0.313853
296.361	0.304391	0.306926	0.30404	0.305454	0.305761	0.309186
296.591	0.300324	0.304031	0.298428	0.299057	0.299562	0.303636
296.821	0.293882	0.297159	0.295825	0.294266	0.292408	0.297081
297.051	0.286825	0.287322	0.290846	0.288851	0.286803	0.290208
297.281	0.280667	0.280438	0.285227	0.281883	0.280335	0.284051
297.511	0.274653	0.275002	0.275537	0.277085	0.275258	0.278559
297.741	0.266897	0.268466	0.26831	0.268498	0.269001	0.271885
297.971	0.2608	0.261512	0.261749	0.263454	0.262442	0.265261
298.2	0.254116	0.257372	0.253796	0.256883	0.254937	0.257813
298.43	0.247801	0.249337	0.24742	0.249152	0.246936	0.250484
298.66	0.239742	0.245374	0.242098	0.243287	0.240643	0.244528
298.89	0.234259	0.236556	0.237339	0.236662	0.235473	0.238888
299.12	0.227647	0.229328	0.229924	0.22951	0.22952	0.23344
299.35	0.220952	0.222151	0.222564	0.22321	0.222352	0.225644
299.58	0.214424	0.213766	0.21634	0.21833	0.215782	0.21961
299.809	0.207656	0.209409	0.210854	0.211433	0.210259	0.213395
300.039	0.202734	0.20299	0.205213	0.204495	0.203731	0.207919
300.269	0.196867	0.200208	0.198573	0.198167	0.197219	0.202421
300.499	0.191663	0.194221	0.192197	0.193024	0.192892	0.197486
300.729	0.184957	0.187006	0.185668	0.187719	0.186821	0.191006
300.959	0.178571	0.180259	0.180661	0.180423	0.180165	0.184354
301.189	0.175506	0.176898	0.176972	0.17541	0.175305	0.179343
301.419	0.168979	0.168744	0.174351	0.172148	0.170083	0.174172
301.648	0.165074	0.164332	0.168985	0.168068	0.16662	0.169884
301.878	0.160567	0.160056	0.163555	0.161827	0.161456	0.164564
302.108	0.155621	0.157157	0.157778	0.158561	0.157369	0.160912
302.338	0.151242	0.15393	0.154091	0.153623	0.154082	0.156602
302.568	0.147878	0.150839	0.150774	0.149974	0.149807	0.153017
302.798	0.143015	0.149957	0.144875	0.145349	0.145347	0.148693
303.028	0.140972	0.146968	0.141551	0.142792	0.142046	0.14479
303.257	0.137295	0.14255	0.138726	0.139927	0.138222	0.142025
303.487	0.133002	0.138514	0.136101	0.136155	0.134099	0.137907
303.717	0.130272	0.132077	0.133845	0.131285	0.130463	0.13388
303.947	0.12766	0.130329	0.129116	0.127884	0.127139	0.131224
304.177	0.123789	0.127801	0.125519	0.125186	0.124767	0.128053
304.407	0.121191	0.125957	0.123392	0.122815	0.122486	0.125155
304.637	0.117292	0.119674	0.11821	0.120728	0.11932	0.123059
304.866	0.113952	0.115363	0.114895	0.115803	0.116267	0.11925
305.096	0.112332	0.114906	0.114932	0.113615	0.114298	0.117188
305.326	0.109754	0.109142	0.112179	0.111517	0.110689	0.114123
305.556	0.105669	0.106094	0.109809	0.109109	0.107194	0.111108
305.786	0.104237	0.103516	0.10631	0.106792	0.104855	0.10891
306.016	0.102509	0.105135	0.105856	0.1061	0.10365	0.10759
306.246	0.0992574	0.102127	0.104432	0.103895	0.102277	0.105968
306.476	0.0971254	0.0968013	0.101156	0.0989494	0.0979113	0.101615
306.705	0.0973031	0.096469	0.0999875	0.098728	0.0984803	0.100909
306.935	0.0943435	0.0967352	0.0957435	0.0955996	0.0958757	0.0987756
307.165	0.0948794	0.0976753	0.095015	0.0971576	0.0958088	0.0990912
307.395	0.0912422	0.0931399	0.0934467	0.0932554	0.0920266	0.095789
307.625	0.0910308	0.0957124	0.0942657	0.0931653	0.0919191	0.0952443
307.855	0.0888715	0.094241	0.0932197	0.0924406	0.0904926	0.0933783
308.085	0.0842142	0.0887404	0.0889085	0.0868041	0.0846179	0.0894523
308.314	0.0851498	0.0892807	0.0865576	0.086797	0.0848017	0.0889046
308.544	0.0816831	0.0837038	0.0846906	0.0831166	0.0816175	0.0869444
308.774	0.080705	0.0820643	0.0847383	0.0835669	0.0828576	0.0864872
309.004	0.0799628	0.0806612	0.0816361	0.0822102	0.0811279	0.0840982
309.234	0.0803765	0.0829932	0.0818219	0.0819152	0.0799293	0.0825718
309.464	0.0779323	0.0826489	0.0817444	0.0818767	0.0795498	0.0823924
309.694	0.0784898	0.0833938	0.0802443	0.0812577	0.0798431	0.0830097
309.924	0.0778064	0.0814337	0.0794883	0.0785088	0.0779979	0.0816316
310.153	0.0761223	0.0811351	0.0783835	0.0764432	0.0767829	0.0793614
310.383	0.0738551	0.0772955	0.0778021	0.0747988	0.0748659	0.0767955
310.613	0.0713935	0.0750155	0.0746519	0.0736389	0.0724526	0.0758891
310.843	0.0706166	0.0784978	0.0724395	0.0735487	0.072856	0.0759369
311.073	0.072584	0.0782378	0.0735379	0.0739983	0.0745004	0.0756987
311.303	0.0721503	0.0771272	0.0720377	0.0736965	0.0738609	0.0753604
311.533	0.0703776	0.0765937	0.0722897	0.0730992	0.0722945	0.0741339
311.762	0.0695094	0.073007	0.0727433	0.0728198	0.0716751	0.0739369
311.992	0.0692765	0.0714854	0.0714366	0.0714619	0.0702162	0.0736172
312.222	0.0684595	0.0731516	0.070382	0.0714073	0.0697235	0.0730725
312.452	0.0676539	0.0710719	0.06939	0.069971	0.068913	0.0723269
312.682	0.0678887	0.0740469	0.0692533	0.069627	0.0687427	0.0713801
312.912	0.0667356	0.0712091	0.0685038	0.0699821	0.0683343	0.0709269
313.142	0.0652747	0.0674583	0.0667334	0.0695829	0.0673079	0.0701491
313.371	0.0657445	0.0676063	0.0669669	0.068413	0.0662432	0.0695159
313.601	0.0650557	0.067592	0.0678293	0.0675114	0.0657561	0.0691294
313.831	0.0641766	0.0668449	0.0687315	0.0670095	0.0664806	0.0689882
314.061	0.0646396	0.0696884	0.0669558	0.0662912	0.0658098	0.0685043
314.291	0.0639966	0.0701465	0.0666676	0.0653696	0.065234	0.0679927
314.521	0.0637981	0.0672166	0.0643058	0.0653531	0.0648552	0.0678157
314.751	0.0630914	0.0640405	0.0668709	0.0657896	0.0640565	0.0678565
314.981	0.0630958	0.0641025	0.0661134	0.0649552	0.0643669	0.0680964
315.21	0.0626716	0.0645889	0.0638041	0.0634947	0.0638307	0.0665111
315.44	0.0635178	0.065017	0.0621777	0.063389	0.0641331	0.067131
315.67	0.060997	0.063853	0.0642955	0.0639468	0.0633786	0.0661794
315.9	0.0594163	0.0646148	0.0642368	0.0636736	0.0623624	0.065515
316.13	0.0616805	0.0642406	0.062641	0.0640029	0.0621446	0.0664186
316.36	0.0610076	0.0638827	0.0632329	0.0638007	0.0615296	0.0647922
316.59	0.0604125	0.0641866	0.062441	0.0629703	0.0613602	0.0644204
316.819	0.0597891	0.0664659	0.0627288	0.0622148	0.061648	0.0648369
317.049	0.0596352	0.0640398	0.0607298	0.0616352	0.0617435	0.0654577
317.279	0.0597444	0.0649611	0.0608203	0.0619229	0.061129	0.0649574
317.509	0.0604649	0.0643067	0.0637875	0.0619493	0.061731	0.0649681
317.739	0.0602931	0.0645642	0.0626467	0.0624553	0.0611743	0.0642212
317.969	0.0603507	0.0638696	0.0617998	0.0614095	0.0606329	0.0636645
318.199	0.0597621	0.0650444	0.0608276	0.0598941	0.0607476	0.0627834
318.429	0.0583345	0.0621791	0.0608573	0.0616893	0.0613537	0.0637033
318.658	0.0594044	0.0638862	0.0622641	0.0605783	0.0603206	0.0630206
318.888	0.0594949	0.0649687	0.0637751	0.0598968	0.0600065	0.0631199
319.118	0.0592134	0.0613166	0.0616248	0.0601	0.0598612	0.0625618
319.348	0.0576746	0.0599109	0.0578342	0.0592451	0.0593187	0.0617181
319.578	0.0567077	0.0601346	0.0580648	0.0592307	0.058611	0.0611249
319.808	0.0568729	0.0583266	0.0583546	0.0589216	0.0585337	0.0611071
320.038	0.0569388	0.0585023	0.0611879	0.0592568	0.0584551	0.0615721
320.267	0.0558399	0.0630587	0.0599857	0.0575951	0.0583736	0.0611255
320.497	0.0583206	0.0595309	0.0582932	0.0586238	0.0587013	0.0615916
320.727	0.0582903	0.0600406	0.0580207	0.0590886	0.0585678	0.0604779
320.957	0.0567842	0.060439	0.0589104	0.0586799	0.058321	0.0608533
321.187	0.0572032	0.0617033	0.0604579	0.0599052	0.0583787	0.0612662
321.417	0.0559436	0.0609938	0.0587687	0.0593205	0.0576479	0.0607078
321.647	0.0553865	0.0575757	0.0577426	0.0589218	0.0575221	0.0605864
321.877	0.0558821	0.060718	0.0574577	0.0585905	0.0584555	0.0619059
322.106	0.057349	0.0608976	0.0613551	0.0597852	0.0595279	0.0627908
322.336	0.0563586	0.061687	0.0609661	0.0593505	0.0592024	0.0608079
322.566	0.0559538	0.0606179	0.0581691	0.0588709	0.0574687	0.0592646
322.796	0.0560363	0.0619711	0.0593723	0.0597022	0.058002	0.0604945
323.026	0.0550734	0.0571099	0.059969	0.0586867	0.0572774	0.0609589
323.256	0.0551488	0.0587227	0.0587402	0.0585736	0.058059	0.0606452
323.486	0.0559336	0.0601094	0.0566674	0.0578956	0.0572364	0.0597752
323.715	0.0553732	0.0584983	0.0575565	0.0579059	0.058634	0.0600422
323.945	0.0562541	0.0592372	0.0591052	0.0579489	0.0584492	0.0604055
324.175	0.0556089	0.0598724	0.0577511	0.0583522	0.0567232	0.0600046
324.405	0.0557455	0.0577203	0.0570078	0.0592039	0.0567258	0.0607722
324.635	0.0552966	0.0588984	0.0565174	0.058604	0.0568733	0.058984
324.865	0.0531241	0.0578751	0.0547219	0.0558903	0.0555753	0.0565335
325.095	0.0530533	0.0583399	0.0556297	0.0563423	0.056188	0.0576957
325.324	0.0552404	0.059266	0.0563923	0.0556478	0.0567644	0.058718
325.554	0.0546926	0.056541	0.0585987	0.0569122	0.0564818	0.0586877
325.784	0.0547056	0.0594656	0.057139	0.0571809	0.0570411	0.0589609
326.014	0.0551914	0.0615062	0.0580569	0.0581318	0.0569456	0.0588235
326.244	0.0551148	0.0566602	0.0566037	0.057225	0.0567715	0.0587015
326.474	0.0545856	0.0553964	0.0565889	0.0556456	0.0556994	0.0588752
326.704	0.0544368	0.0559477	0.055743	0.0558611	0.0554076	0.0579431
326.933	0.054846	0.0568797	0.0554054	0.0579441	0.0563856	0.0582951
327.163	0.0545918	0.0556327	0.0566955	0.0576491	0.0559135	0.057963
327.393	0.0546727	0.0557113	0.05467	0.0568946	0.0559993	0.0581766
327.623	0.0547049	0.0594225	0.0568724	0.0568155	0.056457	0.058233
327.853	0.0540092	0.0577743	0.0544943	0.0559298	0.054753	0.0568796
328.083	0.0539885	0.0577632	0.0539846	0.055122	0.0551147	0.0570194
328.313	0.053669	0.0555201	0.0549431	0.0547563	0.055123	0.0575478
328.543	0.0529813	0.0558046	0.0564866	0.0550621	0.0548139	0.0572301
328.772	0.0529355	0.0589368	0.0558184	0.0553136	0.0543219	0.0574646
329.002	0.0529711	0.0582243	0.0553396	0.0560321	0.0546029	0.0576446
329.232	0.0545406	0.0603861	0.0542287	0.0566541	0.055157	0.0577194
329.462	0.0554375	0.0580023	0.0551848	0.0562742	0.0560546	0.0577141
329.692	0.0533457	0.056807	0.055672	0.0561295	0.0560452	0.0579422
329.922	0.05408	0.0562167	0.0556903	0.05698	0.0554362	0.0573856
330.152	0.0539406	0.0577001	0.0542268	0.0569895	0.0553952	0.0571787
330.382	0.0542951	0.0584003	0.0541335	0.0562632	0.0554576	0.0573285
330.611	0.0548094	0.057998	0.0531059	0.0549916	0.0545954	0.0575318
330.841	0.0556858	0.0592708	0.0549002	0.0553836	0.0557029	0.0576343
331.071	0.0546057	0.0580331	0.0552157	0.0555909	0.0551964	0.0569335
331.301	0.0544712	0.056363	0.0547231	0.0550425	0.0551935	0.0572528
331.531	0.0539599	0.0566814	0.0539402	0.0549758	0.0542553	0.0560492
331.761	0.0540782	0.0575786	0.0546782	0.0553564	0.0548473	0.0566324
331.991	0.053993	0.0607461	0.0570398	0.0535606	0.0544861	0.0565008
332.22	0.0531536	0.0590381	0.0549674	0.0540057	0.0548091	0.0570224
332.45	0.0527543	0.0583333	0.0547403	0.0541128	0.0537026	0.0562726
332.68	0.052322	0.0566669	0.0538611	0.0542117	0.05408	0.0566609
332.91	0.0522517	0.0595415	0.0515466	0.0557802	0.0543835	0.0565842
333.14	0.0519458	0.058658	0.053203	0.0553952	0.0537354	0.0556573
333.37	0.0521686	0.0580462	0.0537434	0.0544912	0.0542143	0.0560474
333.6	0.0518815	0.0560441	0.0538107	0.0545843	0.0543775	0.0563367
333.829	0.0507248	0.0576244	0.0539428	0.054627	0.0534945	0.0564815
334.059	0.051077	0.0584279	0.0511446	0.0533382	0.0525849	0.0556663
334.289	0.0513823	0.0544455	0.0503071	0.052894	0.0518211	0.053389
334.519	0.0517339	0.0555056	0.0519889	0.0535839	0.0521178	0.0543582
334.749	0.0505403	0.0552554	0.0554126	0.0528343	0.0526679	0.0543775
334.979	0.0529436	0.0550213	0.0554996	0.0537146	0.0532024	0.0555186
335.209	0.0526365	0.0547482	0.0564333	0.0539683	0.0537121	0.0559855
335.439	0.0517539	0.0548253	0.0523315	0.0536522	0.052291	0.0551953
335.668	0.0507615	0.0585952	0.0514844	0.0540351	0.053094	0.0549792
335.898	0.0502154	0.0593683	0.0512611	0.052988	0.052423	0.0545789
336.128	0.0504624	0.0563676	0.0522514	0.0529083	0.0527874	0.054578
336.358	0.049076	0.0546573	0.051096	0.0519287	0.0512546	0.0529334
336.588	0.0487886	0.0527655	0.0518596	0.0519951	0.0505901	0.0534503
336.818	0.0503659	0.0541002	0.0540838	0.054536	0.052887	0.0557878
337.048	0.0510988	0.0555943	0.0538021	0.0543617	0.0538201	0.054896
337.277	0.0507313	0.0586319	0.0525359	0.0536187	0.0525042	0.0538242
337.507	0.0508048	0.0583929	0.0489836	0.0533909	0.0518676	0.0545783
337.737	0.0496229	0.0558904	0.0492594	0.0524192	0.051585	0.0545355
337.967	0.049357	0.0518903	0.0517198	0.0526602	0.0516142	0.0535568
338.197	0.051069	0.0534407	0.051304	0.0519656	0.0516101	0.0534915
338.427	0.0521255	0.0547512	0.0537555	0.0514242	0.0527752	0.0535068
338.657	0.050734	0.0528476	0.0530848	0.0516297	0.0522587	0.0537381
338.886	0.0495234	0.0501419	0.051689	0.0527185	0.0507697	0.053978
339.116	0.0512459	0.0551969	0.0516373	0.0528348	0.0525131	0.0543388
339.346	0.049422	0.0548855	0.0510015	0.0522669	0.0519967	0.0539615
339.576	0.0492329	0.0562336	0.050783	0.0515413	0.0514754	0.0538031
339.806	0.0493578	0.054672	0.0497892	0.0515975	0.0515921	0.0537055
340.036	0.0487851	0.0514548	0.049876	0.051644	0.0499299	0.0520715
340.266	0.0482222	0.0498514	0.0486014	0.051629	0.0506281	0.051917
340.496	0.0483402	0.0533354	0.0492478	0.0530493	0.0505255	0.0520206
340.725	0.0483274	0.0547098	0.0520192	0.0512227	0.0500781	0.0521625
340.955	0.0484475	0.0527641	0.049409	0.0504218	0.0494787	0.0526754
341.185	0.0500119	0.05624	0.0515142	0.0512893	0.0504606	0.0533236
341.415	0.0490353	0.0551383	0.0516577	0.0510845	0.0504173	0.0524811
341.645	0.0504106	0.0539228	0.0501815	0.0511141	0.0501131	0.0526043
341.875	0.0501304	0.0559571	0.0498982	0.0503862	0.0500877	0.0527241
342.105	0.049624	0.0576254	0.0516311	0.0507049	0.0507004	0.052118
342.334	0.0492055	0.0535534	0.0509818	0.0522873	0.0512747	0.0523326
342.564	0.0484521	0.0539571	0.0501076	0.0512777	0.0512928	0.0522789
342.794	0.0479828	0.0518145	0.0483888	0.0509364	0.0504953	0.0523575
343.024	0.0485884	0.0511996	0.048534	0.0507113	0.0502767	0.0529957
343.254	0.0501078	0.0519994	0.0493247	0.0500406	0.0495323	0.0523467
343.484	0.0488995	0.0530516	0.0491762	0.049647	0.0498747	0.051595
343.714	0.0490932	0.0542581	0.0494434	0.0497059	0.0501915	0.0518504
343.944	0.0489787	0.052198	0.0511456	0.0504558	0.0496641	0.0513815
344.173	0.048417	0.0517662	0.0498315	0.049806	0.0491963	0.0514934
344.403	0.04545	0.0526388	0.0472736	0.0495773	0.0498254	0.0516398
344.633	0.0468564	0.0516733	0.0507933	0.0496627	0.0490007	0.0512887
344.863	0.0472064	0.048226	0.0503502	0.0493778	0.0495356	0.051331
345.093	0.047806	0.0495699	0.0472343	0.0493744	0.0502009	0.05138
345.323	0.0492596	0.053684	0.0480486	0.0501471	0.051138	0.0530538
345.553	0.0485371	0.0518485	0.0514794	0.0511815	0.0513531	0.0520713
345.782	0.0490364	0.0507289	0.0514889	0.0489673	0.0497139	0.0521054
346.012	0.0497174	0.0556725	0.0497574	0.0498708	0.0492815	0.052204
346.242	0.0491634	0.0536017	0.0468245	0.0502071	0.0493196	0.0513846
346.472	0.0477149	0.0530368	0.0474577	0.049303	0.0496808	0.0510944
346.702	0.0474373	0.0511436	0.0471713	0.0494615	0.0498014	0.0513284
346.932	0.0481727	0.0493208	0.0469324	0.0489212	0.0485277	0.0519006
347.162	0.0472296	0.0509999	0.0474507	0.0484568	0.0471555	0.0512897
347.391	0.0476592	0.0529297	0.0501509	0.0497134	0.0490688	0.0515879
347.621	0.0485579	0.0519768	0.0491221	0.0512699	0.0505678	0.0515616
347.851	0.0485321	0.0519937	0.0487845	0.0495938	0.04961	0.0507096
348.081	0.0484839	0.0509119	0.0493757	0.0505585	0.0501694	0.0525378
348.311	0.0480977	0.0488786	0.0479698	0.0498146	0.0506478	0.0523491
348.541	0.0484926	0.0473774	0.0502627	0.0495468	0.0504904	0.0521913
348.771	0.0467938	0.0481834	0.0518866	0.0499085	0.0492928	0.0516295
349.001	0.047971	0.0504785	0.0499135	0.0476851	0.0486786	0.0512589
349.23	0.0462735	0.0486186	0.0499237	0.0480369	0.0486777	0.0504818
349.46	0.0454394	0.0501862	0.0486434	0.0497807	0.0484534	0.0505928
349.69	0.0458522	0.0543886	0.0502274	0.0495712	0.0480782	0.0509675
349.92	0.0467904	0.0534268	0.0491823	0.0484886	0.0475687	0.0498468
350.15	0.0465312	0.0512981	0.0482973	0.0491389	0.0476812	0.0499853
350.38	0.0475792	0.0543279	0.0491065	0.0498543	0.048963	0.0495786
350.61	0.0470459	0.0535981	0.0486038	0.0481736	0.0484615	0.0500326
350.839	0.046399	0.050167	0.0468211	0.0480136	0.0479238	0.048824
351.069	0.045784	0.0511164	0.0470855	0.0476433	0.0478292	0.0492057
351.299	0.044467	0.0524763	0.0479913	0.0463639	0.0473602	0.0492609
351.529	0.0448229	0.0493243	0.0476601	0.0481318	0.0479181	0.0506237
351.759	0.0452429	0.0487777	0.0492034	0.0486197	0.048056	0.0500487
351.989	0.0469202	0.0483851	0.0481595	0.0501387	0.0481531	0.0494734
352.219	0.0465174	0.0471703	0.0496149	0.0480126	0.0486672	0.0496486
352.449	0.0453747	0.0479867	0.0474908	0.0474656	0.0480202	0.049673
352.678	0.0462294	0.0487489	0.0471537	0.0479129	0.0477373	0.0495577
352.908	0.0465996	0.0486616	0.0474248	0.0470326	0.0473052	0.0495778
353.138	0.045596	0.0488437	0.0473322	0.0469795	0.0470842	0.0487082
353.368	0.0453429	0.0463201	0.0477522	0.0474783	0.0465615	0.0480798
353.598	0.0453627	0.0473853	0.0470693	0.0479157	0.0467445	0.0475423
353.828	0.0460325	0.0472998	0.04661	0.0463757	0.0465002	0.0472012
354.058	0.0458496	0.0501547	0.0473164	0.0468036	0.0479916	0.0483097
354.287	0.045782	0.0511841	0.0497346	0.0468098	0.0474393	0.0485464
354.517	0.0445518	0.0496879	0.0487119	0.0461008	0.0472807	0.04857
354.747	0.0447036	0.0499659	0.0471233	0.0461325	0.0473695	0.0485127
354.977	0.0448281	0.0493292	0.0461962	0.0464419	0.0468337	0.0493181
355.207	0.0446563	0.0497743	0.0469059	0.0461498	0.0471669	0.0486768
355.437	0.0428687	0.0483975	0.0429927	0.0462698	0.0462712	0.0478788
355.667	0.0435985	0.0481419	0.0436574	0.0479828	0.0461195	0.0484736
355.896	0.0443103	0.0468123	0.0461033	0.0487418	0.0471385	0.0493642
356.126	0.0444489	0.0482872	0.0450105	0.0473384	0.045786	0.0479162
356.356	0.0434234	0.0486563	0.0440465	0.0466711	0.0454143	0.0465619
356.586	0.0435246	0.0494934	0.0439991	0.0464309	0.0461916	0.0472789
356.816	0.0435495	0.0486011	0.043767	0.0461917	0.0460046	0.0472837
357.046	0.0434417	0.0491798	0.043933	0.0474997	0.0456715	0.047295
357.276	0.0437701	0.0510892	0.0461917	0.0466608	0.0472877	0.0473985
357.506	0.0454686	0.0488868	0.0495116	0.0461607	0.0472851	0.0477448
357.735	0.0447947	0.0497922	0.0462488	0.0466366	0.046441	0.0486671
357.965	0.0440987	0.0530195	0.0451703	0.0451991	0.0455686	0.0481533
358.195	0.0416618	0.0517641	0.0442286	0.0456494	0.0437285	0.0471693
358.425	0.0412046	0.0537411	0.0460777	0.0457202	0.0435637	0.0468276
358.655	0.042098	0.0495037	0.0422214	0.0448888	0.0449047	0.046719
358.885	0.0430464	0.0552996	0.042955	0.0454588	0.0452737	0.0471874
359.115	0.0440847	0.0571363	0.04593	0.0470041	0.0471272	0.0475218
359.344	0.0449308	0.0517905	0.0456214	0.0477572	0.0460704	0.0481957
359.574	0.0441336	0.0481692	0.0451555	0.0460319	0.0446752	0.0474405
359.804	0.0443082	0.0525181	0.0441265	0.0466382	0.045447	0.0477513
360.034	0.0443558	0.0518538	0.0448415	0.0440886	0.0440934	0.0468873
360.264	0.0458367	0.0519176	0.0451657	0.0450181	0.0454527	0.048041
360.494	0.0442226	0.051581	0.0434213	0.0455147	0.0464126	0.0483496
360.724	0.0433029	0.0441286	0.0457637	0.0457887	0.0452906	0.047529
360.954	0.0441592	0.0456811	0.0445178	0.0448281	0.0447824	0.0481409
361.183	0.0445689	0.0480601	0.0438732	0.0452447	0.0453226	0.0463009
361.413	0.0441654	0.0477172	0.04423	0.0450157	0.0450422	0.0472314
361.643	0.0435318	0.049133	0.0463167	0.044436	0.043893	0.0471172
361.873	0.0450169	0.0501153	0.046769	0.0471059	0.0449006	0.0476488
362.103	0.0464871	0.0515816	0.044322	0.0465263	0.0454017	0.0478948
362.333	0.0453484	0.0512286	0.0444932	0.0458922	0.0454681	0.0474244
362.563	0.0441422	0.050034	0.0437013	0.0461855	0.045719	0.0477987
362.792	0.044148	0.0525274	0.0459543	0.046572	0.0460454	0.0476339
363.022	0.0441213	0.0521686	0.0444453	0.0466354	0.0453993	0.0473118
363.252	0.0439088	0.0528194	0.0467211	0.0457097	0.0453256	0.0468262
363.482	0.0434062	0.0510004	0.0477034	0.0460841	0.0459332	0.0471736
363.712	0.0438408	0.0529646	0.0431019	0.0458362	0.0456751	0.0473
363.942	0.0433579	0.0524141	0.0467723	0.046303	0.0458871	0.0473373
364.172	0.0447797	0.0478539	0.0446364	0.0461519	0.0444697	0.0476473
364.401	0.0434345	0.0489489	0.0429938	0.045406	0.0435586	0.0466897
364.631	0.04384	0.0500872	0.0405799	0.0449471	0.0443198	0.0462921
364.861	0.043394	0.0471126	0.0435772	0.0467885	0.0452864	0.0469913
365.091	0.0423882	0.0484077	0.042157	0.0447844	0.045227	0.0454293
365.321	0.0410866	0.0501293	0.0447709	0.0449449	0.0444545	0.046003
365.551	0.0411749	0.0515131	0.0457263	0.0446716	0.0438609	0.0465628
365.781	0.0432839	0.049869	0.0461656	0.0441363	0.044734	0.0459035
366.011	0.042162	0.0479149	0.0451927	0.0443237	0.0465728	0.0478791
366.24	0.0472501	0.049767	0.0479654	0.0484802	0.0480401	0.0510564
366.47	0.0458967	0.0477815	0.0472473	0.0493998	0.047737	0.0498925
366.7	0.0432026	0.04615	0.0451092	0.0459741	0.0464791	0.0481876
366.93	0.0441652	0.0518425	0.0468301	0.0461588	0.0462252	0.0484315
367.16	0.0450192	0.0528234	0.0471465	0.046779	0.0473745	0.0478731
367.39	0.042383	0.0489849	0.0432196	0.0441771	0.0449542	0.0469964
367.62	0.0405152	0.0464751	0.0448914	0.0437001	0.044397	0.0450009
367.849	0.0429012	0.0489578	0.0424551	0.0446123	0.0445685	0.0463309
368.079	0.0415627	0.0451786	0.0437093	0.0446058	0.0449481	0.045916
368.309	0.0401049	0.0467316	0.0425093	0.0432456	0.0424663	0.0432197
368.539	0.0418695	0.051267	0.0430807	0.0442554	0.0428254	0.0464285
368.769	0.0415076	0.0505303	0.0426572	0.0435155	0.0431595	0.0447783
368.999	0.039967	0.0462364	0.0422277	0.0444791	0.04306	0.0445575
369.229	0.0431118	0.0462506	0.0450085	0.0441454	0.0448708	0.0453249
369.459	0.0440385	0.0490969	0.0452008	0.0436611	0.0448911	0.046451
369.688	0.0422883	0.0481375	0.0456117	0.0445949	0.0455331	0.0475174
369.918	0.0421201	0.0432199	0.0439829	0.0448507	0.0439601	0.0473009
370.148	0.0411159	0.0409911	0.0427956	0.0432083	0.0430543	0.046768
370.378	0.0416155	0.0454542	0.0442118	0.0440716	0.0454924	0.045958
370.608	0.0399431	0.0488139	0.0447099	0.0452174	0.0443724	0.0454466
370.838	0.0427207	0.0502616	0.044047	0.0462982	0.0447857	0.0474029
371.068	0.0428563	0.0454368	0.0444075	0.0451416	0.0450756	0.0477938
371.297	0.0447146	0.0498615	0.0466844	0.0462415	0.0452929	0.0474934
371.527	0.043086	0.0486581	0.0432415	0.0455775	0.0445082	0.0475496
371.757	0.0426936	0.0433523	0.0426328	0.0457375	0.045149	0.0468899
371.987	0.0424569	0.0436127	0.0420371	0.0453944	0.0442937	0.0459336
372.217	0.0411681	0.0417838	0.0434166	0.0445251	0.0441291	0.046346
372.447	0.0420401	0.046691	0.0453046	0.0458936	0.0438478	0.0448627
372.677	0.0429179	0.0447369	0.0410897	0.0430135	0.0434227	0.0461341
372.906	0.044667	0.0511267	0.0425153	0.0435077	0.045543	0.047803
373.136	0.0434673	0.0465208	0.0471947	0.0446618	0.0450018	0.0462732
373.366	0.0429759	0.0421572	0.0444609	0.0452448	0.0451223	0.0463163
373.596	0.0425338	0.0408533	0.0460325	0.0446529	0.04437	0.0457489
373.826	0.0427354	0.0407773	0.0422068	0.0441688	0.0430766	0.0449847
374.056	0.0430594	0.0452908	0.0449847	0.0450188	0.0445478	0.047134
374.286	0.0416323	0.0455646	0.0466793	0.0457916	0.0436889	0.045527
374.516	0.0415104	0.0446046	0.0458303	0.0458366	0.0432077	0.0452648
374.745	0.0422597	0.0421279	0.0476327	0.0455776	0.0441392	0.0470831
374.975	0.0430489	0.0483604	0.044948	0.0440112	0.042997	0.0463794
375.205	0.0432872	0.048546	0.0435962	0.0435078	0.0435691	0.0465922
375.435	0.0436354	0.0472294	0.0404294	0.0438616	0.044849	0.0459551
375.665	0.0442409	0.0479423	0.0417994	0.0439477	0.0440863	0.0456919
375.895	0.041475	0.0405929	0.0429072	0.0445132	0.0433596	0.0462009
376.125	0.0413754	0.0459549	0.04443	0.0454902	0.0441715	0.0460586
376.354	0.0415638	0.0462341	0.0450424	0.0443898	0.0436003	0.0464392
376.584	0.0407112	0.0431159	0.0445543	0.0445592	0.0432487	0.0446298
376.814	0.0407563	0.0487304	0.0467617	0.044181	0.0442071	0.0458795
377.044	0.0431199	0.0466068	0.0465147	0.0452047	0.0438121	0.0458313
377.274	0.0421073	0.0446385	0.0469561	0.0457712	0.0433787	0.0462588
377.504	0.0419838	0.0457883	0.0416788	0.0446118	0.041698	0.0459164
377.734	0.0420384	0.0428321	0.043721	0.0423128	0.0430125	0.0461775
377.964	0.0424477	0.0478574	0.0455785	0.0438087	0.0442177	0.0460016
378.193	0.0430812	0.050239	0.0467509	0.0438486	0.0446405	0.047161
378.423	0.0424624	0.0470213	0.0443137	0.0435098	0.0436462	0.0456549
378.653	0.0441871	0.0483255	0.0438813	0.0441933	0.0434547	0.0463678
378.883	0.0441248	0.0495726	0.0468672	0.0451966	0.0441225	0.0467757
379.113	0.043865	0.0437511	0.0428094	0.0442185	0.0429607	0.0458958
379.343	0.0412785	0.0463023	0.0417347	0.0432219	0.0426461	0.044235
379.573	0.0424126	0.0487043	0.0425337	0.0427275	0.0436011	0.0453324
379.802	0.0419105	0.0496519	0.0447529	0.0436722	0.0437074	0.0459705
380.032	0.041916	0.0484211	0.0441828	0.0449531	0.0429766	0.0451798
380.262	0.0399073	0.0472579	0.0414799	0.0409348	0.0418724	0.0454761
380.492	0.0408423	0.045332	0.0459907	0.043178	0.0416562	0.0463159
380.722	0.0420335	0.0486499	0.0444797	0.044387	0.0428216	0.0453084
380.952	0.0447827	0.0503525	0.0437727	0.0434184	0.0439699	0.0472405
381.182	0.0423198	0.0461995	0.0424673	0.0432605	0.0425344	0.0462164
381.411	0.040601	0.0479721	0.0427743	0.0427807	0.0421077	0.0445298
381.641	0.042152	0.0456621	0.041651	0.0424964	0.041495	0.0449984
381.871	0.0409689	0.0454427	0.0391522	0.0420616	0.0401547	0.0418512
382.101	0.04065	0.0458859	0.0439314	0.0427941	0.0404206	0.0430952
382.331	0.041824	0.0468007	0.0412967	0.0442626	0.0410445	0.0444774
382.561	0.042245	0.0476444	0.0421382	0.0457029	0.0433194	0.0459161
382.791	0.0420549	0.04706	0.0440502	0.0447595	0.0439238	0.0460463
383.021	0.0410872	0.0463919	0.0411737	0.0446825	0.0423422	0.0451123
383.25	0.0400629	0.0449664	0.038828	0.0420645	0.0399444	0.0438645
383.48	0.0429058	0.0463696	0.0420953	0.0453529	0.0412891	0.0453128
383.71	0.0418435	0.0471439	0.0411291	0.0443107	0.0408479	0.0442392
383.94	0.0406423	0.0485608	0.0423434	0.0426143	0.0413877	0.0458261
384.17	0.040248	0.0505412	0.0429534	0.041704	0.0415065	0.0459542
384.4	0.0420455	0.0506861	0.0451023	0.0421652	0.0435134	0.0463107
384.63	0.0503019	0.0477061	0.042617	0.0459253	0.0460172	0.047274
384.859	0.0420108	0.043098	0.0419867	0.0429558	0.0406307	0.0444869
385.089	0.0415595	0.0452849	0.0438185	0.0433435	0.0414573	0.0433966
385.319	0.0424811	0.0467328	0.041864	0.0423859	0.0434111	0.0455099
385.549	0.0429299	0.0492803	0.0442798	0.0433616	0.0444357	0.0453803
385.779	0.0407225	0.0421756	0.0435225	0.0411171	0.0418971	0.0434077
386.009	0.0417584	0.0460607	0.0444695	0.0410633	0.0414272	0.0440631
386.239	0.0419628	0.0461546	0.0412367	0.0401012	0.0413609	0.0439376
386.469	0.0427653	0.0429065	0.0415374	0.0395906	0.0417199	0.0435318
386.698	0.0399697	0.0482703	0.0398106	0.0401866	0.0415397	0.0434232
386.928	0.0392778	0.0496975	0.0412414	0.0420418	0.0406082	0.0434672
387.158	0.0374156	0.0434112	0.0427607	0.0400992	0.0383267	0.0412989
387.388	0.0400036	0.045558	0.0434368	0.041081	0.0401275	0.0431321
387.618	0.0425675	0.0467893	0.0435114	0.0421961	0.0412826	0.0447361
387.848	0.0402333	0.0406891	0.0399568	0.0410818	0.0402886	0.0433836
388.078	0.041959	0.0439177	0.0429847	0.0415012	0.0425085	0.0457004
388.307	0.0388819	0.0466412	0.0401092	0.0393897	0.0394374	0.0419934
388.537	0.0396355	0.0416329	0.0389952	0.0404571	0.0393374	0.0425566
388.767	0.0373777	0.0395747	0.0400006	0.0390936	0.0385469	0.0418306
388.997	0.0372315	0.0380956	0.038239	0.0395766	0.0384896	0.0405387
389.227	0.037127	0.040025	0.0377383	0.0391719	0.0388082	0.0403589
389.457	0.0387928	0.0422026	0.0393322	0.0392189	0.0395354	0.0407978
389.687	0.0402616	0.0431621	0.0411377	0.0381463	0.0404365	0.042042
389.916	0.037886	0.0439063	0.0400201	0.0383227	0.0391491	0.0416275
390.146	0.03779	0.0431782	0.0410757	0.039364	0.0401117	0.0429834
390.376	0.0391646	0.0399974	0.041926	0.0396257	0.0405428	0.0424579
390.606	0.0392374	0.040298	0.0407229	0.040087	0.0408196	0.0422221
390.836	0.0381355	0.0382155	0.041637	0.040089	0.0399599	0.0425892
391.066	0.0389527	0.0414242	0.0400581	0.0396494	0.0400426	0.0418653
391.296	0.0400731	0.0419669	0.0412478	0.0389719	0.0412306	0.0430139
391.526	0.0395136	0.0426996	0.0410945	0.0413178	0.0421418	0.0438619
391.755	0.0407269	0.0452525	0.0431191	0.0423239	0.0419766	0.044542
391.985	0.0401699	0.0428028	0.0449399	0.0408736	0.0421022	0.0449809
392.215	0.0412078	0.0433683	0.0433032	0.0415914	0.041867	0.0448589
392.445	0.040902	0.0422686	0.0418999	0.0412068	0.0410194	0.0436078
392.675	0.039096	0.0439218	0.0427443	0.0419649	0.0408039	0.04316
392.905	0.0386366	0.0388067	0.0440753	0.0407887	0.0403929	0.0422732
393.135	0.0384999	0.0386008	0.0413405	0.0387199	0.0392267	0.0419476
393.364	0.0398576	0.0394231	0.0411492	0.0400228	0.0403835	0.043156
393.594	0.0411211	0.0401633	0.0396186	0.0403076	0.0401009	0.0438337
393.824	0.0404782	0.0402119	0.0422008	0.0394399	0.0405789	0.0419983
394.054	0.0391488	0.0403662	0.0430042	0.0409725	0.040614	0.0422148
394.284	0.0366883	0.0421825	0.0414692	0.0408829	0.0412762	0.0416598
394.514	0.0385398	0.0410442	0.0417527	0.0399189	0.0394629	0.0406499
394.744	0.0394432	0.0424577	0.0415675	0.039701	0.0396913	0.0422254
394.974	0.0395734	0.0395414	0.0412747	0.0396246	0.0394109	0.0416626
395.203	0.0398391	0.0431059	0.0402621	0.0395894	0.0398905	0.0417599
395.433	0.0401048	0.0419912	0.0435424	0.0407112	0.0406221	0.0424532
395.663	0.0396406	0.0417591	0.0424762	0.0400128	0.0419249	0.0435677
395.893	0.0385292	0.0459565	0.0400673	0.0387486	0.0400545	0.0430455
396.123	0.0372048	0.0380798	0.0395828	0.0371803	0.0384774	0.0410244
396.353	0.0369286	0.0354049	0.0377786	0.03711	0.037841	0.0403805
396.583	0.037652	0.0376374	0.038678	0.0391197	0.0381822	0.0405399
396.812	0.039396	0.0426415	0.0390161	0.0403039	0.0394749	0.0422021
397.042	0.039859	0.0441462	0.0445641	0.0408065	0.0405845	0.0417335
397.272	0.0388278	0.0410474	0.0411052	0.0407675	0.0393117	0.0423001
397.502	0.0391843	0.0423418	0.0415877	0.0386219	0.0394898	0.0417771
397.732	0.0406449	0.0390338	0.0436013	0.0389333	0.0390614	0.0424171
397.962	0.0394844	0.0425467	0.0408783	0.0398033	0.0397389	0.0425616
398.192	0.0386583	0.0410278	0.0406273	0.0395998	0.0391143	0.0415715
398.421	0.0396405	0.0439797	0.0391072	0.0407686	0.0397767	0.0421374
398.651	0.0410505	0.0432589	0.0412173	0.0399575	0.0405119	0.0427987
398.881	0.0392518	0.0403142	0.0400089	0.0403941	0.0399442	0.0426091
399.111	0.0403247	0.0386872	0.041076	0.0408923	0.0401924	0.0424515
399.341	0.0420293	0.0372696	0.042144	0.0399663	0.0405075	0.0427791
399.571	0.0413911	0.0369458	0.0422233	0.0389617	0.0399547	0.0426495
399.801	0.0404558	0.0388849	0.0411457	0.039313	0.0393568	0.0418652
400.031	0.0402771	0.0479481	0.0406062	0.0405202	0.0397266	0.0425503
400.26	0.0411851	0.0433459	0.0421008	0.0394958	0.0399674	0.0417315
400.49	0.0408751	0.041936	0.0401844	0.0391479	0.0401508	0.0419283
400.72	0.0418596	0.0395554	0.038419	0.0390654	0.039873	0.041942
400.95	0.0407303	0.04219	0.0394088	0.0394305	0.0397577	0.0423835
401.18	0.0377852	0.0399449	0.0386251	0.0408136	0.0394709	0.0426464
401.41	0.0405441	0.0379294	0.0393799	0.0412816	0.0400849	0.0439969
401.64	0.0412055	0.0424149	0.0388688	0.0424166	0.0409179	0.0432818
401.869	0.0420353	0.0455756	0.0410033	0.0424414	0.0410095	0.0435193
402.099	0.0424441	0.0445353	0.0435146	0.042025	0.0414746	0.0448011
402.329	0.041589	0.0400933	0.0405999	0.0419975	0.0397834	0.044528
402.559	0.042155	0.0408876	0.044576	0.0409416	0.0408121	0.0448364
402.789	0.0413429	0.0425823	0.0466881	0.0415644	0.0411348	0.043814
403.019	0.0406938	0.045343	0.0414788	0.0414832	0.0410575	0.0427015
403.249	0.0410519	0.0439919	0.0420069	0.0423006	0.0413029	0.043169
403.479	0.0423448	0.0424482	0.044526	0.0397306	0.041586	0.0440947
403.708	0.0407239	0.0433755	0.042131	0.0397885	0.0410229	0.0430414
403.938	0.0416852	0.040921	0.040603	0.0408446	0.0405611	0.0432756
404.168	0.0412062	0.0430863	0.0437889	0.0408099	0.0400935	0.0433137
404.398	0.0419592	0.0395892	0.0411206	0.0408862	0.0401404	0.0426592
404.628	0.0419849	0.0433271	0.0389451	0.0417936	0.0396896	0.0433138
404.858	0.0406874	0.0463818	0.0408002	0.0413659	0.0392644	0.0434262
405.088	0.0423749	0.0474617	0.0405212	0.0407039	0.0398532	0.0431217
405.317	0.0421543	0.0484311	0.0410766	0.0417365	0.0406871	0.0441958
405.547	0.0424859	0.0457616	0.0419221	0.0420093	0.0408262	0.0447242
405.777	0.0429113	0.0425288	0.0402587	0.0406362	0.0403445	0.0429898
406.007	0.0423565	0.0433983	0.041052	0.039562	0.0403388	0.0425173
406.237	0.0436782	0.045559	0.0396154	0.0401068	0.0399691	0.0429854
406.467	0.0417865	0.0464622	0.0396887	0.0423187	0.0400265	0.0420532
406.697	0.0411503	0.0452971	0.0416309	0.0410125	0.0402361	0.04244
406.926	0.0416238	0.0451088	0.0419166	0.0408757	0.0405737	0.0436517
407.156	0.0417622	0.0413454	0.0406505	0.04016	0.0397827	0.0429441
407.386	0.0412529	0.0451689	0.0405847	0.0412502	0.0405665	0.0430491
407.616	0.0410928	0.0466639	0.0406596	0.040662	0.0402882	0.0430717
407.846	0.0421756	0.0465522	0.0422319	0.0401757	0.0400887	0.0439373
408.076	0.0421033	0.0434853	0.0438074	0.0405156	0.0410019	0.0442769
408.306	0.0426256	0.043289	0.0415649	0.0410489	0.0407537	0.044314
408.536	0.0438932	0.0408596	0.0427305	0.0418672	0.0418742	0.0458429
408.765	0.045302	0.0472391	0.0441137	0.0413416	0.043549	0.0468202
408.995	0.0451973	0.0493145	0.044294	0.043056	0.0433782	0.0471595
409.225	0.0454117	0.0483932	0.0452134	0.0452287	0.0443449	0.0473911
409.455	0.0451719	0.0490943	0.0457422	0.0447832	0.04383	0.04627
409.685	0.0447561	0.0454755	0.0440005	0.0441468	0.0441526	0.0465715
409.915	0.0468404	0.0477045	0.0462049	0.0445157	0.0446203	0.0473621
410.145	0.0449526	0.0444327	0.0453504	0.0434389	0.043437	0.0474282
410.374	0.0453779	0.0433299	0.0445513	0.0429976	0.0429407	0.0476008
410.604	0.0437838	0.0451386	0.0415558	0.0419223	0.0423292	0.04505
410.834	0.0437144	0.0465685	0.0423803	0.0429955	0.0424141	0.0453983
411.064	0.0455509	0.0462089	0.0434054	0.0433611	0.043375	0.045838
411.294	0.0444266	0.0445011	0.0448331	0.0427496	0.0423272	0.0450955
411.524	0.0442736	0.0470329	0.0434034	0.0427538	0.0427602	0.045754
411.754	0.0430603	0.044105	0.0422845	0.0425305	0.0422908	0.0451859
411.984	0.0442022	0.0426802	0.0417102	0.0428958	0.0415907	0.0450728
412.213	0.043712	0.044496	0.0396266	0.0435129	0.0421245	0.0456864
412.443	0.0434005	0.0459299	0.0407771	0.0419965	0.0422182	0.046323
412.673	0.043751	0.0488411	0.0439434	0.0416588	0.0425699	0.0458976
412.903	0.0434456	0.046885	0.0456429	0.0421765	0.0437033	0.0458911
413.133	0.0460002	0.0473839	0.0456074	0.0403914	0.0437179	0.0459559
413.363	0.0453099	0.0479175	0.044259	0.0418518	0.0427572	0.0460897
413.593	0.0446623	0.0468995	0.0447249	0.0434854	0.0420662	0.0455868
413.822	0.0457045	0.0415472	0.0420465	0.0428483	0.0420323	0.0451693
414.052	0.0441568	0.0437531	0.0427742	0.0424639	0.0418249	0.0443763
414.282	0.0430785	0.0400994	0.0403367	0.0410058	0.0423559	0.0437025
414.512	0.0438313	0.0374705	0.0436871	0.0414649	0.0410782	0.0438446
414.742	0.0441723	0.0400934	0.0440958	0.0413864	0.0418629	0.0437939
414.972	0.0442587	0.0394022	0.0464999	0.0411325	0.0431103	0.0458401
415.202	0.0443912	0.0415489	0.0442761	0.042971	0.0438941	0.0466635
415.431	0.0454816	0.046561	0.0441858	0.0428597	0.0437372	0.0462001
415.661	0.0464362	0.0455616	0.044921	0.0424108	0.0440109	0.0460783
415.891	0.0465416	0.0411503	0.0446299	0.043528	0.0454316	0.0473432
416.121	0.046634	0.0435205	0.0459601	0.0443514	0.0445571	0.0478057
416.351	0.0480771	0.047434	0.0462519	0.0443243	0.0443513	0.0476886
416.581	0.047504	0.0470562	0.0448098	0.0439429	0.0447362	0.0472035
416.811	0.0459464	0.041735	0.0452531	0.0438368	0.0447646	0.0467191
417.041	0.046083	0.0427404	0.0452871	0.0435023	0.0448774	0.0474231
417.27	0.0466835	0.044084	0.0455621	0.04444	0.0448817	0.0472928
417.5	0.0449849	0.0430045	0.04333	0.0445973	0.0439951	0.0460552
417.73	0.0449591	0.0418692	0.0428179	0.0454915	0.0440391	0.0467151
417.96	0.0454958	0.0420668	0.0452189	0.044136	0.0430856	0.047109
418.19	0.0485639	0.0435309	0.04614	0.0437077	0.0444615	0.0482038
418.42	0.0480939	0.0444166	0.0464264	0.0451518	0.0446689	0.0480593
418.65	0.0464176	0.0443417	0.0440449	0.0431744	0.0438459	0.0457114
418.879	0.0472078	0.0461813	0.044801	0.0429542	0.0437927	0.0454612
419.109	0.044654	0.0397537	0.0441719	0.0422416	0.0433744	0.0462752
419.339	0.0450051	0.0420404	0.0423665	0.0430584	0.0433362	0.0472433
419.569	0.0471571	0.043074	0.0435784	0.0430251	0.0442193	0.0473681
419.799	0.047336	0.0465589	0.0473342	0.0444917	0.0454623	0.0484848
420.029	0.0454437	0.0466848	0.0447666	0.044685	0.0451502	0.0477156
420.259	0.0459243	0.0423428	0.0435663	0.043344	0.0442805	0.0475922
420.489	0.0466395	0.0453887	0.0463519	0.0443301	0.0446345	0.0471451
420.718	0.0475537	0.0436874	0.0434724	0.0445958	0.0452607	0.0484368
420.948	0.0477326	0.0450394	0.0421267	0.0449643	0.0442267	0.0475407
421.178	0.0479022	0.0439561	0.04446	0.0450509	0.0451638	0.0480871
421.408	0.0468785	0.0439144	0.0478501	0.0434652	0.0445055	0.0489308
421.638	0.0465276	0.0427046	0.0467598	0.0440408	0.0443321	0.0491749
421.868	0.0465819	0.041548	0.0417852	0.0434982	0.0436565	0.0473775
422.098	0.0458736	0.0423566	0.0408148	0.0441803	0.0441257	0.0466771
422.327	0.0466984	0.0424042	0.0459188	0.0440583	0.0449852	0.0472041
422.557	0.0460859	0.0463392	0.0439967	0.0431318	0.0446453	0.046862
422.787	0.0483195	0.0443858	0.0424974	0.0441516	0.0456983	0.0479614
423.017	0.0494427	0.0433654	0.0432788	0.044199	0.0455141	0.0471902
423.247	0.0495227	0.0425537	0.0440721	0.0456481	0.0461107	0.0481918
423.477	0.0484575	0.0429418	0.043732	0.0455424	0.0445951	0.0476675
423.707	0.048173	0.045005	0.043141	0.0452937	0.0449973	0.0482646
423.936	0.0496458	0.0470965	0.0479551	0.0467627	0.0468778	0.0492033
424.166	0.0497572	0.0454464	0.0470791	0.0466187	0.0466723	0.0493068
424.396	0.0485432	0.0449502	0.0457309	0.0453703	0.0452079	0.0482678
424.626	0.0484563	0.0421678	0.0427157	0.0436329	0.044134	0.046191
424.856	0.0512645	0.046935	0.0478895	0.0463658	0.0473532	0.0507041
425.086	0.0510667	0.0462428	0.0476219	0.0454752	0.0469047	0.0507145
425.316	0.0509796	0.0499154	0.0466972	0.0474209	0.0465065	0.0505354
425.546	0.0506678	0.0505192	0.0473984	0.0470094	0.0461494	0.0500378
425.775	0.0510517	0.0480185	0.0475958	0.0462998	0.0464425	0.0502259
426.005	0.0521837	0.0474657	0.0500674	0.0474903	0.047919	0.0507422
426.235	0.0496245	0.0434631	0.0472879	0.042978	0.0452277	0.0501716
426.465	0.0525152	0.0493244	0.0494743	0.0488267	0.0496356	0.053922
426.695	0.0527681	0.0471523	0.0461579	0.0473806	0.047996	0.0523488
426.925	0.0527246	0.0480918	0.0451419	0.0474848	0.0479948	0.0519522
427.155	0.0517591	0.0483641	0.0464662	0.0478567	0.0482156	0.0509844
427.384	0.0516021	0.0486306	0.0477152	0.0473911	0.0471104	0.0501842
427.614	0.0520781	0.0478684	0.0464632	0.0469303	0.045943	0.0498732
427.844	0.0516448	0.0496269	0.0464849	0.0445443	0.0465518	0.049305
428.074	0.0505202	0.0477296	0.0445457	0.0444868	0.0463587	0.0487252
428.304	0.0484095	0.0424465	0.0422718	0.043862	0.0451964	0.0469071
428.534	0.0482773	0.0497476	0.0447816	0.0452838	0.0456343	0.0481232
428.764	0.0491296	0.0514472	0.04493	0.0459087	0.04678	0.0485385
428.993	0.0495141	0.049172	0.0421514	0.0451259	0.0464789	0.0474904
429.223	0.0505707	0.0492666	0.0457308	0.0457735	0.0465915	0.0490832
429.453	0.05186	0.0508362	0.0456219	0.0465118	0.0467837	0.0503114
429.683	0.052447	0.050758	0.0464817	0.0472437	0.0473232	0.0517583
429.913	0.0536058	0.0487795	0.0454827	0.0462767	0.047841	0.0519409
430.143	0.0550917	0.0494206	0.0463548	0.0479663	0.0495598	0.0521096
430.373	0.0531454	0.0484689	0.0454756	0.0471794	0.0486027	0.0517908
430.603	0.0527346	0.0483493	0.0433967	0.0465199	0.0478653	0.0517594
430.832	0.0518489	0.0453947	0.0429265	0.0470221	0.047941	0.0510822
431.062	0.0521945	0.0479169	0.0445239	0.0471432	0.0472874	0.0505221
431.292	0.0514176	0.0494906	0.0476192	0.0466978	0.0478126	0.0504489
431.522	0.0518876	0.0474913	0.0480659	0.0474196	0.0485072	0.0505817
431.752	0.0521517	0.0494535	0.0467329	0.0467248	0.0478273	0.050824
431.982	0.0521678	0.0488571	0.0468041	0.0453243	0.0469326	0.0509338
432.212	0.0517429	0.0495477	0.0473897	0.0475678	0.0479819	0.0515154
432.442	0.0545811	0.0492125	0.0504987	0.0484911	0.0485916	0.0529646
432.671	0.0560152	0.0479986	0.0489347	0.0483992	0.0493927	0.0528278
432.901	0.0539541	0.0468407	0.044294	0.0477908	0.0494879	0.0525837
433.131	0.054402	0.0495868	0.0479637	0.0485246	0.0498339	0.0533498
433.361	0.0540615	0.0542273	0.0491824	0.0488327	0.0497878	0.0528399
433.591	0.0540948	0.0528805	0.0479148	0.0492109	0.0504442	0.0526807
433.821	0.0535727	0.0501805	0.0468939	0.0466832	0.0482415	0.0513208
434.051	0.0538714	0.0462054	0.0462712	0.0460349	0.0473039	0.0514534
434.28	0.0536613	0.0477928	0.0454017	0.0473564	0.0482205	0.0506352
434.51	0.0532985	0.0482308	0.046863	0.0468793	0.0490966	0.0501801
434.74	0.0552959	0.0461505	0.0458849	0.0463427	0.0490238	0.050998
434.97	0.0532617	0.0480348	0.0451822	0.0461475	0.0483219	0.0510302
435.2	0.0528307	0.0496384	0.0486252	0.0461934	0.0489048	0.0510074
435.43	0.0540532	0.0499705	0.0462997	0.0463346	0.0495403	0.0520827
435.66	0.0550615	0.0461126	0.0473472	0.0482289	0.0499399	0.0528105
435.889	0.0564478	0.048753	0.0479801	0.0484406	0.0500016	0.0534201
436.119	0.0541764	0.0501613	0.049462	0.0484365	0.0500691	0.0534964
436.349	0.0548448	0.0510053	0.0496116	0.0489471	0.0503637	0.0534251
436.579	0.0553259	0.0502463	0.0497945	0.0494845	0.050611	0.0541831
436.809	0.0561317	0.0502928	0.0495811	0.0490373	0.0521151	0.0550485
437.039	0.0568452	0.0476789	0.0491255	0.0498298	0.0523852	0.0544211
437.269	0.0557531	0.0493499	0.0493263	0.0492021	0.0510311	0.0549172
437.498	0.054786	0.0476945	0.0480186	0.0491366	0.0502433	0.0552507
437.728	0.0540859	0.0471647	0.0475751	0.049869	0.0504767	0.0544391
437.958	0.0537089	0.0516363	0.0483971	0.0484084	0.0508184	0.0528038
438.188	0.0541204	0.048753	0.0467591	0.0486311	0.050585	0.0532875
438.418	0.0521041	0.0503463	0.0482706	0.0471685	0.0496179	0.0529214
438.648	0.0533417	0.0510492	0.0492336	0.0487534	0.0501051	0.053405
438.878	0.054984	0.0471817	0.0494561	0.0495845	0.0510591	0.0540253
439.108	0.0562202	0.0458682	0.0511021	0.0493229	0.0514878	0.0551818
439.337	0.0539992	0.0461042	0.0488007	0.0487951	0.0505734	0.054615
439.567	0.0550085	0.0487604	0.0484853	0.049421	0.0507001	0.0543696
439.797	0.0564566	0.049572	0.0507741	0.0510028	0.0525439	0.0559478
440.027	0.0556834	0.0509327	0.049228	0.0510609	0.0528533	0.0558742
440.257	0.0549275	0.0513022	0.0488943	0.0496434	0.0510004	0.0538855
440.487	0.0555992	0.0511437	0.0502798	0.0501036	0.0519394	0.054506
440.717	0.0557276	0.0505885	0.0503176	0.0502987	0.0528436	0.0557491
440.946	0.0557254	0.0539856	0.0491661	0.0507046	0.052423	0.0551932
441.176	0.0555886	0.051504	0.0487533	0.0494388	0.0518336	0.0539892
441.406	0.0562663	0.0469757	0.0502259	0.0489507	0.0521883	0.0542279
441.636	0.056218	0.0473231	0.0498055	0.0495677	0.0521368	0.0548803
441.866	0.0556747	0.0493388	0.0495761	0.0505391	0.0517506	0.0545809
442.096	0.0548564	0.0476245	0.051773	0.0500106	0.050563	0.0541107
442.326	0.0542984	0.0474724	0.0518024	0.0500258	0.0496384	0.0534637
442.556	0.0557747	0.049131	0.05097	0.0502837	0.0518593	0.0540815
442.785	0.0567373	0.0492435	0.0512955	0.0497809	0.0513842	0.0535829
443.015	0.0554997	0.0493401	0.0498782	0.0492092	0.0510329	0.0542624
443.245	0.0581667	0.0503052	0.05122	0.0512069	0.0526535	0.0561649
443.475	0.0586887	0.0499644	0.0512592	0.052037	0.0531232	0.0569562
443.705	0.059062	0.0521201	0.0510595	0.0523589	0.0534502	0.0577458
443.935	0.0589547	0.050797	0.0504182	0.0514566	0.0539053	0.057546
444.165	0.0588045	0.0521169	0.0509581	0.0522044	0.054046	0.0580694
444.394	0.0593874	0.0540043	0.0511331	0.0530237	0.054975	0.0578867
444.624	0.0589586	0.0515411	0.0503852	0.0521826	0.0540889	0.0557403
444.854	0.0588501	0.0515791	0.0506609	0.0508949	0.0547009	0.055313
445.084	0.0580235	0.0523457	0.0497534	0.0512494	0.0531061	0.0562135
445.314	0.0594065	0.0515631	0.0524868	0.0524987	0.0535654	0.0566495
445.544	0.0597751	0.0503593	0.0527151	0.0524977	0.0546173	0.0572583
445.774	0.0593428	0.0506998	0.0513892	0.0522931	0.0548122	0.0580575
446.004	0.0596307	0.0489877	0.0504237	0.0531528	0.0548861	0.0582513
446.233	0.0588931	0.0506078	0.0517509	0.0524628	0.0546032	0.0569172
446.463	0.0597722	0.0536437	0.0531964	0.0534245	0.0549718	0.0580886
446.693	0.0597753	0.0535822	0.0517701	0.0522347	0.0547174	0.0590709
446.923	0.0601664	0.0577564	0.050566	0.0522292	0.0537745	0.0579857
447.153	0.0601687	0.0542942	0.0531301	0.0514725	0.0544618	0.0582449
447.383	0.0607932	0.0526751	0.0529124	0.0533394	0.0561279	0.0595111
447.613	0.061875	0.0541848	0.0543444	0.0542945	0.0566429	0.0598799
447.842	0.062129	0.0538471	0.0530641	0.0538685	0.0559518	0.0585816
448.072	0.0608429	0.0530944	0.0512877	0.0551246	0.0557852	0.0584789
448.302	0.0608746	0.0517347	0.0496974	0.0552984	0.055152	0.0584478
448.532	0.0628312	0.0535034	0.0509235	0.0554134	0.0561894	0.0589828
448.762	0.0616487	0.0535344	0.0511148	0.0551488	0.0560951	0.0591279
448.992	0.0611283	0.0528269	0.0524371	0.0550501	0.0555484	0.0588178
449.222	0.0619309	0.0528393	0.0515917	0.0539581	0.0560179	0.058311
449.451	0.0629506	0.0545834	0.052485	0.0536241	0.0567744	0.0594791
449.681	0.0622054	0.0538199	0.0561633	0.0529746	0.0563919	0.0588945
449.911	0.0631703	0.0516544	0.0539028	0.054529	0.0562038	0.0593104
450.141	0.0636035	0.0567837	0.0539084	0.0555125	0.0562685	0.0597731
450.371	0.0631986	0.0538834	0.0545093	0.0545708	0.0554024	0.0592715
450.601	0.063209	0.0476932	0.0526289	0.054642	0.0564615	0.0599403
450.831	0.0623842	0.0506572	0.0522118	0.0540961	0.0566359	0.0595587
451.061	0.0634715	0.0556363	0.0520496	0.0555457	0.0561066	0.0602894
451.29	0.062569	0.0522562	0.0525714	0.0550212	0.0567767	0.0605843
451.52	0.0619964	0.0523803	0.0537079	0.0539375	0.0563657	0.0598415
451.75	0.0623288	0.0529097	0.0524471	0.0540664	0.0568983	0.0593999
451.98	0.0622512	0.0506082	0.0535678	0.0556428	0.0575297	0.0607679
452.21	0.062665	0.0534872	0.0530193	0.0557325	0.0573472	0.0605111
452.44	0.0625563	0.0484316	0.0553808	0.0547157	0.0562323	0.0592653
452.67	0.0640899	0.0520259	0.0548516	0.0555696	0.056535	0.0594102
452.899	0.0630759	0.0529103	0.0540079	0.0537359	0.0568307	0.0596129
453.129	0.0636931	0.0548571	0.054389	0.0540275	0.0571737	0.0600876
453.359	0.0633155	0.0554422	0.0543494	0.0562031	0.0577847	0.0606028
453.589	0.0630573	0.0549533	0.0527718	0.0548627	0.0566497	0.0604295
453.819	0.062522	0.053487	0.0534132	0.0543091	0.055931	0.0600232
454.049	0.0618664	0.0566467	0.0528263	0.0545227	0.0559087	0.0604519
454.279	0.064171	0.0575395	0.0553261	0.0564979	0.0576021	0.0612432
454.509	0.0659273	0.0553093	0.0592278	0.0581183	0.0599091	0.0630388
454.738	0.0642052	0.0569549	0.0571131	0.0563896	0.0579765	0.0618661
454.968	0.0620977	0.0589584	0.0558765	0.0551875	0.0564043	0.05978
455.198	0.064309	0.0567893	0.0553482	0.054696	0.0576189	0.0600238
455.428	0.0630579	0.0526567	0.0518331	0.0543272	0.0573374	0.0606459
455.658	0.0614607	0.0556972	0.0514656	0.0548479	0.0565184	0.060619
455.888	0.0632099	0.0572162	0.053976	0.0554613	0.0565272	0.0607459
456.118	0.0642696	0.057303	0.0562603	0.0556023	0.0571578	0.0610791
456.347	0.0654278	0.0563182	0.0549886	0.0553561	0.057439	0.0600724
456.577	0.0653149	0.0562212	0.0526879	0.0541235	0.0570929	0.0601876
456.807	0.0646288	0.0578914	0.0529707	0.0543244	0.0577362	0.0612395
457.037	0.0654146	0.0558631	0.0537733	0.0566738	0.0591205	0.062541
457.267	0.0657173	0.0585553	0.0569824	0.0581795	0.0595507	0.0629812
457.497	0.0659967	0.0564791	0.0530929	0.0571084	0.0589628	0.0617885
457.727	0.0663671	0.0530146	0.0529037	0.0570718	0.0579299	0.0604923
457.956	0.0658383	0.0512824	0.052753	0.0564112	0.0580752	0.0604207
458.186	0.0641966	0.0523436	0.0533963	0.0551809	0.0564533	0.0600758
458.416	0.063698	0.0567331	0.0527109	0.0548693	0.0565259	0.0597862
458.646	0.0638354	0.0527596	0.0509956	0.0545932	0.056745	0.0603096
458.876	0.0637126	0.0534775	0.052652	0.055053	0.0576446	0.0603573
459.106	0.063697	0.0555897	0.0534306	0.0562724	0.0589329	0.0612375
459.336	0.063973	0.0562426	0.0536056	0.0573126	0.058533	0.062409
459.566	0.0661587	0.0595826	0.0546902	0.0571217	0.0592556	0.0634425
459.795	0.0673884	0.0599531	0.054197	0.0566308	0.0597732	0.0637372
460.025	0.0678735	0.061159	0.0546098	0.0565731	0.0599154	0.0636034
460.255	0.0659816	0.0577149	0.0548105	0.0559731	0.0594953	0.0631574
460.485	0.0658983	0.0565035	0.0533453	0.0580859	0.0609442	0.0641067
460.715	0.0670207	0.0592109	0.0561958	0.0592289	0.061082	0.0636169
460.945	0.066391	0.0574901	0.0580205	0.0580739	0.0594466	0.0637468
461.175	0.0673292	0.0538678	0.0562985	0.0578846	0.060873	0.0638783
461.404	0.0677118	0.0559177	0.0528506	0.0570964	0.0613346	0.0637277
461.634	0.0678409	0.0576197	0.0568909	0.0567892	0.0612422	0.0636526
461.864	0.0670162	0.0542728	0.0527157	0.0559436	0.0598573	0.0624356
462.094	0.0651227	0.0540403	0.0548709	0.0565655	0.0590055	0.062432
462.324	0.0661354	0.0568539	0.056431	0.0559503	0.0587441	0.062713
462.554	0.0654415	0.056267	0.0546955	0.0552503	0.0588762	0.0614541
462.784	0.0644268	0.0547483	0.0527941	0.0543807	0.0584956	0.0606557
463.014	0.0627369	0.0543005	0.0514171	0.055392	0.0578512	0.0599091
463.243	0.0627716	0.0528548	0.0517271	0.0548084	0.0578419	0.060187
463.473	0.0636662	0.0505112	0.0552474	0.0545722	0.0576301	0.0611403
463.703	0.063035	0.0517198	0.0532118	0.0544748	0.0580078	0.0602165
463.933	0.0633225	0.0512895	0.0517222	0.0548722	0.0571598	0.0598531
464.163	0.0640023	0.0536466	0.0514981	0.0550108	0.057915	0.0602905
464.393	0.0642812	0.0529197	0.0509999	0.0557403	0.0580398	0.0604372
464.623	0.0646812	0.0532148	0.0516297	0.0545067	0.0577362	0.0609385
464.852	0.0646353	0.0545958	0.0520638	0.0555837	0.0579027	0.061436
465.082	0.0644699	0.0540306	0.0524457	0.0563341	0.0582564	0.0616076
465.312	0.065315	0.0533619	0.0509723	0.0567574	0.059294	0.0625012
465.542	0.0667627	0.0561967	0.053666	0.0572925	0.0600436	0.0632254
465.772	0.0672507	0.055941	0.054534	0.0576226	0.0604345	0.0640737
466.002	0.0662117	0.0534497	0.0528635	0.0571739	0.0594591	0.0628306
466.232	0.0668177	0.0549046	0.0535402	0.0562036	0.0597341	0.0626714
466.461	0.0672942	0.0540181	0.0549046	0.056709	0.0607344	0.0638601
466.691	0.0665332	0.0512367	0.0547382	0.05705	0.0601579	0.0640652
466.921	0.0670897	0.053094	0.0555135	0.0573698	0.0610317	0.0638241
467.151	0.067176	0.0557877	0.0536947	0.0579248	0.0615842	0.0644513
467.381	0.0676389	0.0581992	0.0546702	0.0587743	0.0612652	0.0651506
467.611	0.0679429	0.0559608	0.0568043	0.0581547	0.0612355	0.0644469
467.841	0.0666091	0.0561406	0.0580668	0.0573904	0.0606996	0.063634
468.071	0.0646451	0.0549951	0.0549642	0.0577018	0.0597197	0.0628074
468.3	0.0656193	0.0543619	0.0537955	0.0567005	0.0596345	0.0630016
468.53	0.0663917	0.0558181	0.0554492	0.0575699	0.0606656	0.0628146
468.76	0.0661408	0.0545202	0.0536087	0.0572507	0.0598811	0.0619428
468.99	0.0657612	0.0574462	0.0546984	0.0580402	0.0602271	0.0636071
469.22	0.067096	0.0560165	0.0571179	0.0595011	0.0615262	0.0654036
469.45	0.0674082	0.0547489	0.0578084	0.0591374	0.0617083	0.0654498
469.68	0.065956	0.0547415	0.056473	0.0590215	0.0600931	0.0642766
469.909	0.0666663	0.051437	0.0560337	0.0598243	0.0612137	0.0643206
470.139	0.067296	0.055389	0.0566486	0.0589015	0.0620882	0.0641495
470.369	0.0674288	0.0561774	0.0544216	0.0578697	0.0615634	0.0639476
470.599	0.0678061	0.0521633	0.0561246	0.057341	0.0608724	0.0640401
470.829	0.0655951	0.0505953	0.0567394	0.0565109	0.0593848	0.062851
471.059	0.0653332	0.050862	0.0525134	0.0562648	0.0588596	0.0615002
471.289	0.0658325	0.0501851	0.0517547	0.0560718	0.0582641	0.0617945
471.519	0.0638641	0.0510949	0.0539101	0.0555425	0.0581771	0.0607127
471.748	0.0634683	0.0535112	0.0518545	0.0560819	0.0575586	0.0605673
471.978	0.0657926	0.0534454	0.0533949	0.056083	0.0588221	0.0613858
472.208	0.0670073	0.0546934	0.0535815	0.0555853	0.0588996	0.061566
472.438	0.0650284	0.0545605	0.0532598	0.0551577	0.0583274	0.0606248
472.668	0.0634198	0.0531471	0.0513841	0.0555005	0.0575139	0.0597341
472.898	0.0638529	0.0521698	0.0505656	0.054928	0.056411	0.0598246
473.128	0.064138	0.0489659	0.0513032	0.0543631	0.0573999	0.0606016
473.357	0.0656185	0.0527148	0.0531556	0.0559976	0.0585639	0.0617329
473.587	0.0649667	0.0533112	0.0516548	0.0552676	0.0582966	0.0603713
473.817	0.0648487	0.0517566	0.0541624	0.055204	0.0580383	0.0609064
474.047	0.065336	0.0551198	0.0559033	0.0559745	0.0587051	0.061234
474.277	0.0647569	0.0549804	0.0542565	0.0572804	0.0585663	0.061284
474.507	0.0647615	0.0526729	0.0534578	0.0556698	0.0584113	0.0620378
474.737	0.0656149	0.0517563	0.0520618	0.0559867	0.0586189	0.0625236
474.966	0.0661588	0.0540149	0.0536345	0.0563526	0.0594763	0.0624614
475.196	0.0662284	0.0561927	0.0553213	0.0560899	0.058747	0.0608221
475.426	0.0650496	0.0578677	0.0546278	0.0562512	0.0588909	0.0617799
475.656	0.0637719	0.0557075	0.0536618	0.0550899	0.0585148	0.0615757
475.886	0.0629452	0.0532802	0.0524207	0.0546514	0.0581455	0.0612337
476.116	0.0637669	0.0547844	0.0517438	0.0543498	0.0580451	0.0607432
476.346	0.0642804	0.0526172	0.0520372	0.0541546	0.0579933	0.0608017
476.576	0.0635946	0.0572075	0.0519867	0.0558947	0.0575311	0.0605892
476.805	0.0632358	0.0538129	0.0515286	0.0554329	0.0576566	0.0597073
477.035	0.0641943	0.050885	0.0519939	0.0545706	0.0573523	0.0596433
477.265	0.0640672	0.0512162	0.0526553	0.0543282	0.0570125	0.0600358
477.495	0.0639327	0.0525855	0.0507715	0.0549944	0.0570822	0.0598267
477.725	0.0635815	0.0525299	0.0526353	0.0549442	0.0573535	0.0603249
477.955	0.0640252	0.0551731	0.0506785	0.0541501	0.0570111	0.0601723
478.185	0.0635187	0.0542637	0.0514211	0.0546726	0.0571562	0.0600002
478.414	0.0631241	0.0509091	0.0506905	0.054231	0.0571395	0.0593455
478.644	0.061862	0.0493106	0.0507162	0.0538108	0.0572024	0.059493
478.874	0.0611122	0.052648	0.0516505	0.0543014	0.0580095	0.0589807
479.104	0.0624943	0.05023	0.0522761	0.0550221	0.0579565	0.0598425
479.334	0.0628947	0.0533781	0.0536154	0.0545595	0.0571331	0.0603347
479.564	0.0628365	0.0514837	0.051721	0.0532871	0.0562323	0.0599217
479.794	0.0622401	0.0521278	0.0502413	0.053526	0.0559269	0.0596334
480.024	0.0629545	0.0524431	0.0505592	0.0542275	0.0572146	0.0592391
480.253	0.0632747	0.0524199	0.0501499	0.0543164	0.0566316	0.0589667
480.483	0.0627997	0.0542372	0.0506095	0.0544171	0.0564582	0.0584496
480.713	0.0620446	0.0540027	0.050826	0.0551263	0.0561892	0.0592997
480.943	0.0621697	0.0532209	0.0519102	0.0535668	0.056187	0.0588903
481.173	0.060946	0.0490505	0.0500576	0.0528712	0.0560211	0.0586229
481.403	0.0616428	0.0518984	0.0500152	0.0530543	0.05657	0.0579072
481.633	0.0625237	0.0535679	0.0507783	0.0537475	0.0569426	0.0583882
481.862	0.0631331	0.0506107	0.0494395	0.0531967	0.0561584	0.0583411
482.092	0.0624878	0.0513962	0.0499626	0.0529576	0.0563183	0.0580274
482.322	0.060044	0.0503194	0.0497247	0.0526636	0.0548774	0.0569699
482.552	0.0602658	0.0495369	0.0507949	0.0522344	0.0551052	0.0579026
482.782	0.0601469	0.0506068	0.0478165	0.0523955	0.055118	0.0568498
483.012	0.0608269	0.0503994	0.0466907	0.053316	0.0559932	0.0572652
483.242	0.059782	0.0479297	0.0480427	0.0525117	0.0548455	0.0567427
483.471	0.0604108	0.0500563	0.0490564	0.0523934	0.0546713	0.0563614
483.701	0.0587549	0.0484521	0.0481367	0.0511586	0.0549073	0.0561137
483.931	0.0590761	0.0475485	0.0486456	0.0512219	0.0547883	0.0560193
484.161	0.0596277	0.0464287	0.050864	0.0515212	0.054521	0.0551205
484.391	0.0599939	0.0450475	0.050504	0.0506867	0.0542774	0.0562575
484.621	0.0601815	0.04654	0.049982	0.0509343	0.0546494	0.0565873
484.851	0.0600446	0.0488555	0.0489832	0.0515168	0.0547074	0.0564614
485.081	0.056862	0.0460447	0.0459428	0.0484237	0.0508225	0.0531108
485.31	0.0547883	0.0459522	0.0451808	0.0465564	0.049494	0.0510158
485.54	0.0534233	0.0425812	0.0421219	0.0452137	0.0481553	0.0492995
485.77	0.0521954	0.0406398	0.0406411	0.0445578	0.0471795	0.0479668
486	0.0528287	0.0407734	0.0427012	0.045697	0.0476337	0.0481327
486.23	0.0525211	0.0424632	0.0427005	0.0460077	0.047959	0.048837
486.46	0.0527498	0.0429981	0.0419517	0.0456188	0.0481826	0.0493525
486.69	0.0554481	0.0447716	0.0449322	0.0470982	0.0505518	0.0523095
486.919	0.0594475	0.0467666	0.0492794	0.0512946	0.0545878	0.0570889
487.149	0.0627937	0.0504469	0.0512333	0.0534976	0.0571959	0.059867
487.379	0.0634366	0.0537843	0.051949	0.0549884	0.057494	0.0612617
487.609	0.0652535	0.0517616	0.055372	0.0556367	0.0592444	0.0633891
487.839	0.065528	0.0507777	0.0544165	0.0557108	0.0594018	0.0637921
488.069	0.0652499	0.0529435	0.0557085	0.0568198	0.0603029	0.0632334
488.299	0.0618669	0.0486689	0.0507146	0.0537509	0.0569683	0.0592292
488.529	0.0616298	0.0498441	0.0498508	0.0528958	0.0567717	0.0588645
488.758	0.060223	0.0477321	0.0493607	0.0519296	0.055016	0.0572366
488.988	0.0586505	0.0491059	0.0486432	0.0519777	0.0545554	0.0569108
489.218	0.0582023	0.0481825	0.049409	0.0513089	0.0540224	0.0561423
489.448	0.0586543	0.0477922	0.0502363	0.0511915	0.0544625	0.0562098
489.678	0.0579981	0.0444883	0.0483506	0.0504986	0.0532438	0.055104
489.908	0.0567051	0.0424623	0.0463105	0.0499728	0.0528754	0.0540318
490.138	0.0543489	0.0444272	0.0444361	0.0474825	0.0513488	0.0522183
490.367	0.0535861	0.0415108	0.0425999	0.0472637	0.0499987	0.0512444
490.597	0.0546057	0.041679	0.042087	0.0460165	0.0495968	0.0515157
490.827	0.0564108	0.0436235	0.0452914	0.0487228	0.0508749	0.0516527
491.057	0.0553429	0.0419279	0.0441656	0.0476774	0.0510061	0.052146
491.287	0.0549596	0.0446552	0.0451254	0.0483058	0.0508683	0.0519155
491.517	0.0541258	0.0422958	0.0465372	0.0480373	0.0508896	0.0522118
491.747	0.054231	0.0411058	0.0449587	0.0473487	0.0508963	0.0525924
491.976	0.0544362	0.0396687	0.0435774	0.0468367	0.0502013	0.0523926
492.206	0.0542709	0.0388367	0.0436386	0.0469486	0.0494167	0.0512368
492.436	0.0552938	0.0379595	0.0469469	0.0467353	0.0497414	0.0507272
492.666	0.0533103	0.0393867	0.0448147	0.0460811	0.048386	0.0507431
492.896	0.0519342	0.0427365	0.0435935	0.0457313	0.0480938	0.0498629
493.126	0.0516815	0.0394557	0.0424882	0.0447344	0.0482382	0.0495786
493.356	0.0520623	0.0409664	0.0423799	0.0451827	0.0483656	0.0491111
493.586	0.0513008	0.0406334	0.0445283	0.0458122	0.0487778	0.0497382
493.815	0.0514467	0.0410388	0.045007	0.0460296	0.0490248	0.0501318
494.045	0.0519518	0.0400245	0.0443543	0.0460396	0.0493099	0.0500764
494.275	0.053291	0.0394088	0.0441874	0.0458212	0.0493673	0.0504826
494.505	0.053425	0.0401159	0.0449035	0.0464056	0.0490828	0.0501358
494.735	0.0537215	0.0398713	0.0433448	0.0458178	0.0490186	0.0507123
494.965	0.0537345	0.0401544	0.0438414	0.0461131	0.0486631	0.0504062
495.195	0.0523483	0.0400986	0.0438099	0.0453053	0.0481279	0.0497831
495.424	0.0517403	0.0410542	0.0409923	0.0442919	0.048457	0.0498349
495.654	0.0508473	0.0381996	0.039864	0.0438957	0.047306	0.0483437
495.884	0.0502227	0.0400765	0.0401949	0.0453328	0.0471389	0.0488056
496.114	0.0503077	0.0399356	0.0407659	0.0455359	0.0472747	0.0482057
496.344	0.0496302	0.0372431	0.041381	0.0438426	0.0467907	0.0475386
496.574	0.0498822	0.039785	0.0421497	0.043313	0.0459674	0.0476098
496.804	0.0504657	0.0409043	0.0406116	0.0434134	0.045968	0.0471136
497.034	0.0498936	0.0396099	0.0409604	0.0436513	0.0457738	0.0467514
497.263	0.0506931	0.0393476	0.0416331	0.0436324	0.046431	0.047243
497.493	0.0500531	0.0383206	0.0410576	0.0438475	0.0463567	0.0473444
497.723	0.0502644	0.0408538	0.0413236	0.0434942	0.0459381	0.0468708
497.953	0.0501834	0.0391056	0.0398029	0.042842	0.0455592	0.0463669
498.183	0.0495769	0.0363189	0.0398626	0.0432631	0.0451	0.0467123
498.413	0.0491725	0.03916	0.0378492	0.0429108	0.0445361	0.0465327
498.643	0.049092	0.0384864	0.0398286	0.0426815	0.0449413	0.0470797
498.872	0.048598	0.0339169	0.0415972	0.0425591	0.0451845	0.0467765
499.102	0.0474455	0.0347725	0.0384105	0.0407079	0.044053	0.045032
499.332	0.0478153	0.0378605	0.0382648	0.0411416	0.0433826	0.0451008
499.562	0.047801	0.0383263	0.0369476	0.041312	0.0437482	0.0448777
499.792	0.047143	0.0357732	0.0397046	0.0411979	0.0436956	0.0441239
500.022	0.046794	0.0368581	0.0389452	0.042157	0.0426696	0.0441549
500.252	0.0470059	0.0365984	0.0381191	0.0420378	0.0427576	0.0442868
500.481	0.0476859	0.037065	0.0373578	0.0410949	0.043575	0.0443337
500.711	0.0467914	0.039225	0.037401	0.0405119	0.0432405	0.0439803
500.941	0.0460435	0.0367819	0.0361877	0.0396375	0.042649	0.0426636
501.171	0.0444872	0.0348182	0.0368781	0.0389879	0.0417306	0.0426099
501.401	0.0443867	0.0329794	0.0374024	0.0398062	0.0414548	0.0424823
501.631	0.0445829	0.0347748	0.0356202	0.0401189	0.0417904	0.0425797
501.861	0.0457574	0.0360342	0.0378344	0.0405556	0.0424627	0.0425003
502.091	0.0472103	0.0368433	0.0378087	0.0406903	0.0435549	0.0431411
502.32	0.0484352	0.0399221	0.0376867	0.0416227	0.0433842	0.0434399
502.55	0.0443194	0.0363018	0.035765	0.038412	0.0401178	0.0413969
502.78	0.0429029	0.0361461	0.0347622	0.038699	0.0404048	0.0418509
503.01	0.0435653	0.0354513	0.0347658	0.0393714	0.0414486	0.042558
503.24	0.043754	0.0355479	0.037713	0.0390696	0.0412978	0.0413091
503.47	0.0442148	0.033165	0.0369901	0.0382761	0.040799	0.0407469
503.7	0.0434556	0.0331615	0.0357473	0.0379153	0.0406204	0.040927
503.929	0.0424767	0.0336564	0.0353605	0.037246	0.0399769	0.0405465
504.159	0.0431772	0.0329171	0.0351433	0.0381276	0.0401612	0.0403883
504.389	0.0426324	0.036338	0.0356383	0.0384805	0.0400626	0.0407715
504.619	0.0422811	0.0361895	0.03473	0.038669	0.0395883	0.0401825
504.849	0.0409969	0.0315993	0.0345109	0.037394	0.0389834	0.03858
505.079	0.041587	0.0318947	0.0336347	0.036345	0.0386582	0.0386983
505.309	0.0414748	0.0341345	0.0335101	0.0354274	0.038061	0.0384167
505.539	0.0402555	0.0326649	0.0323914	0.0342994	0.0370504	0.0375211
505.768	0.0402014	0.0317992	0.0313567	0.0341308	0.0369519	0.0379381
505.998	0.0400676	0.0327991	0.0318368	0.0347248	0.0372484	0.0372335
506.228	0.0389263	0.0318513	0.0310138	0.0349949	0.0363944	0.037024
506.458	0.0390801	0.0302766	0.0313013	0.0349346	0.0365288	0.0375268
506.688	0.039102	0.0304793	0.0310542	0.0352221	0.0370019	0.0375289
506.918	0.0382347	0.0304212	0.030546	0.0343559	0.03665	0.0368098
507.148	0.0396286	0.03143	0.0324577	0.0345442	0.0367141	0.0365206
507.377	0.0395769	0.0308689	0.0325753	0.0356913	0.0373293	0.0368617
507.607	0.03898	0.0281634	0.0311643	0.0349719	0.0366123	0.0365525
507.837	0.0376694	0.027974	0.0304732	0.0343139	0.0358566	0.0363462
508.067	0.0383117	0.0295763	0.031122	0.0329907	0.0356502	0.0361277
508.297	0.0372128	0.0276503	0.0302139	0.0329625	0.0354695	0.0359333
508.527	0.036936	0.027248	0.0312377	0.03371	0.0351648	0.0361189
508.757	0.0369339	0.026148	0.0301239	0.0339624	0.0347877	0.0353269
508.986	0.0359219	0.0278699	0.0288456	0.0319192	0.0343417	0.0348923
509.216	0.0355107	0.0313233	0.030417	0.0322169	0.0348653	0.0357587
509.446	0.0363384	0.0313253	0.0313341	0.0336259	0.0349144	0.0362081
509.676	0.035607	0.0265388	0.0306945	0.0330248	0.03414	0.0347734
509.906	0.034651	0.0259663	0.0283507	0.0306545	0.0331093	0.0327374
510.136	0.0354829	0.0267869	0.0276421	0.0303061	0.0337448	0.0327003
510.366	0.0355245	0.0267312	0.0275832	0.0306183	0.0337529	0.0331639
510.596	0.0344885	0.0264788	0.0283291	0.0305511	0.0327167	0.0324724
510.825	0.0335735	0.0241533	0.0283169	0.029686	0.0322005	0.0323837
511.055	0.0328369	0.0227532	0.0271655	0.0290232	0.0321339	0.0323687
511.285	0.0323096	0.0228534	0.0260493	0.0288623	0.0312076	0.0308342
511.515	0.0318104	0.0245681	0.0264499	0.0290072	0.0300567	0.0295461
511.745	0.0303835	0.0209976	0.0260816	0.027836	0.0290503	0.028912
511.975	0.029109	0.0210632	0.0263018	0.0277471	0.0290839	0.0295449
512.205	0.0304222	0.0215759	0.0274777	0.028409	0.0298149	0.0301838
512.434	0.0328616	0.025967	0.0284074	0.0302658	0.0318254	0.03146
512.664	0.0338623	0.029178	0.029471	0.0319818	0.0335206	0.0329837
512.894	0.034908	0.0286203	0.0290267	0.0314234	0.0336549	0.03243
513.124	0.0352467	0.0260969	0.0294097	0.0309079	0.0334974	0.0319108
513.354	0.0328067	0.0281441	0.0290279	0.0301219	0.0332015	0.031927
513.584	0.0308578	0.0272984	0.0270722	0.0280872	0.0302927	0.030137
513.814	0.0301305	0.0225861	0.0271373	0.0272317	0.0290659	0.0287216
514.044	0.030309	0.0228434	0.0241732	0.0272396	0.0294447	0.0283016
514.273	0.0309816	0.0214918	0.0240961	0.0274643	0.0297804	0.0292104
514.503	0.030832	0.0233737	0.0261171	0.0281586	0.0298186	0.0299224
514.733	0.0292445	0.0231968	0.0267795	0.0282983	0.02928	0.0292649
514.963	0.0305583	0.0217634	0.0252311	0.0293124	0.0290826	0.0285977
515.193	0.0304843	0.0217191	0.0246728	0.0286297	0.0293681	0.0275721
515.423	0.0302786	0.0249375	0.0260679	0.0291832	0.0287731	0.0287773
515.653	0.0290836	0.022853	0.026431	0.0275413	0.0284544	0.0284302
515.882	0.0293232	0.0230443	0.0264476	0.0271386	0.0284524	0.028302
516.112	0.0282362	0.022993	0.024307	0.0262592	0.0279564	0.0262305
516.342	0.0297383	0.0217655	0.0238511	0.0263046	0.0288054	0.0273388
516.572	0.0288887	0.0189405	0.0245927	0.0268971	0.0277035	0.0272292
516.802	0.0279964	0.0190452	0.025639	0.0267568	0.0273808	0.0267007
517.032	0.0288264	0.019074	0.0259376	0.0264099	0.0272543	0.0263601
517.262	0.028673	0.0190951	0.0239829	0.0252043	0.0269875	0.0259289
517.492	0.0284656	0.0197437	0.0226167	0.0252611	0.0266055	0.0249331
517.721	0.0272879	0.0207672	0.0229856	0.0249665	0.0268158	0.0252469
517.951	0.0267563	0.0196927	0.0226411	0.0241447	0.0262536	0.0252818
518.181	0.0268473	0.0199165	0.0216414	0.0234325	0.0261264	0.024936
518.411	0.0273644	0.019068	0.0215729	0.0226621	0.0255899	0.0243908
518.641	0.0267614	0.0199053	0.0210977	0.0228905	0.0248212	0.0240321
518.871	0.0244848	0.018698	0.0199895	0.0219483	0.0237182	0.0226492
519.101	0.0246914	0.0192759	0.0189105	0.0215774	0.0236253	0.0227787
519.33	0.0242648	0.0187812	0.0211918	0.0227087	0.0243908	0.023008
519.56	0.0253948	0.0191785	0.0216839	0.023035	0.0245538	0.022729
519.79	0.0258531	0.0194349	0.021226	0.0235261	0.0241795	0.0233662
520.02	0.0249887	0.0178776	0.0211925	0.0228071	0.0238618	0.0231794
520.25	0.0251343	0.0184918	0.0218727	0.0227703	0.0236076	0.0231993
520.48	0.0232664	0.0193505	0.0210406	0.0215228	0.0229271	0.0226159
520.71	0.0222692	0.0192242	0.0185854	0.0218618	0.0216932	0.0221114
520.939	0.0232472	0.0190389	0.0194274	0.0214558	0.0224644	0.0221661
521.169	0.0238496	0.0184789	0.0205546	0.0205571	0.0229439	0.0220415
521.399	0.0241878	0.0201926	0.0196882	0.0217274	0.0237393	0.0227663
521.629	0.025424	0.0198503	0.0201859	0.0231961	0.0248942	0.023414
521.859	0.0254447	0.0201167	0.0206971	0.0236925	0.0246201	0.0232897
522.089	0.0237348	0.0193322	0.02138	0.0231062	0.0231102	0.0225097
522.319	0.0235952	0.0222722	0.0196278	0.0231878	0.0231343	0.0226628
522.549	0.0240485	0.0214689	0.0200518	0.0216683	0.0231904	0.0221254
522.778	0.0233687	0.0189007	0.0195237	0.0214182	0.0225696	0.0211739
523.008	0.0225271	0.0205153	0.0191683	0.0216614	0.0228202	0.0215202
523.238	0.0232978	0.0191532	0.0186285	0.0217524	0.0226108	0.0217424
523.468	0.023974	0.0190555	0.0182982	0.0221181	0.0223502	0.0222233
523.698	0.023693	0.0186623	0.0195612	0.0220658	0.0222785	0.021866
523.928	0.0237171	0.0182463	0.0181547	0.0215253	0.0226182	0.0210925
524.158	0.0235707	0.0191114	0.0186932	0.0213966	0.0225886	0.0213767
524.387	0.022186	0.018292	0.0198342	0.0215514	0.0216538	0.0211861
524.617	0.0218463	0.0168262	0.0184974	0.0205395	0.021602	0.0206767
524.847	0.0215309	0.0172006	0.0182652	0.0207603	0.0217089	0.0208881
525.077	0.0213388	0.0195982	0.0176857	0.0203089	0.0212209	0.0208012
525.307	0.0213853	0.0205258	0.0187578	0.019017	0.0209378	0.0201504
525.537	0.0214514	0.0180443	0.0177848	0.0193527	0.0203534	0.0198732
525.767	0.0200943	0.017008	0.0187724	0.019567	0.0201145	0.0199615
525.996	0.0202406	0.0166543	0.0182308	0.0195184	0.0200838	0.0196562
526.226	0.02075	0.0180019	0.0192637	0.019532	0.020715	0.0202111
526.456	0.0204095	0.0179753	0.0178577	0.0189674	0.0201747	0.0197857
526.686	0.0200422	0.0163741	0.0164351	0.0193966	0.0201193	0.0195992
526.916	0.0204173	0.0174623	0.0180083	0.0197372	0.0206172	0.0198812
527.146	0.02009	0.0159706	0.0180557	0.0196126	0.0206898	0.0195056
527.376	0.0203457	0.0160687	0.0185479	0.0205281	0.0205028	0.0191872
527.606	0.0211662	0.0183551	0.0187248	0.0197332	0.02059	0.0195833
527.835	0.0216326	0.0177356	0.0176181	0.0198342	0.0207567	0.0203605
528.065	0.0211947	0.0160724	0.0190409	0.0195444	0.0205759	0.020465
528.295	0.0206162	0.0171553	0.0185939	0.0187725	0.0199303	0.0199255
528.525	0.0193609	0.0183501	0.0181038	0.0182135	0.0196714	0.0192276
528.755	0.0196087	0.0164776	0.0167149	0.0178642	0.0194191	0.018598
528.985	0.0198684	0.01596	0.0160667	0.0177944	0.0187693	0.0184918
529.215	0.0188918	0.0157811	0.0162358	0.0181238	0.019077	0.0184885
529.444	0.0193114	0.014579	0.0172899	0.0181809	0.0188775	0.0183005
529.674	0.0197729	0.0150681	0.0179961	0.0182082	0.018703	0.0178196
529.904	0.0198787	0.0143005	0.016529	0.0184304	0.0187573	0.0178796
530.134	0.0185086	0.0153288	0.0162594	0.0169662	0.0182074	0.0175967
530.364	0.0181926	0.0166052	0.0163218	0.0176374	0.0182094	0.0174169
530.594	0.017269	0.0146127	0.0158871	0.0167279	0.0181868	0.0173697
530.824	0.0180465	0.0146478	0.0153167	0.0155869	0.0176097	0.0167614
531.054	0.0189315	0.0144098	0.0168882	0.0172575	0.0183284	0.0175427
531.283	0.0183179	0.0141462	0.0166183	0.0181957	0.0185004	0.017951
531.513	0.0175813	0.0137492	0.015574	0.0173011	0.0176048	0.0168002
531.743	0.0168251	0.0142492	0.0152996	0.0163687	0.0173018	0.0164247
531.973	0.0172757	0.0133965	0.0141865	0.0160032	0.0173404	0.0162876
532.203	0.0172765	0.0127968	0.014813	0.0158396	0.0170558	0.0164465
532.433	0.0167844	0.0137602	0.0154757	0.0153177	0.0167792	0.016147
532.663	0.0164929	0.011246	0.015552	0.0151648	0.0164788	0.0156389
532.892	0.01642	0.00931216	0.0141216	0.0155115	0.0166588	0.015915
533.122	0.0163376	0.0115065	0.0141937	0.0154286	0.0168481	0.01567
533.352	0.0153945	0.0122713	0.0147893	0.015343	0.01641	0.0153198
533.582	0.0152626	0.00998682	0.0138056	0.0144729	0.0159132	0.0145897
533.812	0.0160953	0.0115488	0.0140808	0.0153605	0.0161922	0.015192
534.042	0.0164153	0.0121259	0.015349	0.0156103	0.0162374	0.0156083
534.272	0.0164816	0.0119425	0.0149917	0.0152043	0.0161999	0.0161328
534.501	0.0159791	0.0111793	0.0138131	0.0150503	0.0164272	0.0159192
534.731	0.0161395	0.0117359	0.0143306	0.0150607	0.0166234	0.0157173
534.961	0.015658	0.0112896	0.0150917	0.0152612	0.0162398	0.0157258
535.191	0.0144377	0.00792042	0.0143909	0.0140602	0.0152681	0.0147269
535.421	0.0145296	0.00881353	0.0134134	0.0140844	0.0151229	0.0148526
535.651	0.0151357	0.0121131	0.0134471	0.0149386	0.0151781	0.0147028
535.881	0.0155758	0.0111283	0.0132667	0.0144038	0.0147474	0.0147968
536.111	0.0153201	0.0109185	0.0127745	0.0148599	0.015037	0.0149943
536.34	0.014718	0.0110521	0.0121383	0.0148298	0.0156554	0.015008
536.57	0.014632	0.0110796	0.0121239	0.0141539	0.0151516	0.014395
536.8	0.0139647	0.00975595	0.0127274	0.0131355	0.0145282	0.0139518
537.03	0.0141316	0.0101028	0.0129491	0.0133733	0.0145055	0.0136077
537.26	0.0140659	0.00990338	0.0131037	0.0130841	0.014017	0.01296
537.49	0.0139492	0.00979459	0.0133812	0.0131662	0.0142299	0.0134691
537.72	0.0123851	0.00926664	0.0121203	0.0124733	0.0133781	0.0129319
537.949	0.0121634	0.0104939	0.0116003	0.0120745	0.0129374	0.0127086
538.179	0.0129937	0.0097012	0.0122968	0.012295	0.0133417	0.0128529
538.409	0.0128981	0.00911647	0.0120984	0.011995	0.0136282	0.0131673
538.639	0.0130773	0.00931603	0.0123346	0.0126974	0.0136785	0.0132244
538.869	0.0131103	0.011391	0.0127663	0.0128593	0.0134431	0.0130693
539.099	0.0137332	0.0107274	0.0136315	0.0130785	0.0132641	0.0136813
539.329	0.014503	0.0100444	0.0136493	0.0136581	0.0137248	0.0138946
539.559	0.0140895	0.00906687	0.0128155	0.012969	0.0138252	0.0133118
539.788	0.0133922	0.00976963	0.0114124	0.0125057	0.0133775	0.012687
540.018	0.0126331	0.0104568	0.0119829	0.013452	0.0136578	0.012783
540.248	0.0116847	0.0102226	0.0128033	0.0130463	0.0131382	0.0122203
540.478	0.013921	0.0107408	0.0135114	0.0136025	0.013622	0.0132564
540.708	0.0135291	0.0110658	0.0126246	0.0134328	0.0132464	0.0127947
540.938	0.0125537	0.00950533	0.0112887	0.0126683	0.0130047	0.012061
541.168	0.0122866	0.00850736	0.0103192	0.0121134	0.0120969	0.0112385
541.397	0.0117764	0.00994239	0.0119419	0.0114509	0.0121387	0.0118496
541.627	0.0121852	0.0102842	0.0125083	0.0129812	0.0128933	0.0126039
541.857	0.0112932	0.00918023	0.0113588	0.012479	0.0120191	0.0117022
542.087	0.0118463	0.00880732	0.0106736	0.0121133	0.0120816	0.0114534
542.317	0.0121945	0.00795571	0.0104593	0.0119984	0.0119322	0.0108875
542.547	0.0129585	0.00899432	0.0115521	0.0131314	0.0133155	0.0122321
542.777	0.0127	0.00959171	0.0112474	0.0121566	0.0127381	0.0124137
543.006	0.0120576	0.0100913	0.0108247	0.0124497	0.0125433	0.0118867
543.236	0.0118725	0.0112597	0.0119516	0.0125472	0.0126788	0.0119245
543.466	0.0110567	0.0109563	0.0112313	0.0108142	0.0115268	0.0110228
543.696	0.0121481	0.0112067	0.0107271	0.0106225	0.0122435	0.011143
543.926	0.0103795	0.00874409	0.00969552	0.00989176	0.0107083	0.0113626
544.156	0.0113214	0.00834172	0.0105703	0.0127966	0.0122775	0.0124682
544.386	0.0112873	0.00844993	0.01023	0.0117122	0.0119597	0.0115231
544.616	0.0109775	0.00914022	0.00945299	0.0116581	0.0116294	0.0112703
544.845	0.0112299	0.0085903	0.0109117	0.0117865	0.0117773	0.0109178
545.075	0.0111769	0.00745121	0.0113034	0.0122396	0.0114587	0.0106656
545.305	0.0118412	0.00839065	0.0119123	0.0115639	0.0112609	0.0111661
545.535	0.0113557	0.00922281	0.0117966	0.010993	0.0112431	0.011067
545.765	0.0116556	0.00779907	0.0115206	0.0105739	0.0111028	0.0108768
545.995	0.0115054	0.00772829	0.00983918	0.0102194	0.0111211	0.0105334
546.225	0.011767	0.011611	0.0098158	0.0108084	0.0112377	0.0107438
546.454	0.0111776	0.0107134	0.00950116	0.0112579	0.0119217	0.0104187
546.684	0.0103627	0.00836142	0.00867441	0.0108866	0.0112195	0.0101498
546.914	0.00951359	0.00760072	0.0090444	0.00996091	0.0103987	0.00944787
547.144	0.00908568	0.00818939	0.00816464	0.00940869	0.00994593	0.00965769
547.374	0.00933189	0.00934962	0.00884178	0.00913439	0.00990753	0.00996403
547.604	0.00933977	0.010033	0.00867133	0.00915881	0.0102292	0.00963642
547.834	0.00965843	0.00715694	0.00846701	0.00961066	0.010695	0.00991796
548.064	0.00984063	0.00957602	0.00870069	0.00990278	0.0103781	0.00957499
548.293	0.00973442	0.0106806	0.00835728	0.00958438	0.0100686	0.00956799
548.523	0.00956244	0.00835435	0.008925	0.0101967	0.0101327	0.00965614
548.753	0.0101749	0.00946974	0.00970702	0.010496	0.010762	0.0102949
548.983	0.00967214	0.00830016	0.00831518	0.00970822	0.00997348	0.0100377
549.213	0.00895359	0.00621574	0.00889742	0.00969909	0.0101442	0.00963113
549.443	0.00929647	0.0068449	0.0103542	0.0089114	0.0099042	0.00925717
549.673	0.00971797	0.00752938	0.00984572	0.00876698	0.00957447	0.00955071
549.902	0.00978728	0.00904385	0.00734427	0.00925506	0.00989448	0.00959291
550.132	0.0103756	0.0101499	0.00944339	0.0093173	0.0104007	0.00981753
550.362	0.0102743	0.0100496	0.0092747	0.00970451	0.00997456	0.00952524
550.592	0.00943692	0.0087489	0.00894888	0.00940819	0.00977186	0.00929547
550.822	0.0103729	0.00903616	0.00796724	0.00895927	0.00986125	0.0096241
551.052	0.00975549	0.00970853	0.00889816	0.00903261	0.00963591	0.00958359
551.282	0.0087883	0.00913554	0.00806447	0.00860959	0.00913725	0.00896083
551.511	0.0102414	0.00767816	0.00769176	0.00928781	0.00956289	0.00884918
551.741	0.0100298	0.00632772	0.00827643	0.00926358	0.0090788	0.00899155
551.971	0.0103903	0.00747869	0.00831139	0.00848706	0.00874646	0.00896465
552.201	0.00971507	0.00812289	0.00772923	0.00863031	0.00893001	0.00887796
552.431	0.00914636	0.0081812	0.00634762	0.00875119	0.0090028	0.00902023
552.661	0.00846531	0.00832335	0.00686418	0.00850049	0.00906407	0.00873095
552.891	0.0086977	0.0074485	0.00798026	0.00769843	0.00883735	0.00849729
553.121	0.00826699	0.00432576	0.00610149	0.00741619	0.00834078	0.00828869
553.35	0.00846754	0.00771981	0.00623039	0.00757012	0.00852679	0.00814252
553.58	0.0080779	0.00836626	0.0076104	0.00774344	0.0085916	0.00757818
553.81	0.00777757	0.00596819	0.00803909	0.00808291	0.00864679	0.00805894
554.04	0.00715793	0.0066642	0.00888574	0.00782596	0.00842147	0.0076103
554.27	0.00719022	0.00650702	0.00839473	0.00764602	0.00808923	0.00734816
554.5	0.00830744	0.00662468	0.00821503	0.00747836	0.00871434	0.00777615
554.73	0.00826935	0.00583282	0.00814664	0.00781803	0.00901614	0.00811074
554.959	0.00803899	0.00617894	0.00794561	0.00754936	0.00859251	0.00794642
555.189	0.00845677	0.00495875	0.00741336	0.0077204	0.00854827	0.00799466
555.419	0.00826147	0.00407902	0.00812366	0.00830534	0.00881284	0.00853151
555.649	0.00760513	0.00808332	0.00824779	0.00811183	0.00873018	0.00806487
555.879	0.00793939	0.0080086	0.00810054	0.00822398	0.0082414	0.0080971
556.109	0.00768344	0.00704548	0.00695689	0.00723936	0.00790526	0.00792988
556.339	0.00718498	0.00697695	0.0061305	0.00679846	0.00767464	0.00761627
556.569	0.00752344	0.00608062	0.00750694	0.00760195	0.00767711	0.00760533
556.798	0.00770853	0.00437122	0.00812367	0.00746176	0.00793384	0.00792274
557.028	0.00676704	0.00375704	0.00854909	0.00701801	0.00797662	0.00764792
557.258	0.0065041	0.00691774	0.00883905	0.00775113	0.00797539	0.00744469
557.488	0.00729628	0.00674112	0.0100787	0.0082439	0.00810539	0.00798719
557.718	0.00754892	0.00589526	0.00798281	0.00813253	0.00821162	0.00787254
557.948	0.00701898	0.00547724	0.00686299	0.0072804	0.00777565	0.00770654
558.178	0.00672281	0.00483315	0.00667732	0.00698418	0.00769136	0.0068322
558.407	0.00709186	0.00505162	0.00650114	0.0070061	0.0076538	0.00736461
558.637	0.00668758	0.00658298	0.00621424	0.00611125	0.00724443	0.00728678
558.867	0.00689088	0.0054799	0.00713916	0.00643096	0.00764468	0.00752913
559.097	0.00742727	0.00514146	0.00676115	0.00757183	0.0076041	0.00726702
559.327	0.00598656	0.00583222	0.00628164	0.00704256	0.00719535	0.00688899
559.557	0.0061454	0.00692099	0.00701705	0.00702868	0.00717273	0.00708912
559.787	0.00677406	0.00509495	0.00708836	0.00729036	0.00735813	0.00684005
560.016	0.00681805	0.00331655	0.00718557	0.00742602	0.00700894	0.00667889
560.246	0.00621008	0.00393739	0.00636938	0.00676268	0.00634058	0.00602308
560.476	0.0067222	0.00488701	0.00665566	0.00696305	0.00654997	0.0063244
560.706	0.00609921	0.00412539	0.00648268	0.00621691	0.00659442	0.00642976
560.936	0.0061903	0.00393782	0.00639644	0.00674253	0.00677699	0.00695378
561.166	0.00573998	0.00399131	0.00655101	0.00686158	0.00672425	0.00675101
561.396	0.00657606	0.00493052	0.0074917	0.0067294	0.00672872	0.00634354
561.626	0.00642814	0.00413046	0.00602592	0.00678489	0.00656578	0.00616298
561.855	0.00623835	0.00548021	0.0063052	0.00691013	0.00658776	0.0060076
562.085	0.00637456	0.00735091	0.00606654	0.00672404	0.0067095	0.0059347
562.315	0.00613268	0.00519572	0.00615739	0.00646413	0.00682206	0.00610404
562.545	0.0062429	0.00179889	0.00584114	0.0061168	0.00712751	0.0058803
562.775	0.00607255	0.000660394	0.00698181	0.00633764	0.00641794	0.00567009
563.005	0.00664148	0.00276018	0.00786265	0.00606888	0.00622196	0.00569594
563.235	0.00664566	0.00222308	0.00683109	0.00639384	0.00675046	0.00618465
563.464	0.00680935	0.00418508	0.00564744	0.006664	0.00744979	0.00707193
563.694	0.00644039	0.00437725	0.00587289	0.00721583	0.00724461	0.00693187
563.924	0.00628098	0.00360682	0.00700637	0.0067017	0.00646421	0.00636466
564.154	0.00550195	0.00363215	0.00842913	0.00619859	0.00617416	0.00633657
564.384	0.00524247	0.00487186	0.00775269	0.00593094	0.00570167	0.00578251
564.614	0.00570831	0.00649764	0.00636148	0.00594074	0.00566502	0.00568571
564.844	0.00648345	0.0043411	0.00607897	0.00540842	0.00579903	0.00549297
565.073	0.00548064	0.00251656	0.00493987	0.00540698	0.0056676	0.0053763
565.303	0.00564575	0.00480896	0.00551379	0.00602698	0.0060618	0.00573775
565.533	0.00547604	0.00576411	0.00590134	0.0056739	0.00605999	0.00561902
565.763	0.00557082	0.00445467	0.00555354	0.0057479	0.00571581	0.00527036
565.993	0.00545664	0.00406188	0.00459458	0.00548456	0.00523861	0.00514467
566.223	0.00561114	0.0046837	0.00456254	0.00577935	0.00529559	0.00510574
566.453	0.00481346	0.00446381	0.00376519	0.00528111	0.00541162	0.00481589
566.683	0.00422498	0.00242097	0.00377506	0.00468887	0.00517992	0.00479697
566.912	0.00480076	0.00225622	0.00483197	0.00580417	0.00556312	0.00492749
567.142	0.00468945	0.00312185	0.00536313	0.00560479	0.00559983	0.00486504
567.372	0.00469731	0.0038108	0.0059413	0.00501894	0.00494209	0.0050317
567.602	0.005013	0.00207762	0.00559305	0.0043975	0.00449169	0.00477172
567.832	0.00471028	0.00458101	0.00451607	0.00430707	0.00440261	0.00406585
568.062	0.00402842	0.00471051	0.00379045	0.00392358	0.00402554	0.00404257
568.292	0.00364502	0.00331348	0.00392911	0.00404699	0.00405287	0.00414324
568.521	0.00394275	0.00369397	0.00427515	0.00434212	0.00458938	0.00422962
568.751	0.00372883	0.0037611	0.00374367	0.00398034	0.00428967	0.00361247
568.981	0.00369997	0.00234875	0.00392561	0.00404832	0.00406396	0.00372818
569.211	0.00382548	0.00315038	0.00490923	0.00458114	0.00402616	0.00408867
569.441	0.00478291	0.0035438	0.00405481	0.00476519	0.0041489	0.0040858
569.671	0.00513927	0.00330949	0.00330329	0.00490497	0.00448517	0.00407622
569.901	0.00462947	0.00261603	0.00433045	0.00534365	0.00517996	0.00524931
570.131	0.00489399	0.00262348	0.00507547	0.00600483	0.00531352	0.00542293
570.36	0.00540003	0.00473684	0.00449516	0.00578724	0.00540766	0.00522822
570.59	0.00484996	0.00352203	0.00444756	0.00493676	0.00496783	0.00491276
570.82	0.00516175	0.00334139	0.00587619	0.00456888	0.00478226	0.004912
571.05	0.0050344	0.00326675	0.00521322	0.00502394	0.00528902	0.00498606
571.28	0.00537747	0.00460517	0.00489509	0.00557516	0.00524973	0.00477259
571.51	0.00496721	0.00511444	0.00399178	0.00549525	0.00474178	0.00456829
571.74	0.00480927	0.00454594	0.00426511	0.00549372	0.00471284	0.00458647
571.969	0.00564746	0.00518702	0.00570952	0.00564516	0.00543189	0.005054
572.199	0.00533842	0.00502607	0.0060621	0.00529686	0.00548326	0.0051706
572.429	0.00487603	0.00556159	0.00564772	0.00503444	0.004949	0.00468349
572.659	0.00495091	0.00557485	0.00494974	0.00490351	0.00474425	0.00454315
572.889	0.00474906	0.00562315	0.00410965	0.00482065	0.00444569	0.00407816
573.119	0.00393387	0.00408699	0.0031445	0.00397395	0.0037895	0.00356468
573.349	0.00393332	0.00413015	0.0036987	0.00367663	0.00394689	0.00335638
573.578	0.00457755	0.00552864	0.00483777	0.00474343	0.00475404	0.00412
573.808	0.00473246	0.00484187	0.00531601	0.00533961	0.00497483	0.0048275
574.038	0.00493233	0.00429674	0.00462815	0.0052222	0.0048902	0.00500212
574.268	0.00511448	0.00395592	0.00391267	0.00485547	0.00473457	0.00505122
574.498	0.00541023	0.00458625	0.0042634	0.0049566	0.0050835	0.00520768
574.728	0.00547453	0.00424684	0.00439136	0.00494627	0.00518334	0.00489696
574.958	0.00484708	0.00514072	0.00376405	0.00532186	0.00502747	0.00477372
575.188	0.00482871	0.0053811	0.00360342	0.00500365	0.00494685	0.00472048
575.417	0.00431751	0.00518178	0.00437603	0.0050156	0.00470131	0.00446012
575.647	0.00396439	0.00324615	0.00451471	0.00475443	0.0044855	0.00418744
575.877	0.00420183	0.00355134	0.00445234	0.00480561	0.00425009	0.00396056
576.107	0.00397161	0.00381194	0.00463796	0.00441769	0.00409108	0.00392686
576.337	0.00418257	0.00266544	0.00402164	0.0042536	0.00404586	0.00398693
576.567	0.00456635	0.0033467	0.00413866	0.00443935	0.00433877	0.00415518
576.797	0.00412589	0.00415882	0.00388621	0.00447558	0.00425301	0.0043297
577.026	0.00433294	0.0050179	0.00381329	0.00460619	0.00410529	0.00432239
577.256	0.00414439	0.00446567	0.00379368	0.00497472	0.00459116	0.00442305
577.486	0.00456007	0.0050169	0.0050424	0.00541123	0.00502127	0.00483575
577.716	0.00521567	0.00578955	0.00547617	0.00507026	0.0056457	0.00538823
577.946	0.0050232	0.00439203	0.0052414	0.00477246	0.00551336	0.00523493
578.176	0.00507466	0.002836	0.00464895	0.00488455	0.00517619	0.00512154
578.406	0.00481824	0.00429167	0.00486394	0.00478272	0.00524706	0.00503746
578.636	0.00439284	0.00436847	0.0043771	0.00426775	0.00462796	0.00456469
578.865	0.00474135	0.00525171	0.00464131	0.0050213	0.00488132	0.00441999
579.095	0.00507497	0.00595573	0.00512344	0.00552054	0.005341	0.00494165
579.325	0.00493971	0.00508593	0.00608452	0.00528568	0.00517578	0.00493165
579.555	0.00417842	0.00384465	0.00504636	0.00430163	0.0044139	0.00405874
579.785	0.00404311	0.00329045	0.00398686	0.00390015	0.0042988	0.00380313
580.015	0.00415866	0.00387438	0.00418971	0.00358899	0.00396231	0.00361276
580.245	0.00340683	0.00338996	0.00441285	0.00356341	0.00368267	0.00355029
580.474	0.00325421	0.00217303	0.0033708	0.00344682	0.00348977	0.00347082
580.704	0.00307256	0.00302715	0.00212956	0.00339236	0.00340116	0.00320224
580.934	0.00300456	0.00301682	0.00253284	0.003152	0.00321763	0.00290466
581.164	0.00355997	0.00270338	0.00382861	0.00334566	0.00378815	0.00334082
581.394	0.00412094	0.00329138	0.00457301	0.00407756	0.00445123	0.00378592
581.624	0.0049793	0.00461951	0.00478106	0.00508862	0.00501382	0.00483542
581.854	0.00538006	0.00596845	0.00612823	0.00581763	0.00552985	0.00576338
582.083	0.00597099	0.0058806	0.00617736	0.00598171	0.00579688	0.00632283
582.313	0.00642015	0.00526292	0.00620906	0.00587588	0.00658906	0.00725671
582.543	0.00741763	0.00636698	0.00699768	0.00649725	0.00745089	0.0075501
582.773	0.0077101	0.00617368	0.00628471	0.00658935	0.00770262	0.00774873
583.003	0.00713576	0.00568052	0.00517271	0.00658942	0.00733297	0.00779445
583.233	0.00642854	0.00602001	0.00593481	0.00631002	0.00654057	0.00669304
583.463	0.00581009	0.00570228	0.00550825	0.0055062	0.00580635	0.00601472
583.693	0.00510527	0.00345259	0.00441972	0.00522831	0.00482509	0.00522782
583.922	0.00451213	0.00328765	0.00431637	0.00484233	0.00454305	0.00442975
584.152	0.00459624	0.0037576	0.00437802	0.00525033	0.00515947	0.00475474
584.382	0.00458292	0.00339898	0.00478368	0.0053626	0.00489264	0.00482581
584.612	0.00472796	0.00361198	0.00465918	0.00524647	0.00499744	0.00467559
584.842	0.00488438	0.00455186	0.00481058	0.00542967	0.00535456	0.00498158
585.072	0.00459403	0.00542327	0.0045369	0.00522671	0.00502145	0.00516935
585.302	0.00440941	0.0046235	0.00479554	0.00510364	0.00500888	0.00540361
585.531	0.0048179	0.00390794	0.00412336	0.00537392	0.00528577	0.00566696
585.761	0.00506444	0.00361419	0.00543566	0.00518747	0.00533533	0.00543831
585.991	0.00569751	0.00334747	0.00576511	0.0048708	0.00554533	0.00568308
586.221	0.00561561	0.00395651	0.00436917	0.00550133	0.00569347	0.0054849
586.451	0.00455455	0.004733	0.00418302	0.00488463	0.00508786	0.0049502
586.681	0.0037157	0.00372401	0.00437739	0.00418234	0.00444988	0.00450005
586.911	0.00352805	0.00193301	0.00379913	0.00427565	0.00395609	0.00428896
587.141	0.00289286	0.00297099	0.00361517	0.00376778	0.00382432	0.00414615
587.37	0.00343052	0.00369684	0.00412492	0.00410958	0.00375772	0.00380674
587.6	0.00370275	0.00383448	0.00381819	0.00427627	0.00365853	0.00352468
587.83	0.00399017	0.00450067	0.00410146	0.00458031	0.00402112	0.00389491
588.06	0.00443348	0.00345883	0.00354682	0.00494336	0.0044924	0.00431599
588.29	0.00410059	0.00331298	0.00432832	0.00485317	0.00450533	0.0045954
588.52	0.00453373	0.00379328	0.00596294	0.00551355	0.005521	0.00556689
588.75	0.00588474	0.0048703	0.00651698	0.00595859	0.00633911	0.00654484
588.979	0.00634098	0.00662407	0.00681567	0.00643089	0.00630611	0.0068782
589.209	0.00641965	0.00614607	0.00645319	0.00603613	0.00614972	0.00654252
589.439	0.00642473	0.00581623	0.00506268	0.00567802	0.00626853	0.00632806
589.669	0.00635534	0.00483019	0.00595228	0.00618763	0.00629605	0.00612412
589.899	0.00585403	0.00461991	0.00638082	0.0061235	0.00586604	0.00604233
590.129	0.00513822	0.00478794	0.00631878	0.00528698	0.00569052	0.00587792
590.359	0.00527608	0.0050168	0.00513129	0.00546375	0.00537234	0.00549013
590.588	0.00468855	0.00472395	0.00400094	0.00476384	0.00480707	0.00476875
590.818	0.00452863	0.00353116	0.00374387	0.00455533	0.00493464	0.00461998
591.048	0.00397871	0.00414417	0.00372069	0.00430964	0.00455025	0.00452661
591.278	0.00373498	0.00497408	0.00346434	0.00397914	0.00430129	0.0042681
591.508	0.00413916	0.00445881	0.0041917	0.00354358	0.00388725	0.00375217
591.738	0.00368825	0.00366858	0.004001	0.00329191	0.00339033	0.00351613
591.968	0.00316202	0.00301521	0.00344123	0.00259431	0.00276414	0.00287133
592.198	0.00301862	0.00237112	0.00349609	0.00278789	0.0026035	0.00233765
592.427	0.00300918	0.00127338	0.00319862	0.00323912	0.00286898	0.00265527
592.657	0.00293789	0.00249338	0.00330573	0.00291672	0.00305781	0.00309743
592.887	0.00370922	0.00450208	0.00364016	0.0033663	0.00350454	0.00327801
593.117	0.00382622	0.00421991	0.00423003	0.00372922	0.00368896	0.00342694
593.347	0.00327482	0.00324077	0.00442133	0.00312112	0.00354662	0.00338948
593.577	0.00323865	0.00291888	0.00382293	0.00310482	0.00332566	0.00342773
593.807	0.00356635	0.00375079	0.00398808	0.00320475	0.00322775	0.00365502
594.037	0.0038109	0.00345458	0.00399961	0.00319884	0.00354301	0.00385
594.266	0.00339164	0.00237926	0.00314561	0.00330096	0.00334232	0.00374488
594.496	0.00324841	0.00241402	0.00278248	0.00289672	0.0031729	0.0035125
594.726	0.00358894	0.00309382	0.00337477	0.00288946	0.00337324	0.00341274
594.956	0.00376241	0.00236522	0.00391748	0.0038135	0.00382764	0.00388199
595.186	0.00362594	0.00272626	0.0045763	0.00410371	0.00405459	0.00424237
595.416	0.00392357	0.00390726	0.00505834	0.00405554	0.00399993	0.00414673
595.646	0.00499356	0.00593654	0.00516202	0.00469916	0.00450593	0.0045113
595.875	0.00473576	0.00692469	0.00523622	0.00522416	0.00496541	0.00514362
596.105	0.00450248	0.00573172	0.00389775	0.00527168	0.00507818	0.00510499
596.335	0.00381102	0.00501701	0.00401739	0.00450225	0.00481506	0.0049127
596.565	0.00392324	0.00431811	0.00414041	0.00403766	0.00441135	0.00443735
596.795	0.00465208	0.00417958	0.00499628	0.00454669	0.00469117	0.00462088
597.025	0.00394491	0.00400288	0.00503199	0.00461139	0.00419577	0.00405704
597.255	0.00389106	0.00273103	0.00445741	0.00487639	0.00418464	0.00417851
597.484	0.00352454	0.00276212	0.00409341	0.00446234	0.00409822	0.0039555
597.714	0.0042044	0.00345874	0.00369602	0.00449543	0.00422182	0.00390017
597.944	0.0042991	0.00463616	0.00409996	0.00433123	0.00401522	0.00426069
598.174	0.00453428	0.00500578	0.00366876	0.00425652	0.00408662	0.0040085
598.404	0.00387174	0.00473243	0.00348655	0.00470892	0.00429511	0.00413902
598.634	0.00389579	0.00481038	0.00332572	0.00407166	0.00403761	0.00404625
598.864	0.00402343	0.00394941	0.00362074	0.0039259	0.00395613	0.00378365
599.094	0.00395291	0.0044443	0.00402035	0.00394164	0.00375433	0.00356089
599.323	0.00322574	0.00387877	0.00432825	0.00367348	0.00364476	0.00343507
599.553	0.00347518	0.00289955	0.0043331	0.0036866	0.0033522	0.00356208
599.783	0.00366594	0.00372957	0.0040371	0.00323806	0.00300472	0.00326088
600.013	0.00329262	0.00272175	0.0037263	0.00365504	0.00308417	0.00354084
600.243	0.00335962	0.00255646	0.00360203	0.00362201	0.00346675	0.00325402
600.473	0.00340075	0.00327108	0.00341651	0.00337228	0.00359752	0.00286197
600.703	0.00338147	0.00254253	0.00239125	0.00347397	0.00362002	0.00293947
600.932	0.00292765	0.00258382	0.00146055	0.00319022	0.0031431	0.00291513
601.162	0.00253997	0.00327652	0.00157276	0.00264591	0.00279885	0.00249123
601.392	0.00289753	0.00317789	0.00193287	0.00249924	0.00294663	0.00258956
601.622	0.00311812	0.00287571	0.00259965	0.00235479	0.002799	0.00255378
601.852	0.0027421	0.00255629	0.00279358	0.00255164	0.00222407	0.00247213
602.082	0.00266742	0.00111751	0.00251942	0.00243144	0.00249854	0.00229876
602.312	0.00232761	0.00203576	0.00291525	0.00258714	0.00274255	0.00250402
602.542	0.00272343	0.00154583	0.0033417	0.00268692	0.00272726	0.0025412
602.771	0.00293081	0.00153107	0.0040522	0.00265866	0.00296404	0.00280345
603.001	0.00281041	0.00353914	0.00375493	0.00320872	0.00324443	0.00345131
603.231	0.00322933	0.00398206	0.00296487	0.00359977	0.00322051	0.00383077
603.461	0.00321412	0.00326312	0.00341322	0.00363844	0.00354028	0.00386748
603.691	0.00344477	0.00273689	0.00385264	0.00393745	0.00424229	0.00424894
603.921	0.00381183	0.00276179	0.00310976	0.00418891	0.00458455	0.00454048
604.151	0.00394109	0.00338059	0.00337182	0.0031973	0.00417371	0.00438297
604.38	0.003948	0.00358962	0.00414339	0.00338538	0.00419064	0.00498401
604.61	0.00446419	0.0036042	0.00402361	0.00435527	0.00469932	0.00515743
604.84	0.00482244	0.00191331	0.00331705	0.00465254	0.00434803	0.00473826
605.07	0.00431535	0.00270938	0.00264828	0.00408549	0.00416905	0.00431315
605.3	0.00374136	0.00314361	0.00303671	0.00338253	0.00370544	0.00377283
605.53	0.00354003	0.00371101	0.00339764	0.00344487	0.00365678	0.00390589
605.76	0.00358732	0.0040484	0.0040321	0.0037351	0.003832	0.00384358
605.989	0.00285461	0.00292022	0.00331894	0.00316691	0.00341795	0.00322719
606.219	0.00358602	0.00362817	0.00405041	0.00350561	0.00383452	0.00366618
606.449	0.00318933	0.00373786	0.00378978	0.00299981	0.00346295	0.00353838
606.679	0.00264953	0.00353463	0.0032141	0.0029865	0.00337112	0.00328464
606.909	0.00361401	0.00332319	0.00372355	0.00383907	0.00366667	0.00340831
607.139	0.00289831	0.00253593	0.00370778	0.00318645	0.00336615	0.0028477
607.369	0.00241995	0.00191157	0.00203193	0.0026639	0.00297838	0.00269676
607.599	0.00252178	0.0017126	0.00307669	0.00311822	0.00297964	0.00295176
607.828	0.00314186	0.00294396	0.00398238	0.0038429	0.00354718	0.00345232
608.058	0.00368246	0.00365364	0.00280604	0.00360315	0.00361394	0.00409002
608.288	0.00424093	0.00386817	0.00311484	0.00349399	0.00402976	0.00436104
608.518	0.00355118	0.00237405	0.00336212	0.00357123	0.00367615	0.00405781
608.748	0.00261603	0.00286439	0.00265493	0.00286777	0.00305596	0.00333678
608.978	0.00254508	0.00334814	0.00320657	0.00358869	0.00345795	0.00332064
609.208	0.00270551	0.00238717	0.00267125	0.00339448	0.00306421	0.00284069
609.437	0.00255747	0.00164061	0.00218001	0.00292002	0.0028493	0.00269215
609.667	0.00253305	0.00283845	0.00288935	0.00275503	0.00267424	0.00308148
609.897	0.00283985	0.00201194	0.00299218	0.00250572	0.0026341	0.00291497
610.127	0.0030855	0.00144976	0.00330444	0.00205269	0.00257649	0.00239022
610.357	0.0028275	0.00224453	0.00268922	0.0025437	0.00276975	0.0025508
610.587	0.00285894	0.00228603	0.00332849	0.00272245	0.00291653	0.00285444
610.817	0.00306875	0.0023363	0.00287213	0.00288382	0.00292709	0.00280345
611.047	0.00284106	0.00305589	0.00327021	0.00272413	0.00287528	0.00277936
611.276	0.00268835	0.00373398	0.00291508	0.00287056	0.0029155	0.00281275
611.506	0.00252639	0.00449179	0.00238982	0.00282883	0.00294891	0.00280191
611.736	0.00236725	0.00347178	0.00361736	0.00249936	0.00275254	0.00265198
611.966	0.0023504	0.00151964	0.00301163	0.0026301	0.00273982	0.00291597
612.196	0.00274496	0.00181724	0.00225907	0.00319827	0.00305673	0.00304976
612.426	0.00232031	0.00191944	0.00240611	0.00311505	0.0030642	0.0028744
612.656	0.00218067	0.00110902	0.00340444	0.00315337	0.00298663	0.00287226
612.885	0.00238959	0.00126102	0.00339636	0.00346567	0.00257452	0.00244593
613.115	0.00277119	0.00254456	0.00255575	0.00302537	0.00276118	0.00278546
613.345	0.00247716	0.00181203	0.00236655	0.0027539	0.00291267	0.00275255
613.575	0.00249628	0.00199679	0.00319054	0.00299489	0.00291325	0.00291317
613.805	0.002796	0.00213236	0.00287275	0.00291934	0.00323157	0.00288503
614.035	0.00314123	0.00380746	0.00245755	0.00289599	0.003068	0.00312938
614.265	0.00353968	0.00461478	0.00399544	0.00315681	0.00302649	0.0036178
614.494	0.00379499	0.00383828	0.00361083	0.00329696	0.00356077	0.0038891
614.724	0.00390243	0.00387557	0.00254652	0.0030899	0.00327403	0.00351141
614.954	0.00374169	0.00249694	0.00275776	0.00301177	0.0030378	0.00335859
615.184	0.00271375	0.00117138	0.00240164	0.00281087	0.0027452	0.00298851
615.414	0.00273536	0.00176894	0.00210121	0.00305673	0.00287468	0.00272906
615.644	0.00289421	0.00257004	0.00195081	0.00297543	0.00281277	0.00263989
615.874	0.00318502	0.00290989	0.00336215	0.00313208	0.00315974	0.00304243
616.104	0.00346575	0.00300199	0.00323928	0.00356887	0.00316694	0.00324921
616.333	0.00373632	0.00279825	0.00228791	0.00336135	0.0030042	0.00328848
616.563	0.00354385	0.00267641	0.00288961	0.00321061	0.00330206	0.00343298
616.793	0.00290859	0.00383282	0.00344564	0.00307514	0.00338473	0.00335676
617.023	0.00247912	0.00322299	0.00329205	0.00269842	0.00276295	0.00307773
617.253	0.00260874	0.00228757	0.0016825	0.00195444	0.00229121	0.00248263
617.483	0.00245274	0.00164458	0.00089409	0.00197957	0.00209148	0.00218304
617.713	0.00237567	0.00225468	0.00138009	0.00234183	0.00247677	0.00231728
617.942	0.00323041	0.00169588	0.00251423	0.0026066	0.00269814	0.00269568
618.172	0.00324384	0.00154399	0.00124993	0.00214236	0.0024677	0.00243084
618.402	0.00295309	0.00194667	0.0017261	0.00272989	0.00270773	0.00269668
618.632	0.00232454	0.00268498	0.00193531	0.00239991	0.00244746	0.00237686
618.862	0.00182669	0.00207721	0.00205076	0.00230047	0.00215029	0.0019017
619.092	0.00143524	0.000615787	0.00211895	0.00229235	0.00157634	0.00154756
619.322	0.00147115	0.00149302	0.00108483	0.00192775	0.00113097	0.00165485
619.552	0.00169148	0.00259445	0.00146652	0.00223524	0.00152328	0.00189657
619.781	0.00231639	0.00253471	0.00217715	0.0019809	0.00222191	0.00215299
620.011	0.00381055	0.00505182	0.0041187	0.00385791	0.00374841	0.00376827
620.241	0.0026265	0.00387089	0.00240577	0.00257084	0.00223472	0.00249796
620.471	0.00273392	0.00226973	0.00167572	0.00249083	0.00260823	0.00276452
620.701	0.00307218	0.00300901	0.00178919	0.00308641	0.00324296	0.00339247
620.931	0.00343807	0.00275655	0.00379989	0.00294289	0.00337139	0.00344938
621.161	0.00360334	0.00228102	0.00351461	0.0025013	0.00282815	0.0026553
621.39	0.00246989	0.00181668	0.0022422	0.00222355	0.00223547	0.00222359
621.62	0.00221182	0.00243347	0.00162168	0.00238997	0.00210439	0.00178863
621.85	0.00216816	0.000824615	0.00168638	0.00217019	0.0018055	0.00181412
622.08	0.00150317	0.00243496	0.00202678	0.00194373	0.00191844	0.00188265
622.31	0.00148767	0.00364992	0.00236866	0.00187824	0.0019107	0.00171953
622.54	0.00151613	0.000964283	0.00248551	0.00183783	0.00166486	0.00127109
622.77	0.00216237	0.00113564	0.00244573	0.00228616	0.00217723	0.00184123
622.999	0.00121764	0.00119308	0.00218004	0.00116958	0.0010594	0.00139552
623.229	0.00172285	0.0020309	0.00195035	0.00125536	0.00154221	0.0017142
623.459	0.00222564	0.00369657	0.00283794	0.00193913	0.00200101	0.00212432
623.689	0.00242529	0.00280018	0.00292193	0.0023477	0.00240081	0.00192819
623.919	0.00231645	0.000829863	0.00205871	0.00204534	0.00235902	0.00160068
624.149	0.00275715	0.00240594	0.00213569	0.00238903	0.00243365	0.00175691
624.379	0.00225906	0.00191361	0.00212765	0.00232195	0.00197078	0.00213031
624.609	0.00200166	0.00132	0.00102226	0.00252858	0.00184349	0.00248483
624.838	0.00217823	0.00256116	0.00155773	0.00233007	0.00214817	0.00238403
625.068	0.0023888	0.00191753	0.00217828	0.00271282	0.00224388	0.00224525
625.298	0.00163026	0.00148834	0.00156074	0.00172071	0.00206349	0.00177128
625.528	0.00106369	0.00268479	0.00204783	0.00105592	0.00199825	0.00155975
625.758	0.00156179	0.00211157	0.00147436	0.00150038	0.00174515	0.00149992
625.988	0.00221998	0.000396031	0.00211658	0.00214226	0.00240898	0.00194051
626.218	0.00168448	-0.000589479	0.000985453	0.00167592	0.0014546	0.00187311
626.447	0.000914288	-0.000940543	-0.000282261	0.00061512	0.000945674	0.00124265
626.677	0.000928474	-0.000967568	0.000580099	0.000667627	0.00134074	0.00105506
626.907	0.00105868	0.0020645	0.000798973	0.0011749	0.00157786	0.00140852
627.137	0.00110546	0.00164528	0.000873569	0.00125948	0.00152848	0.00169295
627.367	0.000659218	-0.000337892	0.00148925	0.000880596	0.00138718	0.00167458
627.597	0.000539805	0.000722953	0.00117077	0.000499041	0.00137538	0.00123587
627.827	0.000625064	7.09477e-05	0.000588022	0.000987446	0.00122638	0.0012224
628.056	0.000577317	0.000558907	0.000726313	0.00104154	0.00118328	0.000885762
628.286	0.000870442	0.000738321	0.000975608	0.000581856	0.00120595	0.000805005
628.516	0.000484593	0.00120773	0.00100315	0.000427018	0.00107099	0.000921407
628.746	0.000752711	-0.000434788	0.000822608	0.0010263	0.00108335	0.001154
628.976	0.00128463	0.000299355	0.00155756	0.000792639	0.000948785	0.00104221
629.206	0.00143355	0.000978804	0.00182051	0.000882296	0.00117516	0.000522185
629.436	0.00123	0.000321645	0.00148747	0.00118685	0.0013363	0.00130196
629.666	0.000969722	-0.000946863	0.0024482	0.00134929	0.00128515	0.00155744
629.895	0.000925231	-0.000912924	0.00183451	0.00128079	0.00171384	0.00157367
630.125	0.000298395	-0.000224135	0.00185514	0.001244	0.00179355	0.00116818
630.355	0.000667648	-0.000682965	0.00132779	0.0012541	0.00128486	0.000894189
630.585	0.00105649	-0.000121445	0.00109785	0.00171405	0.00152062	0.00118848
630.815	0.00149328	0.000349495	0.00197866	0.00128938	0.00122878	0.00129798
631.045	0.00164732	-5.006e-05	0.00175897	0.00123242	0.00145897	0.00168636
631.275	0.0011304	0.000298102	0.00205637	0.00100727	0.00202843	0.00151496
631.504	0.00116079	0.000146362	0.00120229	0.000710789	0.00184889	0.000894742
631.734	0.00105368	-0.000357772	0.00143525	0.000991732	0.00128545	0.000640748
631.964	0.000579614	-0.000227662	0.00105356	0.000729733	0.000942452	0.000520063
632.194	0.000612556	0.00027372	0.000557331	0.000720309	0.000738777	0.000249974
632.424	0.000955842	-0.000458355	0.00158205	0.00062687	0.000692246	0.000127725
632.654	0.00104161	0.000400336	0.00137655	0.00138658	0.000719675	0.000535315
632.884	0.000568473	-0.000190608	0.00147666	0.00095193	0.00046369	0.000212075
633.114	0.000100072	-0.00105721	0.000537345	0.000767268	0.000663465	0.000391351
633.343	0.000713206	-0.000601978	0.000947187	0.000854367	0.000706836	0.000605166
633.573	0.00119129	-8.18148e-07	0.00203198	0.00112579	0.000845052	0.0010037
633.803	0.00115151	0.00111272	0.000820984	0.000799983	0.000568466	0.000592518
634.033	0.00107536	1.15386e-05	-0.000484988	0.000302909	0.000345485	0.00035862
634.263	0.000193147	-0.000518506	-0.000304105	7.96249e-05	-9.72769e-05	0.00039708
634.493	-7.95708e-05	-0.00204661	0.00079342	0.000257922	0.000375323	0.000277426
634.723	0.000483989	-0.00211187	0.00095354	0.000202703	0.000242194	0.000241197
634.952	5.84214e-05	-0.00185179	0.000225836	-0.000850599	-3.02301e-05	-0.000413014
635.182	0.000194756	-0.00136638	-0.000880104	-0.00099531	-0.000137205	-0.000571043
635.412	0.000738518	0.000765439	-0.0001503	5.68568e-05	0.000152327	-0.000162645
635.642	0.00115893	0.00105592	0.000368505	0.000316971	0.000715268	-0.000230447
635.872	0.00065224	0.00115564	8.80742e-05	0.000186854	0.000773528	4.48205e-05
636.102	0.00115378	0.000564196	0.00073405	0.00107409	0.0011017	0.000630665
636.332	0.00142122	0.000832088	0.000352397	0.000661252	0.000951539	0.00083155
636.561	0.00064738	-0.000129296	-9.31621e-05	0.000268964	0.000594618	0.000399368
636.791	0.000701608	-9.07988e-05	0.000257935	0.000727043	0.000635331	0.000451553
637.021	0.000699922	6.137e-05	0.000767061	0.00128168	0.000678887	0.0007769
637.251	0.0007853	0.000723553	-0.000685333	0.00113329	0.000577388	0.000444524
637.481	0.000390917	0.000534052	-0.000319924	0.000956752	0.000357704	0.000144446
637.711	0.0007207	-0.000410935	0.000293078	0.00115512	0.000319682	0.000635339
637.941	0.00124853	-0.00188637	0.00125728	0.00134325	0.000883579	0.000868132
638.171	0.00113133	0.000349138	0.00196552	0.000801785	0.000906424	0.000482101
638.4	0.00114767	0.00153493	0.000874956	0.00102411	0.000539807	0.000648329
638.63	0.000836782	0.000935583	0.000749242	0.00133931	0.000801591	0.000572728
638.86	0.00110437	0.00149108	0.00132943	0.000897784	0.000958495	0.000680519
639.09	0.000725485	0.00146397	0.000722166	0.000531238	0.000566873	0.000113921
639.32	0.000313479	0.000437226	0.000918954	0.000979004	0.000568663	-4.77213e-05
639.55	9.32286e-05	0.000955469	0.000525217	0.000264428	-4.48584e-05	-0.000101434
639.78	6.00657e-06	0.000356344	0.000660231	0.000408957	0.000197256	6.72728e-05
640.009	5.95092e-05	0.00020173	8.38245e-05	0.000457511	0.000307647	0.000474982
640.239	8.98796e-05	-0.00059981	0.000147837	8.69171e-05	6.89977e-05	0.000137746
640.469	0.000523945	-1.44974e-05	0.00028949	5.72908e-05	-0.000107785	-0.000381776
640.699	0.000468662	0.00144855	0.000460762	0.000196796	9.17238e-05	-0.000422383
640.929	0.000511245	0.00150482	0.000382194	0.00127084	0.000644941	0.000692567
641.159	0.0010248	0.000837607	0.000340503	0.000750471	0.000512071	0.000780789
641.389	0.00131831	0.00093706	0.000415529	0.000696617	0.000485606	0.000951413
641.619	0.00134787	0.000461705	0.000632049	0.00100604	0.0010868	0.000863647
641.848	0.000535663	0.00120161	0.00119329	0.00108878	0.000764016	0.000356441
642.078	0.000584488	0.00218558	0.00101818	0.000925968	0.00049386	0.000353925
642.308	0.000327585	0.00163717	-0.000549706	0.000932394	8.25037e-05	0.00022857
642.538	0.000142149	6.29318e-05	0.000499733	0.000723863	0.000238269	0.000248715
642.768	-0.000327345	0.000438966	0.000587719	0.000434437	0.000459814	0.000267315
642.998	0.000128775	0.000981909	0.00110853	0.000648613	0.000198668	0.000190802
643.228	0.000569736	0.00128531	0.000395401	0.00101528	-2.67171e-05	0.000384643
643.457	-6.44219e-05	0.00111969	-0.000322277	0.000388343	0.000275558	0.000326143
643.687	-5.3721e-05	0.000556159	2.11205e-05	-1.59931e-05	0.000352598	5.52066e-05
643.917	0.000285221	0.000330833	0.000766406	1.16449e-05	0.000278955	0.000225562
644.147	0.000396519	0.00175521	0.000623234	0.000337245	0.000412782	0.000279436
644.377	0.000331651	0.0023713	0.000355156	0.00035257	0.000411888	0.000500999
644.607	0.000801244	0.00237173	5.2995e-05	0.00101798	0.000670436	0.000671215
644.837	0.000336084	0.000561228	-0.000432452	0.000795665	0.000754224	0.000297865
645.066	-0.000430807	-6.06696e-05	-0.000987234	7.92049e-05	-0.000144989	-0.000103573
645.296	0.000394431	0.00172288	0.000222769	0.000454532	-9.55493e-05	-4.28803e-05
645.526	0.00067237	0.00206676	0.000250776	0.000459082	3.33746e-05	0.000291803
645.756	0.000864801	0.000291709	0.000750825	0.000451999	0.000442939	0.000737942
645.986	0.000436687	-0.000469158	-0.000430256	0.000566924	0.000105225	0.00010322
646.216	0.000166842	0.000731417	-0.000274312	0.000171642	0.000195639	-0.000294986
646.446	-3.11569e-05	0.00188283	-0.000983941	-0.000134038	-0.000168805	-0.000126707
646.676	0.000321054	0.00047006	-0.000396902	0.000427976	-0.00029102	-5.21823e-05
646.905	0.000241968	0.000249108	-0.000140087	0.000330622	-0.000164298	-0.000168983
647.135	0.000891793	0.000289515	-0.000421187	0.000272175	0.000184884	0.000181064
647.365	0.000686801	0.00183119	-0.000300458	0.000218766	2.34057e-05	-0.000229733
647.595	-0.000100952	0.00029986	-0.000684943	-0.000306019	-0.000522723	-0.000812095
647.825	-0.000910075	0.000177583	-0.000718431	1.34032e-05	-0.000670397	-0.000810767
648.055	-0.000637545	0.000719354	-0.000281975	-0.000109956	-0.000492916	-0.000797514
648.285	-0.000664972	-0.000495225	-0.000151619	-0.000725214	-0.000152827	-0.00050086
648.514	-0.000323478	-0.00041321	-0.000112282	-0.000866803	-0.00024487	-0.000182115
648.744	0.00041634	-0.000263352	0.000905886	-2.07866e-05	-6.15803e-05	0.000330649
648.974	0.000410523	-0.000118325	0.000816013	0.00115661	0.000365769	0.00059192
649.204	0.000569127	0.000485671	0.000110926	0.00104787	0.000478154	0.000172434
649.434	-4.39817e-06	0.00102001	0.000138747	0.000381101	-0.000208995	-0.000251936
649.664	-0.000122007	-0.00027139	0.000492006	0.000234224	0.000111444	-0.000502575
649.894	1.87247e-05	-0.00255969	6.77238e-05	0.000402016	-0.000101167	-8.65183e-05
650.124	0.000380829	-0.00102911	0.000150188	0.000347684	-0.000128163	-0.000126222
650.353	0.000119974	-0.00170786	0.000198114	-0.000116412	-0.000342946	-0.000166143
650.583	-0.000226615	-0.00122226	0.000117887	0.000217396	-7.62542e-05	-5.62783e-05
650.813	0.000394182	-0.0015104	0.000285446	0.000164457	0.000246862	-4.71904e-05
651.043	0.000219363	-0.000902767	-0.000313884	0.000250777	0.000274682	-0.000151776
651.273	-0.000407805	-0.000718186	-0.000604753	-0.000700397	-0.000309101	-0.000386224
651.503	-0.000112063	-0.00115752	4.27935e-06	-0.000412202	-0.000274061	3.85348e-06
651.733	-0.000118821	-0.000278667	-0.000143823	-0.000489476	-0.000231839	-0.000257299
651.962	0.000335827	-0.00169166	5.31067e-05	-0.000289302	-0.000309116	-4.09878e-05
652.192	0.000118861	-0.00110163	-0.000538717	-0.000345547	-0.000477303	-0.000429508
652.422	-9.10447e-05	-0.000642414	-0.000547361	-0.00042779	-0.000185951	-0.00076594
652.652	-7.35973e-05	3.37376e-05	0.000453572	-0.000499335	-0.000250966	-0.000584312
652.882	-0.00033938	-0.0012875	0.000928326	-0.000383426	-0.000234233	-0.000362875
653.112	-0.000484645	-0.00192116	0.000532127	-0.000121571	-0.000349771	-0.000109773
653.342	-0.000633514	-0.00067359	-3.13661e-05	-0.000546731	-0.000653439	-0.000548462
653.571	-0.000765769	3.17791e-05	-0.000615347	-0.000669552	-0.000757072	-0.000626717
653.801	-0.000570815	0.000442589	-0.000528113	-0.000467101	-0.00023928	-0.000185969
654.031	-0.000566621	-0.000708724	-0.000271359	-0.000492121	6.43681e-05	-0.000572872
654.261	-0.00152817	-0.00138246	-0.000590909	-0.0015751	-0.000880028	-0.00170919
660.008	-7.20141e-05	9.63412e-05	0.000234384	0.000401921	0.000153715	0.000622969
660.238	9.95467e-05	-0.000250349	0.000107681	0.000727615	0.000325214	0.000645775
660.467	0.000606583	8.01166e-05	0.000174073	0.000390256	0.0005629	0.000414472
660.697	0.000422565	-0.000644351	-1.84561e-05	0.000595662	0.000187067	0.000382561
660.927	-3.27499e-06	-0.000964678	0.000405745	0.000417117	-4.35061e-05	0.000283269
661.157	0.000539219	0.000220698	0.0009237	0.00033599	0.000205341	0.000210492
661.387	0.00033833	0.00055235	0.000545924	0.000111139	2.77047e-05	-0.000438096
661.617	-0.000485046	-0.00119194	0.000201685	-0.000879583	-0.00107381	-0.000673127
661.847	0.000162331	-0.000604798	0.000220964	0.000351967	-0.000205539	-5.08617e-05
662.076	3.18601e-05	-0.000884826	-0.00149761	-6.81863e-05	-0.000393057	-0.00044024
662.306	-0.00018988	-0.000112766	-0.00145612	-0.000118867	-0.000368368	-0.000516989
662.536	-0.000743154	-0.000386325	-0.000961616	-0.000566658	-0.000798233	-0.00104859
662.766	-0.00124148	-0.00149984	-0.00142523	-0.00133153	-0.00156747	-0.00143269
662.996	-0.00100941	-0.000463829	-0.000206165	-0.000813229	-0.0012795	-0.000944052
663.226	-0.000367068	0.000366795	-0.000638783	-0.000873412	-0.000685621	-0.000491482
663.456	-0.000494485	-0.00177686	-0.00145817	-0.000863233	-0.000950034	-0.00111349
663.686	-0.000455809	-0.00198802	-0.00162842	-0.000798536	-0.000535286	-0.00113408
663.915	8.23117e-05	-8.82237e-05	-0.000485441	-0.000293107	-0.000516785	-0.000784014
664.145	9.43872e-05	0.00152877	-0.00014279	-0.000254341	-0.000277451	-0.000691643
664.375	-0.000101697	0.000792302	-0.00103968	-0.000104598	-2.22235e-05	-0.000489094
664.605	-0.000352763	8.72421e-05	-0.000537452	-6.53737e-05	-0.000261564	-0.000458377
664.835	-0.000590585	0.000235538	-0.000286854	-0.00101921	-0.000743232	-0.000573129
665.065	-0.00116544	0.000539354	-0.00098836	-0.00109112	-0.000817174	-0.000655234
665.295	-0.00091163	0.000898659	-0.00155544	-0.000823207	-0.000658873	-0.000756232
665.524	-0.000906074	-0.000435316	-0.00104149	-0.000970383	-0.000658061	-0.000468491
665.754	-0.000879364	0.000446861	-0.000160062	-0.00103459	-0.000533575	-0.000559507
665.984	-0.000585778	-4.012e-05	-0.000791652	-0.00117589	-0.000473095	-0.000657339
666.214	-0.000610663	-0.00113645	-0.00122839	-0.00041827	-0.000610922	-0.000651326
666.444	-0.00106312	-0.00125273	-0.00146873	-0.000238366	-0.000763363	-0.000672214
666.674	-0.000949088	-0.000257253	-0.00226625	-0.000670199	-0.000970645	-0.000948681
666.904	-0.000818466	-0.000593403	-0.00172086	-0.00104274	-0.00121988	-0.00112256
667.133	-0.0005941	0.000256414	0.000120147	-0.00114113	-0.000885356	-0.000930535
667.363	-0.00116617	0.000480082	-0.000734576	-0.000995365	-0.00132096	-0.00138931
667.593	-0.0013711	0.000748375	-0.00162297	-0.00111049	-0.0013375	-0.00135964
667.823	-0.000688258	0.000362474	-0.000717172	-0.00126113	-0.000976988	-0.000944397
668.053	-0.000836653	-0.000665218	-0.00132252	-0.00122986	-0.00108721	-0.000856264
668.283	-0.0014258	-0.00112446	-0.00206664	-0.00114796	-0.00118995	-0.00120237
668.513	-0.0011212	-0.00161429	-0.00175105	-0.000912546	-0.00130032	-0.00147135
668.743	-0.000996676	-8.40998e-05	-0.000930856	-0.00102505	-0.00104496	-0.00124454
668.972	-0.00157436	-0.000229403	-0.00101661	-0.0015309	-0.00143279	-0.00139704
669.202	-0.00130173	-0.000556447	-0.00148782	-0.00203433	-0.00128422	-0.0013029
669.432	-0.000849452	-0.00112759	-0.000973772	-0.00119283	-0.00113713	-0.00083592
669.662	-0.000397821	-0.00222032	-0.00139941	-0.000890765	-0.00111326	-0.000599049
669.892	-0.000124256	-0.000696579	-0.00127548	-0.00101923	-0.00133647	-0.00114168
670.122	-0.000202642	5.40414e-05	-0.00140517	-0.00107129	-0.000865687	-0.0010796
670.352	-0.00101954	0.000609984	-0.0020253	-0.00120699	-0.000929515	-0.00110362
670.581	-0.00147215	-0.0011081	-0.00137345	-0.00157444	-0.00135143	-0.00133506
670.811	-0.00211447	-0.00091651	-0.00151981	-0.0015526	-0.00163796	-0.00148921
671.041	-0.00121064	-0.000980683	-0.00217082	-0.00111231	-0.00118625	-0.00114131
671.271	-0.000560296	-0.00121367	-0.00177538	-0.0010026	-0.00104095	-0.00124842
671.501	-0.00160691	-0.00149014	-0.00133701	-0.000948197	-0.000985164	-0.00117532
671.731	-0.0017628	-0.000319047	-0.0011794	-0.00104247	-0.000685817	-0.00130323
671.961	-0.000740153	-0.000428934	-0.00101531	-0.00101378	-0.000954372	-0.00106896
672.191	-0.000481535	-0.000194563	-0.000759771	-0.000706979	-0.000632707	-0.000845522
672.42	-0.000913312	-0.000571699	-0.000968285	-0.00116874	-0.000278046	-0.000770999
672.65	-0.000916686	-0.00143048	-0.00146788	-0.00100083	-0.000378424	-0.00103371
672.88	-0.000569153	-0.00150963	-0.00137812	-0.000667794	-0.000441786	-0.000899466
673.11	-0.000840971	-0.00178099	-0.000633434	-0.000394427	-0.000605462	-0.000906119
673.34	-0.00147367	-0.00141848	-0.000311138	-0.000981404	-0.000724232	-0.00104542
673.57	-0.00102731	-0.00150195	-0.000499453	-0.000656896	-0.000697506	-0.000710203
673.8	-0.00143728	-0.00129685	-0.00135718	-0.00052978	-0.000988809	-0.000786055
674.029	-0.00223083	-0.00144192	-0.00163033	-0.000771258	-0.0012385	-0.00131454
674.259	-0.00163845	-0.000167711	-0.000784369	-0.00119138	-0.000917594	-0.00147962
674.489	-0.00103951	-0.000997706	-0.0012293	-0.00135618	-0.00130547	-0.00129488
674.719	-0.00148645	-0.0022773	-0.00114606	-0.00140076	-0.00126996	-0.00136925
674.949	-0.00170351	-0.00190294	-0.00100207	-0.000794366	-0.000935621	-0.00112399
675.179	-0.00167326	-0.00265628	-0.000980072	-0.000954963	-0.00126847	-0.00128494
675.409	-0.00171202	-0.00178464	-0.00163292	-0.00156971	-0.00112876	-0.00168888
675.638	-0.00150833	-0.00155638	-0.000977836	-0.00150069	-0.00133781	-0.00158802
675.868	-0.00119494	-0.00105764	-0.00126712	-0.00129395	-0.00110312	-0.0015015
676.098	-0.00105529	-0.000624859	-0.00138949	-0.00201819	-0.00124721	-0.001782
676.328	-0.0021748	-0.00146729	-0.00199566	-0.00217145	-0.00148331	-0.00187059
676.558	-0.00202159	-0.00214603	-0.00216354	-0.00222415	-0.00174406	-0.00189599
676.788	-0.0018167	-0.00204235	-0.00193231	-0.0022658	-0.00156264	-0.00183539
677.018	-0.00239438	-0.00218266	-0.00158481	-0.0024605	-0.00204168	-0.00217873
677.248	-0.0017877	-0.00198012	-0.00110722	-0.00211854	-0.00150111	-0.00162374
677.477	-0.00213182	-0.0036161	-0.00194229	-0.00252943	-0.00196702	-0.00198599
677.707	-0.00180114	-0.00253158	-0.0017876	-0.00214495	-0.0023286	-0.00204401
677.937	-0.00190811	-0.00254048	-0.00167121	-0.00178741	-0.00159575	-0.00153156
678.167	-0.00199019	-0.00301296	-0.00174567	-0.00218982	-0.00160959	-0.00162715
678.397	-0.00201385	-0.0034018	-0.00133844	-0.00240077	-0.00209971	-0.00201872
678.627	-0.00221323	-0.00340931	-0.000887322	-0.00203288	-0.00232766	-0.00246012
678.857	-0.00206505	-0.0028584	-0.00109292	-0.00203324	-0.00227118	-0.00202489
679.086	-0.00200587	-0.00102931	-0.00181683	-0.00193137	-0.00229549	-0.00202993
679.316	-0.00231463	-0.0027101	-0.00301426	-0.00247753	-0.00198172	-0.00198049
679.546	-0.00242621	-0.0019752	-0.00188372	-0.00200466	-0.00157156	-0.00174153
679.776	-0.00224838	-0.0018403	-0.00143641	-0.00136975	-0.00159696	-0.00199543
680.006	-0.00209824	-0.00215092	-0.00207993	-0.00180001	-0.00221743	-0.00226724
680.236	-0.0023056	-0.00243271	-0.00202908	-0.00235523	-0.00246807	-0.00276184
680.466	-0.00238934	-0.00366323	-0.00106092	-0.00242581	-0.00227579	-0.00276462
680.696	-0.00220704	-0.00293279	-0.00103394	-0.00243477	-0.00243348	-0.00250371
680.925	-0.00226872	-0.00414703	-0.00157242	-0.0023514	-0.00239629	-0.00269689
681.155	-0.00229228	-0.0044635	-0.00230578	-0.00242759	-0.00261004	-0.00263901
681.385	-0.00212538	-0.00369742	-0.00261383	-0.00252323	-0.00215538	-0.00235112
681.615	-0.00245898	-0.00249379	-0.00277421	-0.0023515	-0.00195886	-0.00233892
681.845	-0.0025857	-0.00221892	-0.00212665	-0.00208847	-0.00176459	-0.0022497
682.075	-0.00247032	-0.00285894	-0.00224909	-0.00164525	-0.00177848	-0.00210168
682.305	-0.00177729	-0.000941696	-0.00143122	-0.00199721	-0.00184936	-0.00196332
682.534	-0.00163783	-0.00253823	-0.000458961	-0.00275266	-0.00164763	-0.00233525
682.764	-0.00253155	-0.0028058	-0.00202721	-0.00236537	-0.00220849	-0.00270131
682.994	-0.00210229	-0.00254099	-0.0020554	-0.00180141	-0.00197799	-0.00239085
683.224	-0.00173007	-0.00261654	-0.0024829	-0.0019702	-0.00195314	-0.00238877
683.454	-0.0022532	-0.00154269	-0.00232069	-0.00187429	-0.00203563	-0.00257549
683.684	-0.00198544	-0.00272985	-0.00178853	-0.00186573	-0.00230408	-0.00259966
683.914	-0.00154799	-0.00186282	-0.00158424	-0.00127833	-0.00191203	-0.00232275
684.143	-0.00180778	-0.00169698	-0.00213938	-0.00178526	-0.00195743	-0.00242266
684.373	-0.00232437	-0.00177067	-0.00276349	-0.00228664	-0.00246714	-0.00240396
684.603	-0.00248698	-0.00295582	-0.00280031	-0.00237723	-0.0023964	-0.00263148
684.833	-0.0029094	-0.00280516	-0.00332094	-0.00250843	-0.00239309	-0.00272616
685.063	-0.00339652	-0.00203298	-0.00252837	-0.00265551	-0.00284372	-0.00316112
685.293	-0.00302355	-0.00269657	-0.00247955	-0.0027664	-0.00315445	-0.00291277
685.523	-0.00233511	-0.00158289	-0.00142676	-0.00213945	-0.0027381	-0.00281963
685.753	-0.0017776	-0.00165811	-0.00089423	-0.00195334	-0.00270227	-0.00262189
685.982	-0.00253294	-0.00261094	-0.00200964	-0.00248425	-0.00258214	-0.00224313
686.212	-0.00299801	-0.0029959	-0.00243502	-0.0027305	-0.00241146	-0.00286236
686.442	-0.00248532	-0.00223809	-0.0018587	-0.00241234	-0.00268206	-0.00267891
686.672	-0.00305164	-0.00313895	-0.00172592	-0.00224762	-0.00287464	-0.00266724
686.902	-0.00270802	-0.00244818	-0.00202861	-0.0019275	-0.00242979	-0.00252239
687.132	-0.0027821	-0.00292062	-0.00223768	-0.0019654	-0.00250116	-0.00278589
687.362	-0.00187161	-0.0028335	-0.00229199	-0.0017724	-0.00218261	-0.00243415
687.591	-0.00181023	-0.00231177	-0.00268389	-0.00168429	-0.00172213	-0.00235464
687.821	-0.00211008	-0.00361539	-0.00256663	-0.00173533	-0.00182357	-0.00233337
688.051	-0.0019946	-0.0031197	-0.00265883	-0.00205611	-0.00208401	-0.00265078
688.281	-0.00275091	-0.00270843	-0.00230814	-0.00233597	-0.00251104	-0.00286336
688.511	-0.00229799	-0.0026981	-0.00125643	-0.00244195	-0.00251247	-0.00274736
688.741	-0.00188606	-0.00213957	-0.00204514	-0.00202891	-0.00223609	-0.00248986
688.971	-0.00212497	-0.00104908	-0.00283323	-0.00239211	-0.00237202	-0.00267507
689.201	-0.00283485	-0.00173157	-0.00286231	-0.00238566	-0.00283204	-0.0031383
689.43	-0.00290967	-0.000912177	-0.00274183	-0.00260286	-0.00277842	-0.00295249
689.66	-0.00199175	-0.00112769	-0.00272409	-0.00208225	-0.00207401	-0.00235719
689.89	-0.00204959	-0.00225805	-0.0016459	-0.00162682	-0.00163627	-0.00215928
690.12	-0.00178307	-0.00129273	-0.00165856	-0.00215383	-0.00193423	-0.0028679
690.35	-0.00177711	-0.00123154	-0.00165092	-0.00232161	-0.00234665	-0.00293145
690.58	-0.00206216	-0.00245375	-0.00178794	-0.00265204	-0.002702	-0.00310265
690.81	-0.00284841	-0.00336439	-0.00292312	-0.00280484	-0.00291463	-0.00275527
691.039	-0.00247713	-0.00258049	-0.00285368	-0.00258064	-0.00266307	-0.00246826
691.269	-0.00243875	-0.000852991	-0.00225549	-0.00202499	-0.00213242	-0.00236957
691.499	-0.00237879	-0.00131889	-0.00140973	-0.00192816	-0.0020466	-0.002407
691.729	-0.00238179	-0.00208004	-0.0023344	-0.00225578	-0.00279288	-0.00294133
691.959	-0.00277563	-0.00222844	-0.00258533	-0.00239837	-0.00315918	-0.00322814
692.189	-0.00321319	-0.00366083	-0.00264534	-0.00336269	-0.00331058	-0.00357077
692.419	-0.00312654	-0.0031467	-0.00290941	-0.00290705	-0.00317364	-0.00317277
692.649	-0.00221003	-0.00225884	-0.00222609	-0.00215372	-0.00209866	-0.00272151
692.878	-0.00187148	-0.00165001	-0.00206715	-0.00249723	-0.00234832	-0.00296963
693.108	-0.00252233	-0.00272758	-0.00293815	-0.00286745	-0.00298237	-0.00346092
693.338	-0.00234771	-0.00402643	-0.00389054	-0.00277318	-0.00292639	-0.00335628
693.568	-0.00337887	-0.00340514	-0.00424324	-0.0031209	-0.00368294	-0.00378628
693.798	-0.00364992	-0.00210345	-0.00332619	-0.00354071	-0.00414402	-0.0037537
694.028	-0.00352124	-0.00409885	-0.00313373	-0.00381057	-0.00393415	-0.00384126
694.258	-0.00350247	-0.00367522	-0.0035992	-0.00354317	-0.0036069	-0.00355611
694.487	-0.00292046	-0.00368082	-0.00382569	-0.003365	-0.00351423	-0.0036311
694.717	-0.00320329	-0.00435577	-0.00315514	-0.0030254	-0.00343962	-0.00329576
694.947	-0.00302053	-0.00273293	-0.00364121	-0.00318746	-0.00312613	-0.00310926
695.177	-0.00336481	-0.00262631	-0.00331247	-0.00375656	-0.00355155	-0.00355998
695.407	-0.00292326	-0.0024415	-0.0030665	-0.00316413	-0.00271374	-0.00323224
695.637	-0.00310064	-0.00299558	-0.00319805	-0.0031105	-0.00273501	-0.00309788
695.867	-0.00364015	-0.00372689	-0.00303067	-0.00342548	-0.00317787	-0.00327413
696.096	-0.00371595	-0.00333224	-0.00311483	-0.00319102	-0.00319586	-0.00333418
696.326	-0.00304485	-0.00218985	-0.00298619	-0.00258847	-0.00301403	-0.00303221
696.556	-0.00280884	-0.00254543	-0.00355515	-0.00222333	-0.00273103	-0.00310631
696.786	-0.00320801	-0.00345217	-0.00380598	-0.00251131	-0.00279534	-0.00314428
697.016	-0.00265799	-0.00284399	-0.00299952	-0.00252489	-0.00273621	-0.00278953
697.246	-0.00360912	-0.00339565	-0.00323725	-0.00361634	-0.00321585	-0.00371847
697.476	-0.00446054	-0.00340618	-0.00490959	-0.00384943	-0.00373196	-0.00425004
697.706	-0.00366545	-0.00239666	-0.00375459	-0.00323239	-0.00351565	-0.00346997
697.935	-0.00342665	-0.0033486	-0.00315022	-0.00337766	-0.00320832	-0.00323796
698.165	-0.00373097	-0.00415054	-0.00383567	-0.00345304	-0.00324531	-0.00337186
698.395	-0.00406717	-0.00459363	-0.00441445	-0.00366411	-0.00366677	-0.00343148
698.625	-0.00365063	-0.00501256	-0.00375239	-0.00376744	-0.0038664	-0.00376437
698.855	-0.00321618	-0.0047454	-0.00308098	-0.00357903	-0.00347869	-0.0036304
699.085	-0.00379938	-0.00393904	-0.00343194	-0.00321327	-0.00309687	-0.00365846
699.315	-0.00388683	-0.00404955	-0.00344605	-0.00320245	-0.00329448	-0.00369108
699.544	-0.00301369	-0.00431327	-0.00319077	-0.0033745	-0.00310128	-0.00347639
699.774	-0.00306361	-0.00411522	-0.00353189	-0.00311078	-0.00306122	-0.00355966
700.004	-0.00310645	-0.00366384	-0.00375285	-0.00291862	-0.00318327	-0.00350258

## Sheet: absorbance at 470 nm
Time (sec)	Diff. Abs. at 470 nm
1.6	-0.0121598
4.8	-0.0102828
8	-0.0132892
11.2	-0.0118702
14.4	-0.0115867
19.2	-0.0114029
25.6	-0.010979
32	-0.011138
40	-0.0116062
51.2	-0.0108851
65.6	-0.0101689
81.6	-0.00915174
100.8	-0.0087198
126.4	-0.00778075
160	-0.00777857
201.6	-0.00737259
252.8	-0.00718332
320	-0.00664686
404.8	-0.00709192
601	-0.00686524
731	-0.00635885
894	-0.0066564
1100	-0.00637366
1361	-0.00648548
1680	-0.00630235
2100	-0.00616579
2611	-0.00605362
3260	-0.00612219
4081	-0.00593415
5111	-0.00608052
6411	-0.00569329
8040	-0.0059025
10100	-0.00556599
12690	-0.0056947
15951	-0.00496242
20050	-0.00485968
25220	-0.00441275
31720	-0.0040663
39911	-0.00340879
50220	-0.00299625
63201	-0.00233136
79531	-0.00254913
100100	-0.00225198
125991	-0.00244841
158591	-0.00164055
199631	-0.00195745
251291	-0.00122158
316331	-0.00159135
398211	-0.00121707
501291	-0.0017722
631060	-0.00148081
794430	-0.00155729
1000100	-0.0017046
1259031	-0.00234708
1584991	-0.00245363
1995361	-0.00311622

## Sheet: HPLC
		all-trans	11-cis	13-cis	9-cis	7-cis
T188C	Dark	91.9612	0.701752	6.90475	0.432287	0
	Yellow light irr.	41.3604	10.6713	45.4078	2.56047	0
	after incubation	88.5676	1.88725	8.35609	1.18902	0
